# Supplementary material for: Mast cell activation disrupts interactions between endothelial cells and pericytes during early life allergic asthma
Source: J Clin Invest. 2024 Mar 15;134(6):e173676. doi: 10.1172/JCI173676 (PMC10940085; doi:10.1172/JCI173676)
Supplement: Supplemental data set 1 [file jci-134-173676-s018.xlsx]

## Sheet: SegmentProperties
SlideName	ScanLabel	ROILabel	SegmentLabel	SegmentDisplayName	Tissue	Wheeze	Cough	Asthma	Asthma fibro	Asthma epithelium	Asthma Epitheliumv2	Asthma immune	Asthma SMC	Infection	DA	QCFlags	AOISurfaceArea	AOINucleiCount	ROICoordinateX	ROICoordinateY	RawReads	AlignedReads	DeduplicatedReads	TrimmedReads	StitchedReads	SequencingSaturation	SequencingSetID	UMIQ30	RTSQ30	GeoMxNgsPipelineVersion	Scan_ID_4	Comments_4	ROI_ID_4	Diagnosis_4	Age_4	Segment_tags_1	Sample_ID__4	Type_5	Scan_ID_5	Comments_5	ROI_ID_5	Diagnosis_5	Age_5	Sample_ID__5	Type_6	Scan_ID_6	Comments_6	ROI_ID_6	Diagnosis_6
3	3	005	Tissue	3 | 005 | Tissue	True	False	True	False	False	False	False	False	False	False	False		15775.9	107	14264	33011	1377248	1334902	81907	1373124	1362469	94.0529		0.9961	0.9957	"GeoMx_NGS_Pipeline_ 2.0.0"	3		005	Recurrent cough	8 years 1 month	Tissue,Cough	20H01536	smooth muscle	3		005	Recurrent cough	5-17yrs	20H01536	smooth muscle	3		005	Recurrent cough
3	3	006	Tissue	3 | 006 | Tissue	True	False	False	True	True	False	False	False	False	False	False		55860.4	421	14128	33837	3906534	3801016	244891	3894094	3871365	93.7312		0.996	0.9955	"GeoMx_NGS_Pipeline_ 2.0.0"	3		006	Recurrent cough	8 years 1 month	Tissue,Asthma	20H01536	fibroblast rich	3		006	Recurrent cough	5-17yrs	20H01536	fibroblast rich	3		006	Recurrent cough
3	3	011	Tissue	3 | 011 | Tissue	True	False	False	True	False	True	False	False	True	False	False		58461.9	913	13196	76142	4380878	4260366	212951	4368093	4343189	95.1391		0.9961	0.9958	"GeoMx_NGS_Pipeline_ 2.0.0"	3		011	Asthmatic	9.15	Tissue,Asthma	18H04950	smooth muscle	3		011	Asthmatic	5-17yrs	18H04950	smooth muscle	3		011	Asthmatic
3	3	012	Tissue	3 | 012 | Tissue	True	False	False	True	False	False	True	False	False	False	False		19597.6	348	12760	75905	707283	644033	64571	670678	655846	90.8706		0.9962	0.995	"GeoMx_NGS_Pipeline_ 2.0.0"	3		012	Asthmatic	9.15	Tissue,Asthma	18H04950	epithelium	3		012	Asthmatic	5-17yrs	18H04950	epithelium	3		012	Asthmatic
3	3	013	Tissue	3 | 013 | Tissue	True	False	False	True	True	False	False	False	False	False	False		27644.5	145	13419	72942	2081504	2015871	126616	2071955	2053332	93.9171		0.9961	0.9955	"GeoMx_NGS_Pipeline_ 2.0.0"	3		013	Asthmatic	9.15	Tissue,Asthma	18H04950	fibroblast rich	3		013	Asthmatic	5-17yrs	18H04950	fibroblast rich	3		013	Asthmatic
3	3	014	Tissue	3 | 014 | Tissue	True	False	False	True	False	False	False	False	True	False	False		22824.2	223	13657	73767	1333862	1285049	78499	1321585	1308539	94.1149		0.9961	0.9956	"GeoMx_NGS_Pipeline_ 2.0.0"	3		014	Asthmatic	9.15	Tissue,Asthma	18H04950	smooth muscle	3		014	Asthmatic	5-17yrs	18H04950	smooth muscle	3		014	Asthmatic
3	3	015	Tissue	3 | 015 | Tissue	True	False	False	True	False	True	True	False	False	False	False		27799	419	13380	76406	1300556	1171795	74299	1297236	1290618	94.2871		0.9961	0.9958	"GeoMx_NGS_Pipeline_ 2.0.0"	3		015	Asthmatic	9.15	Tissue,Asthma	18H04950	epithelium	3		015	Asthmatic	5-17yrs	18H04950	epithelium	3		015	Asthmatic
1	1	001	Tissue	1 | 001 | Tissue	True	False	False	False	False	False	False	False	False	True	False		46530.9	513	13923	39761	2601157	2525415	136551	2591865	2572924	94.7504		0.9961	0.9954	"GeoMx_NGS_Pipeline_ 2.0.0"	1		001	Recurrent infections	11 years 10 months	Tissue,Infection	17H01945	immune infiltrate	1		001	Recurrent infections	5-17yrs	17H01945	immune infiltrate	1		001	Recurrent infections
1	1	002	Tissue	1 | 002 | Tissue	True	False	False	False	False	False	False	False	False	True	False		16765.1	36	14301	40196	375736	351742	46393	369263	358550	87.6528		0.9961	0.9957	"GeoMx_NGS_Pipeline_ 2.0.0"	1		002	Recurrent infections	11 years 10 months	Tissue,Infection	17H01945	smooth muscle	1		002	Recurrent infections	5-17yrs	17H01945	smooth muscle	1		002	Recurrent infections
1	1	003	Tissue	1 | 003 | Tissue	True	False	False	False	False	False	False	False	False	True	False		160902	1206	14537	36973	10423868	9578440	971852	9834605	9775226	90.6767		0.9962	0.9951	"GeoMx_NGS_Pipeline_ 2.0.0"	1	muscle/fibroblasts/immune infiltrate	003	Recurrent infections	11 years 10 months	Tissue,Infection	17H01945	mixed region	1	muscle/fibroblasts/immune infiltrate	003	Recurrent infections	5-17yrs	17H01945	mixed region	1	muscle/fibroblasts/immune infiltrate	003	Recurrent infections
1	1	007	Tissue	1 | 007 | Tissue	True	False	False	True	False	True	True	False	False	False	False		45305.9	458	17577	7817	11069213	10770513	559986	11041320	10981044	94.941		0.9963	0.996	"GeoMx_NGS_Pipeline_ 2.0.0"	1		007	Asthmatic	School Age Asthma	Tissue,Asthma	16HO1413	epithelium	1		007	Asthmatic	5-17yrs	16HO1413	epithelium	1		007	Asthmatic
1	1	008	Tissue	1 | 008 | Tissue	True	False	False	True	False	False	False	True	False	False	False		151850	1767	13504	13782	25537062	24834773	1441362	25434934	25306417	94.3558		0.9961	0.9959	"GeoMx_NGS_Pipeline_ 2.0.0"	1		008	Asthmatic	School Age Asthma	Tissue,Asthma	16HO1413	immune infiltrate	1		008	Asthmatic	5-17yrs	16HO1413	immune infiltrate	1		008	Asthmatic
1	1	009	Tissue	1 | 009 | Tissue	True	False	False	True	False	False	False	False	True	False	False		68711.9	174	13066	15832	2569586	2493781	135182	2560668	2542459	94.7392		0.9957	0.9952	"GeoMx_NGS_Pipeline_ 2.0.0"	1		009	Asthmatic	School Age Asthma	Tissue,Asthma	16HO1413	smooth muscle	1		009	Asthmatic	5-17yrs	16HO1413	smooth muscle	1		009	Asthmatic
1	1	012	Tissue	1 | 012 | Tissue	True	False	False	False	False	False	False	False	False	True	False		35806.1	451	16110	39998	7990012	7767074	421725	7966385	7912573	94.7218		0.9962	0.9958	"GeoMx_NGS_Pipeline_ 2.0.0"	1		012	Recurrent infections	11 years 10 months	Tissue,Infection	17H01945	epithelium	1		012	Recurrent infections	5-17yrs	17H01945	epithelium	1		012	Recurrent infections
1	1	013	Tissue	1 | 013 | Tissue	True	False	False	False	False	False	False	False	False	True	False		28375.3	358	8812	41027	5868925	5712027	328654	5853503	5821398	94.4001		0.9962	0.9958	"GeoMx_NGS_Pipeline_ 2.0.0"	1	small airway?	013	Recurrent infections	11 years 10 months	Tissue,Infection	17H01945	epithelium	1	small airway?	013	Recurrent infections	5-17yrs	17H01945	epithelium	1	small airway?	013	Recurrent infections
1	1	014	Tissue	1 | 014 | Tissue	True	False	False	False	False	False	False	False	False	True	False		73536.7	737	8819	41021	13730492	13364326	692665	13689127	13620228	94.9553		0.9962	0.9959	"GeoMx_NGS_Pipeline_ 2.0.0"	1	immediately adjacent to small airway	014	Recurrent infections	11 years 10 months	Tissue,Infection	17H01945	fibroblast rich	1	immediately adjacent to small airway	014	Recurrent infections	5-17yrs	17H01945	fibroblast rich	1	immediately adjacent to small airway	014	Recurrent infections
1	1	015	Tissue	1 | 015 | Tissue	True	False	False	False	False	False	False	False	False	True	False		57818.1	260	12789	41796	2385611	2315165	131812	2378336	2360720	94.4747		0.9962	0.9958	"GeoMx_NGS_Pipeline_ 2.0.0"	1		015	Recurrent infections	11 years 10 months	Tissue,Infection	17H01945	fibroblast rich	1		015	Recurrent infections	5-17yrs	17H01945	fibroblast rich	1		015	Recurrent infections
1	1	016	Tissue	1 | 016 | Tissue	True	False	False	True	False	False	False	True	False	False	False		43952	573	18711	24817	4543634	4210319	261916	4332680	4296380	94.2355		0.9963	0.9955	"GeoMx_NGS_Pipeline_ 2.0.0"	1		016	Asthmatic	School Age Asthma	Tissue,Asthma	16HO1413	immune infiltrate	1		016	Asthmatic	5-17yrs	16HO1413	immune infiltrate	1		016	Asthmatic
1	1	017	Tissue	1 | 017 | Tissue	True	False	False	True	False	False	False	False	True	False	False		38171.1	205	19384	25818	5042496	4902331	274787	5028643	4996186	94.5506		0.996	0.9955	"GeoMx_NGS_Pipeline_ 2.0.0"	1		017	Asthmatic	School Age Asthma	Tissue,Asthma	16HO1413	smooth muscle	1		017	Asthmatic	5-17yrs	16HO1413	smooth muscle	1		017	Asthmatic
1	1	018	Tissue	1 | 018 | Tissue	True	False	False	True	False	False	False	True	False	False	False		55505.8	944	12271	16250	13967830	13596694	791618	13935312	13851782	94.3326		0.9962	0.9961	"GeoMx_NGS_Pipeline_ 2.0.0"	1		018	Asthmatic	School Age Asthma	Tissue,Asthma	16HO1413	immune infiltrate	1		018	Asthmatic	5-17yrs	16HO1413	immune infiltrate	1		018	Asthmatic
1	1	019	Tissue	1 | 019 | Tissue	True	False	False	True	True	False	False	False	False	False	False		79412.7	572	14963	12203	6832636	6517198	374391	6688456	6646115	94.5205		0.9962	0.9958	"GeoMx_NGS_Pipeline_ 2.0.0"	1		019	Asthmatic	School Age Asthma	Tissue,Asthma	16HO1413	fibroblast rich	1		019	Asthmatic	5-17yrs	16HO1413	fibroblast rich	1		019	Asthmatic
1	1	020	Tissue	1 | 020 | Tissue	True	False	False	True	False	True	True	False	False	False	False		9083.09	113	22937	12489	1726856	1670753	109124	1722319	1708959	93.6808		0.9961	0.9961	"GeoMx_NGS_Pipeline_ 2.0.0"	1	small airway?	020	Asthmatic	School Age Asthma	Tissue,Asthma	16HO1413	epithelium	1	small airway?	020	Asthmatic	5-17yrs	16HO1413	epithelium	1	small airway?	020	Asthmatic
1	1	021	Tissue	1 | 021 | Tissue	True	False	False	True	True	False	False	False	False	False	False		125822	672	14451	24553	9004835	8735281	545532	8972311	8902464	93.9418		0.996	0.9956	"GeoMx_NGS_Pipeline_ 2.0.0"	1		021	Asthmatic	School Age Asthma	Tissue,Asthma	16HO1413	fibroblast rich	1		021	Asthmatic	5-17yrs	16HO1413	fibroblast rich	1		021	Asthmatic
1	1	022	Tissue	1 | 022 | Tissue	True	False	False	True	False	False	False	True	False	False	False		30410	475	13480	12763	8698288	8466535	438538	8677291	8628974	94.9583		0.9963	0.9958	"GeoMx_NGS_Pipeline_ 2.0.0"	1		022	Asthmatic	School Age Asthma	Tissue,Asthma	16HO1413	immune infiltrate	1		022	Asthmatic	5-17yrs	16HO1413	immune infiltrate	1		022	Asthmatic
1	1	023	Tissue	1 | 023 | Tissue	True	False	False	True	False	False	False	True	False	False	False		39941.5	556	11112	16065	7561929	6940331	544058	7135468	7081346	92.8053		0.9959	0.9947	"GeoMx_NGS_Pipeline_ 2.0.0"	1		023	Asthmatic	School Age Asthma	Tissue,Asthma	16HO1413	immune infiltrate	1		023	Asthmatic	5-17yrs	16HO1413	immune infiltrate	1		023	Asthmatic
1	1	024	Tissue	1 | 024 | Tissue	True	False	False	True	True	False	False	False	False	False	False		67566.3	463	18760	26265	7940252	7730097	412766	7919395	7879157	94.8016		0.9963	0.9958	"GeoMx_NGS_Pipeline_ 2.0.0"	1		024	Asthmatic	School Age Asthma	Tissue,Asthma	16HO1413	fibroblast rich	1		024	Asthmatic	5-17yrs	16HO1413	fibroblast rich	1		024	Asthmatic
2	2	001	Tissure	2 | 001 | Tissure	True	False	False	True	False	True	True	False	False	False	False		19961.2	111	10024	75601	1520179	1451601	96922	1491062	1480458	93.6243		0.9961	0.9955	"GeoMx_NGS_Pipeline_ 2.0.0"	2		001	Asthmatic	13.76	Tissue,Asthma	18H01038	epithelium	2		001	Asthmatic	5-17yrs	18H01038	epithelium	2		001	Asthmatic
2	2	002	Tissure	2 | 002 | Tissure	True	False	False	True	False	False	False	False	True	False	False		38958.2	112	9361	76654	1141606	1105521	71252	1137951	1129411	93.7586		0.9963	0.9959	"GeoMx_NGS_Pipeline_ 2.0.0"	2		002	Asthmatic	13.76	Tissue,Asthma	18H01038	smooth muscle	2		002	Asthmatic	5-17yrs	18H01038	smooth muscle	2		002	Asthmatic
2	2	003	Tissure	2 | 003 | Tissure	True	False	False	True	True	False	False	False	False	False	False		34302.2	176	9902	75723	2782371	2705326	160383	2773731	2756749	94.2357		0.9961	0.9956	"GeoMx_NGS_Pipeline_ 2.0.0"	2	maybe more mixed?	003	Asthmatic	13.76	Tissue,Asthma	18H01038	fibroblast rich	2	maybe more mixed?	003	Asthmatic	5-17yrs	18H01038	fibroblast rich	2	maybe more mixed?	003	Asthmatic
2	2	004	Tissure	2 | 004 | Tissure	True	False	False	True	False	False	False	False	False	False	False		34527.6	336	8458	76449	2485118	2410229	149364	2476387	2455781	93.9897		0.9959	0.9953	"GeoMx_NGS_Pipeline_ 2.0.0"	2	small airway?	004	Asthmatic	13.76	Tissue,Asthma	18H01038	mixed region	2	small airway?	004	Asthmatic	5-17yrs	18H01038	mixed region	2	small airway?	004	Asthmatic
2	2	009	Tissure	2 | 009 | Tissure	True	False	False	False	False	False	False	False	False	False	True		22123.9	181	4252	35625	2041784	1987969	126727	2036572	2024631	93.7933		0.9963	0.9958	"GeoMx_NGS_Pipeline_ 2.0.0"	2		009	Difficult asthma	16 years 9 months	Tissue,DA	19H02772	epithelium	2		009	Difficult asthma	5-17yrs	19H02772	epithelium	2		009	Difficult asthma
2	2	010	Tissure	2 | 010 | Tissure	True	False	False	False	False	False	False	False	False	False	True		102204	234	12203	37092	2752093	2627709	288259	2698553	2677265	89.5258		0.9962	0.9957	"GeoMx_NGS_Pipeline_ 2.0.0"	2		010	Difficult asthma	16 years 9 months	Tissue,DA	19H02772	smooth muscle	2		010	Difficult asthma	5-17yrs	19H02772	smooth muscle	2		010	Difficult asthma
2	2	011	Tissure	2 | 011 | Tissure	True	False	False	False	False	False	False	False	False	False	True		69392.5	468	12790	37028	3167616	3039805	204959	3128656	3101956	93.5296		0.9961	0.9955	"GeoMx_NGS_Pipeline_ 2.0.0"	2		011	Difficult asthma	16 years 9 months	Tissue,DA	19H02772	fibroblast rich	2		011	Difficult asthma	5-17yrs	19H02772	fibroblast rich	2		011	Difficult asthma
2	2	012	Tissure	2 | 012 | Tissure	True	False	False	False	False	False	False	False	False	False	True		20895.9	237	12816	36289	2451403	2369838	139052	2442889	2413258	94.3277		0.9958	0.9956	"GeoMx_NGS_Pipeline_ 2.0.0"	2		012	Difficult asthma	16 years 9 months	Tissue,DA	19H02772	epithelium	2		012	Difficult asthma	5-17yrs	19H02772	epithelium	2		012	Difficult asthma
2	2	016	Tissure	2 | 016 | Tissure	True	False	False	False	False	False	False	False	False	False	True		34502.2	294	11560	36635	2812978	2736008	145770	2805838	2786113	94.8179		0.9961	0.9957	"GeoMx_NGS_Pipeline_ 2.0.0"	2	mixed?	016	Difficult asthma	16 years 9 months	Tissue,DA	19H02772	fibroblast rich	2	mixed?	016	Difficult asthma	5-17yrs	19H02772	fibroblast rich	2	mixed?	016	Difficult asthma
2	2	017	Tissure	2 | 017 | Tissure	True	False	False	False	False	False	False	False	False	False	True		14580.3	148	11427	37147	761102	679989	48353	754861	693813	93.647		0.9961	0.9955	"GeoMx_NGS_Pipeline_ 2.0.0"	2	mixed?	017	Difficult asthma	16 years 9 months	Tissue,DA	19H02772	immune infiltrate	2	mixed?	017	Difficult asthma	5-17yrs	19H02772	immune infiltrate	2	mixed?	017	Difficult asthma
2	2	018	Tissure	2 | 018 | Tissure	True	False	False	True	False	False	False	False	False	False	False		15252.2	66	4110	34430	1099738	1069378	59876	1096407	1089309	94.5554		0.9959	0.9955	"GeoMx_NGS_Pipeline_ 2.0.0"	2		018	Difficult asthma	16 years 9 months	Tissue,Asthma	19H02772	smooth muscle	2		018	Difficult asthma	5-17yrs	19H02772	smooth muscle	2		018	Difficult asthma
2	2	019	Tissure	2 | 019 | Tissure	True	False	False	True	False	False	False	True	False	False	False		23477.7	292	10000	76767	2397633	2333289	143655	2391124	2377812	94.0085		0.9961	0.9957	"GeoMx_NGS_Pipeline_ 2.0.0"	2		019	Asthmatic	13.76	Tissue,Asthma	18H01038	immune infiltrate	2		019	Asthmatic	5-17yrs	18H01038	immune infiltrate	2		019	Asthmatic
2	2	020	Tissure	2 | 020 | Tissure	True	False	False	True	False	False	False	True	False	False	False		10226.6	189	9178	75957	642705	622838	38670	640998	635544	93.9832		0.9963	0.9959	"GeoMx_NGS_Pipeline_ 2.0.0"	2		020	Asthmatic	13.76	Tissue,Asthma	18H01038	immune infiltrate	2		020	Asthmatic	5-17yrs	18H01038	immune infiltrate	2		020	Asthmatic
2	2	021	Tissure	2 | 021 | Tissure	True	False	False	True	False	False	False	False	False	False	False		6971.81	119	9249	76483	126151	114142	29701	119490	116883	76.456		0.9964	0.9953	"GeoMx_NGS_Pipeline_ 2.0.0"	2		021	Asthmatic	13.76	Tissue,Asthma	18H01038	mixed region	2		021	Asthmatic	5-17yrs	18H01038	mixed region	2		021	Asthmatic
[truncated: 44 more columns]

## Sheet: BioProbeCountMatrix
ProbeName	ProbeDisplayName	TargetName	HUGOSymbol	Accessions	GenomeBuild	GenomicPosition	AnalyteType	CodeClass	ProbePool	TargetGroup	GeneID	3 | 005 | Tissue	3 | 006 | Tissue	3 | 011 | Tissue	3 | 012 | Tissue	3 | 013 | Tissue	3 | 014 | Tissue	3 | 015 | Tissue	1 | 001 | Tissue	1 | 002 | Tissue	1 | 003 | Tissue	1 | 007 | Tissue	1 | 008 | Tissue	1 | 009 | Tissue	1 | 012 | Tissue	1 | 013 | Tissue	1 | 014 | Tissue	1 | 015 | Tissue	1 | 016 | Tissue	1 | 017 | Tissue	1 | 018 | Tissue	1 | 019 | Tissue	1 | 020 | Tissue	1 | 021 | Tissue	1 | 022 | Tissue	1 | 023 | Tissue	1 | 024 | Tissue	2 | 001 | Tissure	2 | 002 | Tissure	2 | 003 | Tissure	2 | 004 | Tissure	2 | 009 | Tissure	2 | 010 | Tissure	2 | 011 | Tissure	2 | 012 | Tissure	2 | 016 | Tissure	2 | 017 | Tissure	2 | 018 | Tissure	2 | 019 | Tissure
6922	RHOA_02	RHOA	RHOA	NM_001313947.2,NM_001313946.2,NM_001664.4,NM_001313941.2,NM_001313945.2,NM_001313944.2,NM_001313943.2	GRCh38.p13	chr3:49360059-49360108	RNA	Endogenous	01	Endothelial, Above LOQ, All Targets, EMT, TGF-beta Signaling, Androgen Signaling, Chemokine Signaling, ERBB2 Signaling, Cell Adhesion & Motility, Lymphocyte Trafficking, NLR Signaling, GPCR Signaling, Wnt Signaling, Neutrophil Degranulation, Ion Transport, TCR Signaling, VEGF Signaling, Endocytosis, mTOR Signaling, Differentiation	387	39	75	25	4	23	6	5	18	9	196	257	544	30	139	98	166	34	93	78	240	119	47	211	172	169	157	19	6	15	21	27	48	29	34	10	5	3	34
6925	RHOA_05	RHOA	RHOA	NM_001313947.2,NM_001313946.2,NM_001664.4,NM_001313941.2,NM_001313945.2,NM_001313944.2,NM_001313943.2	GRCh38.p13	chr3:49359877-49359926	RNA	Endogenous	01	Endothelial, Above LOQ, All Targets, EMT, TGF-beta Signaling, Androgen Signaling, Chemokine Signaling, ERBB2 Signaling, Cell Adhesion & Motility, Lymphocyte Trafficking, NLR Signaling, GPCR Signaling, Wnt Signaling, Neutrophil Degranulation, Ion Transport, TCR Signaling, VEGF Signaling, Endocytosis, mTOR Signaling, Differentiation	387	36	112	24	4	13	14	9	24	18	195	258	568	38	162	121	229	37	96	112	279	140	53	168	157	177	134	11	7	15	23	26	49	31	38	18	7	14	14
6924	RHOA_04	RHOA	RHOA	NM_001313947.2,NM_001313946.2,NM_001664.4,NM_001313941.2,NM_001313945.2,NM_001313944.2,NM_001313943.2	GRCh38.p13	chr3:49359349-49359398	RNA	Endogenous	01	Endothelial, Above LOQ, All Targets, EMT, TGF-beta Signaling, Androgen Signaling, Chemokine Signaling, ERBB2 Signaling, Cell Adhesion & Motility, Lymphocyte Trafficking, NLR Signaling, GPCR Signaling, Wnt Signaling, Neutrophil Degranulation, Ion Transport, TCR Signaling, VEGF Signaling, Endocytosis, mTOR Signaling, Differentiation	387	16	57	24	5	23	10	8	22	13	179	142	297	26	113	73	160	35	71	75	144	74	26	133	87	94	102	10	10	18	17	39	53	45	40	22	12	6	9
6923	RHOA_03	RHOA	RHOA	NM_001313947.2,NM_001313946.2,NM_001664.4,NM_001313941.2,NM_001313945.2,NM_001313944.2,NM_001313943.2	GRCh38.p13	chr3:49359255-49359304	RNA	Endogenous	01	Endothelial, Above LOQ, All Targets, EMT, TGF-beta Signaling, Androgen Signaling, Chemokine Signaling, ERBB2 Signaling, Cell Adhesion & Motility, Lymphocyte Trafficking, NLR Signaling, GPCR Signaling, Wnt Signaling, Neutrophil Degranulation, Ion Transport, TCR Signaling, VEGF Signaling, Endocytosis, mTOR Signaling, Differentiation	387	37	108	29	18	27	26	17	30	20	351	276	502	42	281	163	321	49	144	144	287	139	43	281	170	211	207	33	16	28	35	91	152	95	116	58	13	17	28
6921	RHOA_01	RHOA	RHOA	NM_001313947.2,NM_001313946.2,NM_001664.4,NM_001313941.2,NM_001313945.2,NM_001313944.2,NM_001313943.2	GRCh38.p13	chr3:49359351-49359400	RNA	Endogenous	01	Endothelial, Above LOQ, All Targets, EMT, TGF-beta Signaling, Androgen Signaling, Chemokine Signaling, ERBB2 Signaling, Cell Adhesion & Motility, Lymphocyte Trafficking, NLR Signaling, GPCR Signaling, Wnt Signaling, Neutrophil Degranulation, Ion Transport, TCR Signaling, VEGF Signaling, Endocytosis, mTOR Signaling, Differentiation	387	33	56	24	12	21	15	2	29	12	175	139	279	27	117	77	168	22	54	61	179	74	22	120	95	105	90	11	6	18	13	28	42	36	45	23	7	13	12
7416	SMAD2_02	SMAD2	SMAD2	NM_005901.6,XM_017025750.2,NM_001003652.4,XM_005258259.4,XM_011525985.3,XM_017025745.2,XM_011525984.2,XM_024451173.1,XM_017025748.2,XM_006722451.4,NM_001135937.2,XM_017025746.2,XM_017025747.2	GRCh38.p13	chr18:47840439-47840488	RNA	Endogenous	01	Above LOQ, All Targets, EMT, TGF-beta Signaling, TH17 Differentiation, Senescence, Cell Cycle, Endocytosis, Immortality & Stemness, Treg Differentiation, Differentiation, TH9 Differentiation	4087	16	25	19	6	21	5	6	22	5	103	55	114	17	42	36	51	15	13	20	79	36	12	45	43	59	40	3	11	15	19	12	34	40	19	21	9	9	18
7418	SMAD2_04	SMAD2	SMAD2	NM_005901.6,XM_017025750.2,NM_001003652.4,XM_005258259.4,XM_011525985.3,XM_017025745.2,XM_011525984.2,XM_024451173.1,XM_017025748.2,XM_006722451.4,NM_001135937.2,XM_017025746.2,XM_017025747.2	GRCh38.p13	chr18:47836023-47836072	RNA	Endogenous	01	Above LOQ, All Targets, EMT, TGF-beta Signaling, TH17 Differentiation, Senescence, Cell Cycle, Endocytosis, Immortality & Stemness, Treg Differentiation, Differentiation, TH9 Differentiation	4087	5	35	32	8	16	9	10	14	1	95	31	124	10	39	21	62	11	21	23	52	32	4	42	34	45	21	12	7	30	19	12	38	20	18	20	8	7	15
7419	SMAD2_05	SMAD2	SMAD2	NM_005901.6,XM_017025750.2,NM_001003652.4,XM_005258259.4,XM_011525985.3,XM_017025745.2,XM_011525984.2,XM_024451173.1,XM_017025748.2,XM_006722451.4,NM_001135937.2,XM_017025746.2,XM_017025747.2	GRCh38.p13	chr18:47834007-47834050	RNA	Endogenous	01	Above LOQ, All Targets, EMT, TGF-beta Signaling, TH17 Differentiation, Senescence, Cell Cycle, Endocytosis, Immortality & Stemness, Treg Differentiation, Differentiation, TH9 Differentiation	4087	5	22	28	3	13	10	12	10	6	81	33	98	13	40	14	51	10	13	26	57	30	3	35	22	31	23	4	9	20	10	12	41	22	5	9	4	7	13
7415	SMAD2_01	SMAD2	SMAD2	NM_005901.6,XM_017025750.2,NM_001003652.4,XM_005258259.4,XM_011525985.3,XM_017025745.2,XM_011525984.2,XM_024451173.1,XM_017025748.2,XM_006722451.4,NM_001135937.2,XM_017025746.2,XM_017025747.2	GRCh38.p13	chr18:47840979-47841028	RNA	Endogenous	01	Above LOQ, All Targets, EMT, TGF-beta Signaling, TH17 Differentiation, Senescence, Cell Cycle, Endocytosis, Immortality & Stemness, Treg Differentiation, Differentiation, TH9 Differentiation	4087	12	27	27	7	19	10	7	20	9	98	38	120	10	49	34	64	11	19	34	54	23	14	43	27	42	38	15	9	16	15	14	40	12	11	19	3	11	21
7417	SMAD2_03	SMAD2	SMAD2	NM_005901.6,XM_017025750.2,NM_001003652.4,XM_005258259.4,XM_011525985.3,XM_017025745.2,XM_011525984.2,XM_024451173.1,XM_017025748.2,XM_006722451.4,NM_001135937.2,XM_017025746.2,XM_017025747.2	GRCh38.p13	chr18:47839415-47839464	RNA	Endogenous	01	Above LOQ, All Targets, EMT, TGF-beta Signaling, TH17 Differentiation, Senescence, Cell Cycle, Endocytosis, Immortality & Stemness, Treg Differentiation, Differentiation, TH9 Differentiation	4087	8	33	34	7	21	13	9	9	7	66	49	106	18	41	32	40	11	18	24	48	27	9	39	34	32	34	5	7	27	14	9	42	23	10	19	6	3	7
5070	MAPKAPK2_03	MAPKAPK2	MAPKAPK2	NM_004759.5,XM_017002810.1,NM_032960.4,XM_005273353.3	GRCh38.p13	chr1:206733033-206733082	RNA	Endogenous	01	Above LOQ, All Targets, TLR Signaling, Lipid Metabolism, IL-17 Signaling, MAPK Signaling, Senescence, VEGF Signaling	9261	12	23	25	1	6	6	10	11	7	97	63	131	10	41	37	99	16	28	29	88	44	16	59	46	68	49	6	6	10	14	19	28	25	25	12	8	3	6
5068	MAPKAPK2_01	MAPKAPK2	MAPKAPK2	NM_004759.5,XM_017002810.1,NM_032960.4,XM_005273353.3	GRCh38.p13	chr1:206728841-206729075	RNA	Endogenous	01	Above LOQ, All Targets, TLR Signaling, Lipid Metabolism, IL-17 Signaling, MAPK Signaling, Senescence, VEGF Signaling	9261	9	28	33	10	17	8	8	14	3	146	65	176	17	54	58	120	13	51	54	108	78	12	103	68	101	64	11	9	13	16	26	40	31	23	29	6	13	22
5072	MAPKAPK2_05	MAPKAPK2	MAPKAPK2	NM_004759.5,NM_032960.4,XM_005273353.3	GRCh38.p13	chr1:206685350-206685399	RNA	Endogenous	01	Above LOQ, All Targets, TLR Signaling, Lipid Metabolism, IL-17 Signaling, MAPK Signaling, Senescence, VEGF Signaling	9261	12	21	22	11	9	4	8	9	6	157	65	245	23	66	48	117	15	60	34	145	70	11	99	72	92	46	15	10	14	16	20	30	32	25	20	8	6	25
5071	MAPKAPK2_04	MAPKAPK2	MAPKAPK2	NM_004759.5,XM_017002810.1,NM_032960.4,XM_005273353.3	GRCh38.p13	chr1:206729408-206729457	RNA	Endogenous	01	Above LOQ, All Targets, TLR Signaling, Lipid Metabolism, IL-17 Signaling, MAPK Signaling, Senescence, VEGF Signaling	9261	6	30	20	5	22	7	12	17	9	157	84	279	13	49	60	153	23	50	53	141	76	11	98	77	87	83	16	10	14	14	18	33	28	14	21	6	10	17
5069	MAPKAPK2_02	MAPKAPK2	MAPKAPK2	NM_004759.5,XM_017002810.1,NM_032960.4,XM_005273353.3	GRCh38.p13	chr1:206728823-206729057	RNA	Endogenous	01	Above LOQ, All Targets, TLR Signaling, Lipid Metabolism, IL-17 Signaling, MAPK Signaling, Senescence, VEGF Signaling	9261	5	24	28	6	20	6	10	17	7	134	45	122	19	29	27	93	14	37	26	62	39	15	63	30	41	43	8	7	23	15	15	44	36	22	29	6	7	18
2713	EWSR1_04	EWSR1	EWSR1	NM_001163286.2,XM_011529998.2,XM_011530000.2,XM_024452180.1,XM_017028662.2,XM_017028663.1,XM_005261389.4,XM_017028657.2,XM_017028660.2,XM_011529996.3,XM_017028659.1,XM_017028658.1,XM_017028656.2,XM_017028655.1,XM_017028651.2,XM_017028654.1,XM_017028650.2,XM_017028661.2,XM_011529999.3,XM_017028653.2,NM_001163285.2,XM_017028652.2,NM_013986.4,XM_017028666.2,XM_011529997.2,XM_017028649.2,NM_005243.4,…	GRCh38.p13	chr22:29299233-29299272,chr22:29298895-29299272	RNA	Endogenous	01	Above LOQ, All Targets, Epigenetic Modification	2130	17	53	29	13	13	9	11	18	11	278	222	473	22	190	104	184	31	87	51	256	113	39	150	160	165	102	25	10	24	33	34	51	41	30	28	7	12	23
2712	EWSR1_03	EWSR1	EWSR1	NM_001163286.2,XM_011529998.2,XM_011530000.2,XM_024452180.1,XM_017028662.2,XM_011529995.3,XM_005261389.4,XM_017028657.2,XM_024452181.1,XM_017028660.2,XM_011529996.3,XM_011529997.2,XM_017028658.1,XM_017028656.2,XM_017028655.1,XM_017028651.2,XM_017028654.1,XM_017028650.2,XM_017028661.2,XM_011529999.3,XM_017028653.2,NM_001163285.2,XM_017028652.2,NM_013986.4,XM_017028648.2,XM_017028659.1,XM_017028649…	GRCh38.p13	chr22:29300129-29300163	RNA	Endogenous	01	Above LOQ, All Targets, Epigenetic Modification	2130	17	69	28	12	13	13	16	24	12	286	196	451	33	183	132	169	33	77	78	266	98	35	134	143	166	105	32	7	21	39	65	56	45	56	36	14	16	24
2711	EWSR1_02	EWSR1	EWSR1	NM_001163286.2,XM_011529998.2,XM_011530000.2,XM_017028662.2,XM_011529995.3,XM_005261389.4,XM_017028657.2,XM_017028660.2,XM_011529996.3,XM_011529997.2,XM_017028658.1,XM_017028656.2,XM_017028655.1,XM_017028651.2,XM_017028654.1,XM_017028650.2,XM_017028661.2,XM_011529999.3,XM_017028653.2,NM_001163285.2,XM_017028652.2,NM_013986.4,XM_017028648.2,XM_017028659.1,XM_017028649.2,NM_005243.4,NM_001163287.2,…	GRCh38.p13	chr22:29287121-29288626	RNA	Endogenous	01	Above LOQ, All Targets, Epigenetic Modification	2130	19	54	32	12	16	13	8	24	8	182	201	401	30	144	88	135	25	65	69	191	73	23	105	106	161	97	22	8	19	33	40	52	39	45	17	11	14	12
2710	EWSR1_01	EWSR1	EWSR1	NM_001163286.2,XM_011529998.2,XM_011530000.2,XM_024452180.1,XM_017028662.2,XM_011529995.3,XM_005261389.4,XM_017028657.2,XM_024452181.1,XM_017028660.2,XM_011529996.3,XM_011529997.2,XM_017028658.1,XM_017028656.2,XM_017028655.1,XM_017028651.2,XM_017028654.1,XM_017028650.2,XM_017028661.2,XM_011529999.3,XM_017028653.2,NM_001163285.2,XM_017028652.2,NM_013986.4,XM_017028648.2,XM_017028659.1,XM_017028649…	GRCh38.p13	chr22:29273750-29273786	RNA	Endogenous	01	Above LOQ, All Targets, Epigenetic Modification	2130	19	47	32	7	10	7	10	23	11	204	225	409	29	147	111	140	15	68	55	246	86	29	101	143	172	99	24	11	18	21	40	41	35	42	22	6	4	21
2714	EWSR1_05	EWSR1	EWSR1	NM_001163286.2,XM_011529998.2,XM_017028663.1,XM_011530000.2,XM_024452180.1,XM_017028662.2,XM_011529995.3,XM_005261389.4,XM_017028660.2,XM_011529996.3,XM_011529997.2,XM_017028657.2,XM_017028656.2,XM_017028655.1,XM_017028651.2,XM_017028654.1,XM_017028650.2,XM_017028661.2,XM_017028658.1,XM_011529999.3,XM_017028653.2,NM_001163285.2,XM_017028652.2,NM_013986.4,XM_017028648.2,XM_017028659.1,XM_017028649…	GRCh38.p13	chr22:29282541-29286955	RNA	Endogenous	01	Above LOQ, All Targets, Epigenetic Modification	2130	32	49	33	23	24	11	28	18	7	209	246	460	22	173	109	179	27	57	76	223	88	36	141	159	166	105	26	14	24	25	46	50	47	46	20	10	5	28
2387	DMBT1_05	DMBT1	DMBT1	NM_001320644.2,XM_006717660.3,NM_001377530.1,XM_011539399.2,NM_017579.3,XM_011539414.3,NM_004406.3,XM_011539415.3,XM_011539402.3,XM_017015798.1,NM_007329.3,XM_006717665.3,XM_011539413.3,XM_011539401.3,XM_011539400.3,XM_011539405.3,XM_011539391.3,XM_011539390.3,XM_011539389.3,XM_011539403.3,XM_011539407.3,XM_011539393.3,XM_011539409.3,XM_011539392.3,XM_011539408.3,XM_011539396.2,XM_011539410.3,XM_…	GRCh38.p13	chr10:122625301-122629848	RNA	Endogenous	01	Above LOQ, All Targets, Differentiation	1755	41	17	31	7	16	14	7	12	2	71	13	150	17	11	5	30	8	5	13	78	14	316	35	16	88	16	7	10	20	16	12	26	8	9	55	2	6	26
2383	DMBT1_01	DMBT1	DMBT1	NM_001320644.2,XM_006717660.3,NM_001377530.1,XM_011539399.2,NM_017579.3,XM_011539414.3,NM_004406.3,XM_011539415.3,XM_011539402.3,XM_017015798.1,NM_007329.3,XM_006717665.3,XM_011539413.3,XM_011539401.3,XM_011539400.3,XM_011539405.3,XM_011539391.3,XM_011539390.3,XM_011539389.3,XM_011539403.3,XM_011539407.3,XM_011539393.3,XM_011539409.3,XM_011539392.3,XM_011539408.3,XM_011539396.2,XM_011539410.3,XM_…	GRCh38.p13	chr10:122601966-122602006,chr10:122610084-122610124,chr10:122606025-122606065,chr10:122592441-122592481,chr10:122595472-122595512,chr10:122582769-122582809,chr10:122589113-122589153,chr10:122614143-122614183,chr10:122598943-122598983,chr10:122579747-122579787,chr10:122586229-122586269,chr10:122621226-122621266,chr10:122618186-122618226	RNA	Endogenous	01	Above LOQ, All Targets, Differentiation	1755	187	28	21	10	15	9	27	19	2	120	20	375	23	18	21	70	7	11	11	174	35	498	18	32	285	23	12	41	14	38	15	103	10	18	199	11	13	270
2384	DMBT1_02	DMBT1	DMBT1	NM_001320644.2,XM_006717660.3,NM_001377530.1,XM_011539399.2,NM_017579.3,XM_011539414.3,NM_004406.3,XM_011539415.3,XM_011539402.3,XM_017015798.1,NM_007329.3,XM_006717665.3,XM_011539413.3,XM_011539401.3,XM_011539400.3,XM_011539405.3,XM_011539391.3,XM_011539390.3,XM_011539389.3,XM_011539403.3,XM_011539407.3,XM_011539393.3,XM_011539409.3,XM_011539392.3,XM_011539408.3,XM_011539396.2,XM_011539410.3,XM_…	GRCh38.p13	chr10:122601966-122602000,chr10:122582769-122582803,chr10:122595472-122595506,chr10:122606025-122606059,chr10:122610084-122610118,chr10:122621226-122621260,chr10:122614143-122614177,chr10:122592441-122592475	RNA	Endogenous	01	Above LOQ, All Targets, Differentiation	1755	202	21	24	6	16	14	22	11	5	167	30	419	32	23	21	56	6	9	13	227	35	710	21	41	307	20	6	44	22	30	25	124	15	22	261	18	23	338
2386	DMBT1_04	DMBT1	DMBT1	NM_001320644.2,XM_006717660.3,NM_001377530.1,XM_011539399.2,NM_017579.3,XM_011539414.3,NM_004406.3,XM_011539415.3,XM_011539402.3,XM_017015798.1,NM_007329.3,XM_006717665.3,XM_011539413.3,XM_011539401.3,XM_011539400.3,XM_011539405.3,XM_011539391.3,XM_011539390.3,XM_011539389.3,XM_011539403.3,XM_011539407.3,XM_011539393.3,XM_011539409.3,XM_011539392.3,XM_011539408.3,XM_011539396.2,XM_011539410.3,XM_…	GRCh38.p13	chr10:122591482-122592285	RNA	Endogenous	01	Above LOQ, All Targets, Differentiation	1755	221	17	27	9	11	9	17	8	4	76	14	290	28	12	21	44	7	25	23	146	27	601	22	18	196	17	11	28	24	11	16	55	18	13	111	5	7	65
2385	DMBT1_03	DMBT1	DMBT1	NM_001320644.2,XM_006717660.3,NM_001377530.1,XM_011539399.2,NM_017579.3,XM_011539414.3,NM_004406.3,XM_011539415.3,XM_011539402.3,XM_017015798.1,NM_007329.3,XM_006717665.3,XM_011539413.3,XM_011539401.3,XM_011539400.3,XM_011539405.3,XM_011539391.3,XM_011539390.3,XM_011539389.3,XM_011539403.3,XM_011539407.3,XM_011539393.3,XM_011539409.3,XM_011539392.3,XM_011539408.3,XM_011539396.2,XM_011539410.3,XM_…	GRCh38.p13	chr10:122631094-122631134	RNA	Endogenous	01	Above LOQ, All Targets, Differentiation	1755	63	14	28	6	21	11	15	16	5	80	13	193	13	16	25	55	6	11	18	112	26	275	30	18	112	16	9	11	13	17	13	42	11	10	75	5	11	71
2597	ENDOG_01	ENDOG	ENDOG	NM_004435.2,XM_011518347.2	GRCh38.p13	chr9:128819015-128819049	RNA	Endogenous	01	Above LOQ, All Targets, Apoptosis, Oxidative Stress	2021	4	18	20	15	10	4	16	14	2	77	75	85	11	57	21	43	9	13	20	41	19	6	29	18	26	18	5	16	13	16	20	31	23	10	22	6	3	20
1939	COL3A1_04	COL3A1	COL3A1	NM_000090.4	GRCh38.p13	chr2:189009188-189010191	RNA	Endogenous	01	Collagen, Above LOQ, All Targets, MET Signaling, Lymphocyte Regulation, PDGF Signaling, Matrix Remodeling and Metastasis, Differentiation	1281	13	123	25	10	29	10	7	65	19	308	55	582	58	28	27	440	105	129	143	131	434	8	495	154	99	597	9	8	31	25	11	69	66	7	21	7	6	16
1940	COL3A1_05	COL3A1	COL3A1	NM_000090.4	GRCh38.p13	chr2:189010298-189010347	RNA	Endogenous	01	Collagen, Above LOQ, All Targets, MET Signaling, Lymphocyte Regulation, PDGF Signaling, Matrix Remodeling and Metastasis, Differentiation	1281	20	161	37	8	24	15	8	104	29	460	71	742	93	35	37	652	161	214	200	189	576	8	789	170	128	910	9	10	53	26	10	109	98	9	35	17	21	26
1938	COL3A1_03	COL3A1	COL3A1	NM_000090.4	GRCh38.p13	chr2:188997742-188998293	RNA	Endogenous	01	Collagen, Above LOQ, All Targets, MET Signaling, Lymphocyte Regulation, PDGF Signaling, Matrix Remodeling and Metastasis, Differentiation	1281	9	74	18	6	21	8	3	57	8	276	51	332	53	21	14	324	75	118	109	75	282	6	357	77	82	434	6	6	39	27	17	67	51	11	39	11	9	16
1937	COL3A1_02	COL3A1	COL3A1	NM_000090.4	GRCh38.p13	chr2:188994040-188994234	RNA	Endogenous	01	Collagen, Above LOQ, All Targets, MET Signaling, Lymphocyte Regulation, PDGF Signaling, Matrix Remodeling and Metastasis, Differentiation	1281	23	119	35	7	27	11	6	81	22	455	80	635	67	31	37	542	135	178	152	140	531	2	609	162	113	708	14	7	41	27	12	89	95	10	48	16	15	26
1936	COL3A1_01	COL3A1	COL3A1	NM_000090.4	GRCh38.p13	chr2:189010202-189010251	RNA	Endogenous	01	Collagen, Above LOQ, All Targets, MET Signaling, Lymphocyte Regulation, PDGF Signaling, Matrix Remodeling and Metastasis, Differentiation	1281	11	107	23	9	20	5	5	58	14	271	77	609	61	30	28	399	96	134	137	123	425	9	453	129	104	623	11	3	24	9	9	51	31	2	13	5	1	7
3331	GNAS_03	GNAS	GNAS	NM_001309840.2,XM_017027818.2,XM_017027819.1,NM_000516.6,XM_024451873.1,XM_024451872.1,NM_001077489.4,XR_002958471.1,NM_001077490.2,NM_001077488.4,NM_016592.4,XM_017027817.1,XM_024451875.1,XM_024451874.1,NM_080426.4,XM_017027814.2,XM_017027815.1,XM_017027821.1,NM_080425.3,XM_017027820.1,XM_017027816.1,XM_017027812.2,NM_001309861.2,XM_017027813.2	GRCh38.p13	chr20:58909171-58909210	RNA	Endogenous	01	Above LOQ, All Targets, Purinergic Signaling, GPCR Signaling, Estrogen Signaling, Hedgehog Signaling	2778	56	200	33	29	30	17	15	44	31	603	695	1069	66	506	370	607	98	205	186	529	293	126	502	348	367	431	54	13	24	70	112	127	119	105	56	17	13	63
3330	GNAS_02	GNAS	GNAS	NM_001309840.2,XM_017027818.2,XM_017027819.1,NM_000516.6,XM_024451873.1,XM_024451872.1,NM_001077489.4,XR_002958471.1,NM_001077490.2,NM_001077488.4,NM_016592.4,XM_017027817.1,XM_024451875.1,XM_024451874.1,NM_080426.4,XM_017027814.2,XM_017027815.1,XM_017027821.1,NM_080425.3,XM_017027820.1,XM_017027816.1,XM_017027812.2,NM_001309861.2,XM_017027813.2	GRCh38.p13	chr20:58905428-58905463	RNA	Endogenous	01	Above LOQ, All Targets, Purinergic Signaling, GPCR Signaling, Estrogen Signaling, Hedgehog Signaling	2778	44	152	22	27	36	15	24	37	16	442	592	971	68	386	272	457	86	168	194	491	254	118	390	237	358	320	51	24	23	61	77	105	110	95	33	9	15	59
3333	GNAS_05	GNAS	GNAS	NM_001309840.2,XM_017027818.2,XM_017027819.1,NM_000516.6,XM_024451873.1,XM_024451872.1,NM_001077489.4,XR_002958471.1,NM_001077490.2,NM_001077488.4,NM_016592.4,XM_017027817.1,XM_024451875.1,XM_024451874.1,NM_080426.4,XM_017027814.2,XM_017027815.1,NM_080425.3,XM_017027820.1,XM_017027816.1,XM_017027812.2,NM_001309861.2,XM_017027813.2	GRCh38.p13	chr20:58909718-58909752	RNA	Endogenous	01	Above LOQ, All Targets, Purinergic Signaling, GPCR Signaling, Estrogen Signaling, Hedgehog Signaling	2778	51	127	32	21	23	13	19	30	25	406	539	750	51	351	249	473	67	152	162	402	224	89	353	210	331	277	44	19	21	50	70	92	91	65	42	23	17	53
3329	GNAS_01	GNAS	GNAS	NM_001309840.2,XM_017027818.2,XM_017027819.1,NM_000516.6,XM_024451873.1,XM_024451872.1,NM_001077489.4,XR_002958471.1,NM_001077490.2,NM_001077488.4,NM_016592.4,XM_017027817.1,XM_024451875.1,XM_024451874.1,NM_080426.4,XM_017027814.2,XM_017027815.1,NM_080425.3,XM_017027820.1,XM_017027816.1,XM_017027812.2,NM_001309861.2,XM_017027813.2	GRCh38.p13	chr20:58910395-58910717	RNA	Endogenous	01	Above LOQ, All Targets, Purinergic Signaling, GPCR Signaling, Estrogen Signaling, Hedgehog Signaling	2778	40	162	22	37	41	10	22	45	34	541	566	839	69	461	304	581	96	202	197	454	259	101	466	228	330	343	76	16	27	65	121	125	136	131	76	40	18	96
3332	GNAS_04	GNAS	GNAS	NM_001309840.2,XM_017027818.2,XM_017027819.1,NM_000516.6,XM_024451873.1,XM_024451872.1,NM_001077489.4,XR_002958471.1,NM_001077490.2,NM_001077488.4,NM_016592.4,XM_017027817.1,XM_024451875.1,XM_024451874.1,NM_080426.4,XM_017027814.2,XM_017027815.1,NM_080425.3,XM_017027820.1,XM_017027816.1,XM_017027812.2,NM_001309861.2,XM_017027813.2	GRCh38.p13	chr20:58909392-58909538	RNA	Endogenous	01	Above LOQ, All Targets, Purinergic Signaling, GPCR Signaling, Estrogen Signaling, Hedgehog Signaling	2778	40	153	26	24	35	5	25	37	21	467	619	951	83	498	337	602	109	182	192	467	260	129	475	241	332	375	57	24	22	54	109	114	105	101	52	15	19	42
6467	PPP3CC_01	PPP3CC	PPP3CC	NM_001243975.1,XR_001745554.2,XR_001745555.2,XM_017013611.2,NM_001243974.1,XR_001745558.2,XR_001745559.2,XR_001745556.2,XR_001745557.2,NM_005605.5,XR_001745553.2	GRCh38.p13	chr8:22498069-22511091	RNA	Endogenous	01	Above LOQ, All Targets, Apoptosis, GPCR Signaling, NK Activity, Wnt Signaling, BCR Signaling, MAPK Signaling, Senescence, TCR Signaling, VEGF Signaling	5533	5	20	20	7	8	4	4	10	4	53	20	93	12	20	20	57	12	17	15	58	28	7	37	36	31	18	5	9	14	10	11	19	12	3	4	2	6	7
6468	PPP3CC_02	PPP3CC	PPP3CC	NM_001243975.1,XR_001745554.2,XR_001745555.2,NM_001243974.1,XR_001745558.2,XR_001745556.2,XR_001745557.2,NM_005605.5,XR_001745553.2	GRCh38.p13	chr8:22532228-22532277	RNA	Endogenous	01	Above LOQ, All Targets, Apoptosis, GPCR Signaling, NK Activity, Wnt Signaling, BCR Signaling, MAPK Signaling, Senescence, TCR Signaling, VEGF Signaling	5533	6	18	11	9	9	3	7	8	3	77	30	99	7	26	22	45	6	24	14	76	27	6	33	46	49	19	12	2	12	14	6	18	23	11	13	2	6	16
6469	PPP3CC_03	PPP3CC	PPP3CC	NM_001243975.1,XR_001745554.2,XR_001745555.2,XM_017013611.2,NM_001243974.1,XR_001745558.2,XR_001745559.2,XR_001745556.2,XR_001745557.2,NM_005605.5,XR_001745553.2	GRCh38.p13	chr8:22513335-22513384	RNA	Endogenous	01	Above LOQ, All Targets, Apoptosis, GPCR Signaling, NK Activity, Wnt Signaling, BCR Signaling, MAPK Signaling, Senescence, TCR Signaling, VEGF Signaling	5533	5	19	24	4	10	3	4	13	5	94	35	133	10	47	20	72	10	19	22	86	33	5	46	34	64	39	7	1	9	10	8	29	17	15	18	17	6	10
6470	PPP3CC_04	PPP3CC	PPP3CC	NM_001243975.1,XR_001745554.2,XR_001745555.2,XM_017013611.2,NM_001243974.1,XR_001745558.2,XR_001745559.2,XR_001745556.2,XR_001745557.2,NM_005605.5,XR_001745553.2	GRCh38.p13	chr8:22511220-22513330	RNA	Endogenous	01	Above LOQ, All Targets, Apoptosis, GPCR Signaling, NK Activity, Wnt Signaling, BCR Signaling, MAPK Signaling, Senescence, TCR Signaling, VEGF Signaling	5533	4	27	20	1	16	8	10	17	4	102	29	120	6	31	14	85	13	31	21	84	32	6	53	48	53	43	10	2	18	11	8	30	35	13	15	4	6	13
6471	PPP3CC_05	PPP3CC	PPP3CC	NM_001243975.1,XR_001745554.2,XR_001745555.2,XM_017013611.2,NM_001243974.1,XR_001745558.2,XR_001745559.2,XR_001745556.2,XR_001745557.2,NM_005605.5,XR_001745553.2	GRCh38.p13	chr8:22511164-22511213	RNA	Endogenous	01	Above LOQ, All Targets, Apoptosis, GPCR Signaling, NK Activity, Wnt Signaling, BCR Signaling, MAPK Signaling, Senescence, TCR Signaling, VEGF Signaling	5533	6	11	14	5	18	8	9	14	1	59	31	126	12	28	20	46	11	15	18	59	20	5	57	40	48	40	8	7	11	14	15	22	23	7	14	3	8	14
4784	LFNG_01	LFNG	LFNG	NM_001166355.1,NM_002304.2,NM_001040167.2	GRCh38.p13	chr7:2527417-2527451	RNA	Endogenous	01	Above LOQ, All Targets, Notch Signaling	3955	7	20	22	3	8	2	1	15	4	57	28	101	6	28	27	106	13	24	11	54	34	3	42	28	39	40	6	2	13	13	16	25	22	16	13	4	4	12
4785	LFNG_02	LFNG	LFNG	NM_001166355.1,NM_002304.2,NM_001040167.2	GRCh38.p13	chr7:2528322-2528371	RNA	Endogenous	01	Above LOQ, All Targets, Notch Signaling	3955	7	35	27	6	7	5	5	13	4	78	39	125	6	37	28	43	10	25	18	62	29	2	32	31	35	43	7	5	8	18	9	17	17	8	6	4	6	10
4788	LFNG_05	LFNG	LFNG	NM_001166355.1,NM_002304.2,NM_001040167.2	GRCh38.p13	chr7:2528162-2528211	RNA	Endogenous	01	Above LOQ, All Targets, Notch Signaling	3955	9	43	21	8	15	8	6	19	1	98	33	152	10	50	40	93	12	36	28	92	34	6	44	62	50	55	12	6	11	21	12	18	22	19	28	6	3	15
4787	LFNG_04	LFNG	LFNG	NM_001166355.1,NM_002304.2,NM_001040167.2	GRCh38.p13	chr7:2528316-2528365	RNA	Endogenous	01	Above LOQ, All Targets, Notch Signaling	3955	8	31	20	5	8	4	8	10	4	76	40	148	8	37	22	67	10	26	23	74	28	5	35	31	41	36	7	11	16	14	9	9	13	10	8	2	9	12
4786	LFNG_03	LFNG	LFNG	NM_001166355.1,NM_002304.2,NM_001040167.2,NM_001040168.2	GRCh38.p13	chr7:2526842-2526891	RNA	Endogenous	01	Above LOQ, All Targets, Notch Signaling	3955	9	25	19	7	19	11	8	8	5	109	32	140	11	39	32	76	13	30	18	110	25	3	60	36	35	59	16	8	22	25	9	25	30	24	15	5	3	25
5726	NLRC5_02	NLRC5	NLRC5	XM_005256195.2,NM_032206.4,NM_001330552.2,XM_005256193.2,XR_001751997.1,XM_006721297.2,XM_005256199.3,XM_011523373.2,XM_017023771.2,XM_017023770.1,XR_429734.2,XM_017023769.1,XR_001751998.1,XM_005256197.2,XM_005256196.2,XM_011523375.3,XM_006721298.2,XM_005256194.4,XR_001752000.1,XM_011523376.2,XM_006721300.2,XR_001751999.1,XM_005256201.3	GRCh38.p13	chr16:57030010-57030049	RNA	Endogenous	01	Above LOQ, All Targets, RNA Sensing	84166	7	24	23	9	11	8	10	19	7	170	54	229	12	42	50	138	14	67	43	135	46	10	93	78	79	79	12	3	17	18	13	43	52	12	28	19	7	23
5725	NLRC5_01	NLRC5	NLRC5	XM_005256195.2,NM_032206.4,NM_001330552.2,XM_005256193.2,XR_001751997.1,XM_006721297.2,XM_005256199.3,XM_011523373.2,XM_017023771.2,XM_017023770.1,XR_429734.2,XM_017023769.1,XR_001751998.1,XM_005256197.2,XM_005256196.2,XM_011523375.3,XM_006721298.2,XM_005256194.4,XR_001752000.1,XM_006721300.2,XR_001751999.1,XM_005256201.3	GRCh38.p13	chr16:57026111-57026155	RNA	Endogenous	01	Above LOQ, All Targets, RNA Sensing	84166	4	23	14	4	19	7	3	12	4	192	90	331	17	61	41	177	16	82	45	180	74	9	119	112	110	93	16	5	13	12	13	29	39	18	24	8	6	22
5729	NLRC5_05	NLRC5	NLRC5	XM_011523376.2,XM_011523373.2,XM_005256195.2,XR_429734.2,XM_005256197.2,XM_006721297.2,NM_032206.4,XR_001751999.1,XM_006721298.2,XR_001751998.1,NM_001330552.2,XM_005256196.2,XM_005256193.2,XR_001751997.1,XM_005256194.4	GRCh38.p13	chr16:57082767-57082806	RNA	Endogenous	01	Above LOQ, All Targets, RNA Sensing	84166	8	23	29	6	10	15	6	10	5	82	38	135	7	27	18	90	18	36	31	65	37	6	61	48	48	42	5	8	14	10	5	28	12	11	12	6	5	11
5728	NLRC5_04	NLRC5	NLRC5	XM_005256195.2,NM_032206.4,NM_001330552.2,XM_005256193.2,XR_001751997.1,XM_006721297.2,XM_005256199.3,XM_011523373.2,XM_017023771.2,XM_017023770.1,XR_429734.2,XM_017023769.1,XR_001751998.1,XM_005256197.2,XM_005256196.2,XM_011523375.3,XM_006721298.2,XM_005256194.4,XR_001752000.1,XM_011523376.2,XM_006721300.2,XR_001751999.1,XM_005256201.3	GRCh38.p13	chr16:57028367-57029803	RNA	Endogenous	01	Above LOQ, All Targets, RNA Sensing	84166	6	35	29	9	18	10	3	17	9	182	64	209	10	41	34	129	21	67	41	118	48	5	90	64	70	82	9	10	19	18	14	24	32	20	19	10	5	19
5727	NLRC5_03	NLRC5	NLRC5	XM_005256195.2,NM_032206.4,NM_001330552.2,XM_005256193.2,XR_001751997.1,XM_006721297.2,XM_005256199.3,XM_011523373.2,XM_017023771.2,XM_017023770.1,XR_429734.2,XM_017023769.1,XR_001751998.1,XM_005256197.2,XM_005256196.2,XM_011523375.3,XM_006721298.2,XM_005256194.4,XR_001752000.1,XM_006721300.2,XR_001751999.1,XM_005256201.3	GRCh38.p13	chr16:57025738-57025787	RNA	Endogenous	01	Above LOQ, All Targets, RNA Sensing	84166	2	48	19	5	18	6	4	30	4	292	91	390	25	71	52	229	28	110	73	221	75	18	153	147	129	118	8	8	24	34	18	33	49	25	28	15	6	36
7885	TFRC_05	TFRC	TFRC	XR_002959576.1,XR_002959578.1,XR_002959577.1,NM_001128148.3,NM_001313965.2,XM_024453731.1,XR_002959575.1,NM_003234.4,NM_001313966.2,XM_024453732.1	GRCh38.p13	chr3:196055115-196055164	RNA	Control	01	Above LOQ, All Targets, Internal Reference, Myc, Phagocytosis, HIF1 Signaling, Endocytosis	7037	4	13	28	7	11	4	1	11	6	98	62	165	16	46	44	79	11	33	23	96	29	14	56	71	56	67	9	6	12	11	13	22	12	16	13	6	5	15
7882	TFRC_02	TFRC	TFRC	XR_002959576.1,XR_002959578.1,XR_002959577.1,NM_001128148.3,NM_001313965.2,XM_024453731.1,XR_002959575.1,NM_003234.4,NM_001313966.2,XM_024453732.1	GRCh38.p13	chr3:196071435-196071484	RNA	Control	01	Above LOQ, All Targets, Internal Reference, Myc, Phagocytosis, HIF1 Signaling, Endocytosis	7037	12	15	25	5	18	4	6	10	1	150	65	159	13	48	52	84	10	32	29	86	58	5	58	60	64	48	10	6	15	11	13	25	14	17	21	8	6	14
7883	TFRC_03	TFRC	TFRC	NM_001128148.3,NM_001313965.2,NM_003234.4,NM_001313966.2	GRCh38.p13	chr3:196049567-196049616	RNA	Control	01	Above LOQ, All Targets, Internal Reference, Myc, Phagocytosis, HIF1 Signaling, Endocytosis	7037	2	23	25	10	11	5	10	12	4	82	52	116	16	40	35	64	18	24	21	73	25	10	54	49	41	35	9	17	15	16	19	36	11	14	8	3	5	14
7884	TFRC_04	TFRC	TFRC	XR_002959576.1,XR_002959578.1,XR_002959577.1,NM_001128148.3,NM_001313965.2,XM_024453731.1,XR_002959575.1,NM_003234.4,NM_001313966.2,XM_024453732.1	GRCh38.p13	chr3:196068060-196068109	RNA	Control	01	Above LOQ, All Targets, Internal Reference, Myc, Phagocytosis, HIF1 Signaling, Endocytosis	7037	4	23	22	8	11	7	8	6	8	89	38	141	17	30	27	64	12	19	27	78	27	8	51	63	61	34	9	10	23	10	7	18	17	8	9	7	4	14
7881	TFRC_01	TFRC	TFRC	XR_002959576.1,XR_002959578.1,XR_002959577.1,NM_001128148.3,NM_001313965.2,XM_024453731.1,XR_002959575.1,NM_003234.4,NM_001313966.2,XM_024453732.1	GRCh38.p13	chr3:196062920-196064338	RNA	Control	01	Above LOQ, All Targets, Internal Reference, Myc, Phagocytosis, HIF1 Signaling, Endocytosis	7037	8	15	24	5	11	30	7	12	4	94	60	118	18	38	38	51	7	20	22	59	42	5	39	40	41	32	8	5	19	9	7	36	11	12	16	1	6	10
6619	PSEN2_01	PSEN2	PSEN2	XM_017001836.1,NM_000447.3,NM_012486.2,XR_949150.3,XR_001737317.2,XR_001737316.2,XR_949149.2,XR_001737320.1,XR_001737321.1,XR_001737318.2,XM_017001835.1,XM_005273199.4,XR_001737319.1	GRCh38.p13	chr1:226875495-226875535	RNA	Endogenous	01	Above LOQ, All Targets, Notch Signaling, Differentiation	5664	7	23	21	6	10	7	8	10	7	87	43	84	15	38	16	58	5	25	27	62	35	6	48	23	43	24	5	4	20	9	10	23	22	14	13	3	4	14
6620	PSEN2_02	PSEN2	PSEN2	XM_017001836.1,NM_000447.3,NM_012486.2,XR_949150.3,XR_001737317.2,XR_001737316.2,XR_949149.2,XR_001737320.1,XR_001737321.1,XR_001737318.2,XM_017001835.1,XM_005273199.4,XR_001737319.1	GRCh38.p13	chr1:226885633-226888093	RNA	Endogenous	01	Above LOQ, All Targets, Notch Signaling, Differentiation	5664	8	17	24	4	14	15	6	13	5	76	38	86	22	29	18	45	7	23	23	48	18	5	28	23	36	25	4	7	15	5	17	28	24	11	12	12	3	14
6623	PSEN2_05	PSEN2	PSEN2	XM_017001836.1,NM_000447.3,NM_012486.2,XR_949150.3,XR_001737317.2,XR_001737316.2,XR_949149.2,XR_001737320.1,XR_001737321.1,XR_001737318.2,XM_017001835.1,XM_005273199.4,XR_001737319.1	GRCh38.p13	chr1:226883798-226883836	RNA	Endogenous	01	Above LOQ, All Targets, Notch Signaling, Differentiation	5664	6	14	24	5	8	3	4	11	8	73	39	76	9	20	13	44	10	10	17	33	21	4	18	21	23	22	7	6	16	11	7	19	21	7	9	3	2	16
6622	PSEN2_04	PSEN2	PSEN2	XM_017001836.1,NM_000447.3,NM_012486.2,XR_949150.3,XR_001737317.2,XR_001737316.2,XR_949149.2,XR_001737320.1,XR_001737321.1,XR_001737318.2,XM_017001835.1,XM_005273199.4,XR_001737319.1	GRCh38.p13	chr1:226881906-226881948	RNA	Endogenous	01	Above LOQ, All Targets, Notch Signaling, Differentiation	5664	8	20	12	5	12	13	10	14	4	78	35	86	5	24	17	46	8	11	22	51	34	8	34	31	35	19	4	4	14	3	8	16	14	6	11	3	7	8
6621	PSEN2_03	PSEN2	PSEN2	XM_017001836.1,NM_000447.3,NM_012486.2,XR_949150.3,XR_001737317.2,XR_001737316.2,XR_949149.2,XR_001737320.1,XR_001737321.1,XR_001737318.2,XM_017001835.1,XM_005273199.4,XR_001737319.1	GRCh38.p13	chr1:226883874-226883916	RNA	Endogenous	01	Above LOQ, All Targets, Notch Signaling, Differentiation	5664	8	17	25	6	8	7	12	12	1	56	23	95	12	20	20	45	11	16	21	35	28	3	24	31	20	22	7	5	10	4	14	25	14	7	10	8	4	12
3135	FUT8_02	FUT8	FUT8	XM_017021138.1,NM_004480.4,NM_001371534.1,XM_017021136.1,NM_178155.3,NM_178156.2,NR_038167.1,NM_001371536.1,NM_001371533.1,XM_017021140.1,XM_017021139.1,XM_011536614.3	GRCh38.p13	chr14:65669339-65669388	RNA	Endogenous	01	Above LOQ, All Targets, Oxidative Stress, Epigenetic Modification, Glycosylation	2530	3	28	18	3	7	8	11	9	2	73	42	170	8	32	30	69	10	16	22	81	32	8	54	51	57	41	3	9	12	12	11	18	23	10	16	1	5	7
3134	FUT8_01	FUT8	FUT8	XM_017021138.1,NM_004480.4,NM_001371534.1,XM_017021136.1,NM_178155.3,NM_178156.2,NR_038167.1,NM_001371536.1,NM_001371533.1,XM_017021140.1,XM_017021139.1,XM_011536614.3	GRCh38.p13	chr14:65742558-65742607	RNA	Endogenous	01	Above LOQ, All Targets, Oxidative Stress, Epigenetic Modification, Glycosylation	2530	5	22	20	6	10	7	6	7	2	56	19	83	9	19	17	27	8	11	18	50	22	5	43	22	25	27	6	4	14	10	6	21	16	5	12	1	4	7
3136	FUT8_03	FUT8	FUT8	XM_017021138.1,NM_004480.4,NM_001371534.1,XM_017021136.1,NM_178155.3,NM_178156.2,NR_038167.1,NM_001371536.1,NM_001371533.1,XM_017021140.1,XM_017021139.1,XM_011536614.3	GRCh38.p13	chr14:65669413-65669462	RNA	Endogenous	01	Above LOQ, All Targets, Oxidative Stress, Epigenetic Modification, Glycosylation	2530	9	24	16	4	10	7	6	9	3	74	40	123	10	32	20	57	18	14	24	69	22	1	55	38	43	36	6	8	11	12	15	22	18	8	11	8	4	15
3137	FUT8_04	FUT8	FUT8	XM_017021138.1,NM_004480.4,NM_001371534.1,XM_017021136.1,NM_178155.3,NM_178156.2,NM_001371536.1,NM_001371533.1,XM_017021140.1,XM_017021139.1,XM_011536614.3	GRCh38.p13	chr14:65721783-65721832	RNA	Endogenous	01	Above LOQ, All Targets, Oxidative Stress, Epigenetic Modification, Glycosylation	2530	5	22	16	4	5	5	8	11	3	63	41	131	8	28	29	61	13	17	20	66	31	1	41	31	55	35	6	6	19	11	10	42	27	6	9	6	5	11
3138	FUT8_05	FUT8	FUT8	XM_017021138.1,NM_004480.4,NM_001371534.1,XM_017021136.1,NM_178155.3,NM_178156.2,NR_038167.1,NM_001371536.1,NM_001371533.1,XM_017021140.1,XM_017021139.1,XM_011536614.3	GRCh38.p13	chr14:65733269-65733318	RNA	Endogenous	01	Above LOQ, All Targets, Oxidative Stress, Epigenetic Modification, Glycosylation	2530	8	24	29	3	20	8	3	5	5	81	42	146	11	34	22	64	13	16	22	63	33	6	57	38	39	26	5	8	21	14	23	33	22	16	15	2	7	11
4107	IL20RA_05	IL20RA	IL20RA	XM_006715506.2,XM_017010955.1,XM_017010954.2,NM_001278723.1,NM_001278722.1,NM_014432.3,XM_011535904.2,NM_001278724.2	GRCh38.p13	chr6:137001095-137001144	RNA	Endogenous	01	Above LOQ, All Targets, JAK-STAT Signaling, Other Interleukin Signaling	53832	11	14	27	5	7	4	4	12	3	59	19	58	12	19	17	35	7	6	17	31	24	4	21	13	26	19	6	8	9	13	4	14	16	9	14	4	3	9
4103	IL20RA_01	IL20RA	IL20RA	XM_006715506.2,XM_017010955.1,XM_017010954.2,NM_001278723.1,NM_001278722.1,NM_014432.3,XM_011535904.2,NM_001278724.2	GRCh38.p13	chr6:137001349-137001398	RNA	Endogenous	01	Above LOQ, All Targets, JAK-STAT Signaling, Other Interleukin Signaling	53832	4	10	24	3	16	8	7	10	4	62	34	79	10	35	15	26	8	6	13	36	18	2	24	17	26	22	4	9	14	12	15	23	13	9	16	3	5	12
4104	IL20RA_02	IL20RA	IL20RA	XM_017010955.1,XM_017010954.2,NM_001278723.1,NM_001278722.1,NM_014432.3,XM_011535904.2	GRCh38.p13	chr6:137009431-137009480	RNA	Endogenous	01	Above LOQ, All Targets, JAK-STAT Signaling, Other Interleukin Signaling	53832	8	14	20	11	11	3	12	11	2	48	40	58	15	33	21	26	4	8	18	31	15	5	17	16	23	14	7	10	13	17	15	32	13	11	8	3	31	14
4105	IL20RA_03	IL20RA	IL20RA	XM_006715506.2,XM_017010955.1,XM_017010954.2,NM_001278723.1,NM_001278722.1,NM_014432.3,XM_011535904.2,NM_001278724.2	GRCh38.p13	chr6:137001893-137001938	RNA	Endogenous	01	Above LOQ, All Targets, JAK-STAT Signaling, Other Interleukin Signaling	53832	9	30	28	12	19	10	5	13	3	83	77	124	21	40	27	45	9	8	29	72	29	10	33	35	58	24	6	6	16	10	8	41	15	22	18	15	11	18
4106	IL20RA_04	IL20RA	IL20RA	XM_006715506.2,XM_017010955.1,XM_017010954.2,NM_001278723.1,NM_001278722.1,NM_014432.3,XM_011535904.2,NM_001278724.2	GRCh38.p13	chr6:137000957-137001006	RNA	Endogenous	01	Above LOQ, All Targets, JAK-STAT Signaling, Other Interleukin Signaling	53832	8	17	29	10	18	11	6	11	5	52	21	67	15	19	17	23	10	9	12	42	17	7	26	22	28	18	9	5	14	18	7	26	16	9	16	7	5	9
3568	HES5_03	HES5	HES5	XM_005244751.4,NM_001010926.4	GRCh38.p13	chr1:2528839-2528888	RNA	Endogenous	01	Above LOQ, All Targets, Notch Signaling	388585	9	35	24	5	15	17	4	28	6	112	19	132	14	28	23	62	17	24	25	84	32	9	47	32	43	27	6	4	28	23	10	40	38	17	42	11	15	22
3569	HES5_04	HES5	HES5	XM_005244751.4,NM_001010926.4	GRCh38.p13	chr1:2528996-2529038	RNA	Endogenous	01	Above LOQ, All Targets, Notch Signaling	388585	7	21	22	12	18	5	10	10	5	69	74	70	9	15	12	35	8	8	20	33	13	5	27	25	35	14	8	5	26	14	8	23	11	2	11	4	5	13
3567	HES5_02	HES5	HES5	XM_005244751.4,NM_001010926.4	GRCh38.p13	chr1:2529389-2529423	RNA	Endogenous	01	Above LOQ, All Targets, Notch Signaling	388585	6	10	16	5	24	8	7	13	2	37	19	75	13	9	9	35	4	9	11	32	19	5	27	18	28	19	4	12	16	6	8	21	11	4	9	1	2	7
3566	HES5_01	HES5	HES5	XM_005244751.4,NM_001010926.4	GRCh38.p13	chr1:2528853-2528900	RNA	Endogenous	01	Above LOQ, All Targets, Notch Signaling	388585	7	18	31	8	14	9	3	9	3	48	10	48	4	10	15	27	6	4	15	28	14	2	26	13	12	18	8	6	12	10	6	18	5	1	11	4	8	15
3570	HES5_05	HES5	HES5	XM_005244751.4,NM_001010926.4	GRCh38.p13	chr1:2529239-2529288	RNA	Endogenous	01	Above LOQ, All Targets, Notch Signaling	388585	11	15	20	3	9	3	10	14	3	48	18	68	6	18	14	33	9	7	12	42	13	2	19	21	31	16	7	6	15	11	3	19	16	9	12	3	8	9
4472	JAG1_05	JAG1	JAG1	NM_000214.3	GRCh38.p13	chr20:10646030-10646074	RNA	Endogenous	01	Above LOQ, All Targets, Notch Signaling, TH2 Differentiation, TNF Signaling	182	8	40	20	8	19	8	10	21	3	110	35	140	11	42	41	41	13	11	17	60	34	2	128	34	27	31	16	9	13	14	14	17	28	17	20	3	10	16
4468	JAG1_01	JAG1	JAG1	NM_000214.3	GRCh38.p13	chr20:10639435-10639484	RNA	Endogenous	01	Above LOQ, All Targets, Notch Signaling, TH2 Differentiation, TNF Signaling	182	2	45	25	9	12	6	2	18	6	103	23	93	15	29	33	58	15	7	23	48	28	6	40	32	25	21	4	5	21	13	11	22	39	20	16	5	6	13
4469	JAG1_02	JAG1	JAG1	NM_000214.3	GRCh38.p13	chr20:10639433-10639482	RNA	Endogenous	01	Above LOQ, All Targets, Notch Signaling, TH2 Differentiation, TNF Signaling	182	6	24	14	5	15	4	4	14	3	105	32	76	14	43	40	43	12	14	21	53	26	9	26	27	29	22	3	5	18	15	12	25	25	13	15	8	6	16
4470	JAG1_03	JAG1	JAG1	NM_000214.3	GRCh38.p13	chr20:10640886-10641114	RNA	Endogenous	01	Above LOQ, All Targets, Notch Signaling, TH2 Differentiation, TNF Signaling	182	11	60	21	12	14	6	7	25	5	128	56	143	13	67	50	61	28	27	24	53	45	7	55	32	44	42	12	9	23	20	14	41	31	24	28	9	6	17
4471	JAG1_04	JAG1	JAG1	NM_000214.3	GRCh38.p13	chr20:10652550-10652586	RNA	Endogenous	01	Above LOQ, All Targets, Notch Signaling, TH2 Differentiation, TNF Signaling	182	4	20	33	6	16	7	6	13	3	64	24	85	6	27	15	39	11	8	15	43	27	5	25	24	30	22	6	5	17	15	9	32	21	13	16	2	6	6
5147	MDC1_02	MDC1	MDC1	XM_011515003.3,XM_005249493.4,NM_014641.3,XM_017011520.2,XM_017011519.2,XM_005249492.2,XM_011515004.3,XM_011515001.3,XM_005249494.5	GRCh38.p13	chr6:30707773-30707814	RNA	Endogenous	01	Above LOQ, All Targets, DNA Damage Repair, p53 Signaling, Cell Cycle	9656	8	17	21	3	11	4	7	21	6	67	23	94	15	9	21	44	8	18	22	54	30	5	32	35	37	30	2	6	16	13	6	33	18	13	14	5	8	12
5148	MDC1_03	MDC1	MDC1	XM_017011521.2,XM_011515003.3,XM_005249493.4,NM_014641.3,XM_017011520.2,XM_017011519.2,XM_005249498.4,XM_011515004.3,XM_011515001.3,XM_017011522.2,XM_005249494.5,XM_005249497.4,XM_005249492.2	GRCh38.p13	chr6:30703727-30703770	RNA	Endogenous	01	Above LOQ, All Targets, DNA Damage Repair, p53 Signaling, Cell Cycle	9656	7	16	27	5	14	10	7	16	1	74	19	87	11	29	20	26	8	15	12	48	20	4	34	18	40	15	4	8	14	9	14	24	16	6	11	6	5	19
5149	MDC1_04	MDC1	MDC1	XM_017011521.2,XM_011515003.3,XM_005249493.4,NM_014641.3,XM_017011520.2,XM_017011519.2,XM_005249498.4,XM_011515004.3,XM_011515001.3,XM_017011522.2,XM_005249494.5,XM_005249497.4,XM_005249492.2	GRCh38.p13	chr6:30700113-30700162	RNA	Endogenous	01	Above LOQ, All Targets, DNA Damage Repair, p53 Signaling, Cell Cycle	9656	8	20	34	8	14	13	9	20	11	79	31	90	19	20	22	43	16	10	15	46	25	8	37	37	37	27	7	10	31	13	11	36	23	8	18	3	7	18
5150	MDC1_05	MDC1	MDC1	XM_017011521.2,XM_011515003.3,XM_005249493.4,NM_014641.3,XM_017011520.2,XM_017011519.2,XM_005249498.4,XM_011515004.3,XM_011515001.3,XM_017011522.2,XM_005249494.5,XM_005249497.4,XM_005249492.2	GRCh38.p13	chr6:30712464-30712513	RNA	Endogenous	01	Above LOQ, All Targets, DNA Damage Repair, p53 Signaling, Cell Cycle	9656	11	29	23	10	15	8	7	22	3	75	27	112	7	28	24	29	4	10	20	53	26	6	36	29	41	25	15	10	17	11	4	31	13	12	12	4	2	17
5146	MDC1_01	MDC1	MDC1	XM_017011521.2,XM_011515003.3,XM_005249493.4,NM_014641.3,XM_017011520.2,XM_017011519.2,XM_005249498.4,XM_011515004.3,XM_011515001.3,XM_017011522.2,XM_005249494.5,XM_005249497.4,XM_005249492.2	GRCh38.p13	chr6:30702583-30702621	RNA	Endogenous	01	Above LOQ, All Targets, DNA Damage Repair, p53 Signaling, Cell Cycle	9656	8	18	16	6	16	7	3	8	5	79	21	98	9	30	19	51	15	14	21	63	25	10	34	21	49	32	12	5	15	7	4	28	21	10	13	1	8	6
6831	RASGRF1_01	RASGRF1	RASGRF1	XM_017022459.2,XM_017022456.2,NM_002891.5,XM_017022455.2,NM_153815.2,XM_011521867.3,NM_001145648.3	GRCh38.p13	chr15:78971914-78973331	RNA	Endogenous	01	All Targets, Cell Adhesion & Motility, MAPK Signaling	5923	7	18	30	7	10	9	5	10	3	51	8	57	4	13	23	25	9	11	26	20	11	3	27	10	19	16	13	10	21	13	7	21	7	8	12	2	11	14
6835	RASGRF1_05	RASGRF1	RASGRF1	XM_017022459.2,XM_017022456.2,NM_002891.5,XM_017022455.2,NM_153815.2,XM_011521867.3,NM_001145648.3	GRCh38.p13	chr15:78961283-78961332	RNA	Endogenous	01	All Targets, Cell Adhesion & Motility, MAPK Signaling	5923	7	17	18	8	8	4	5	9	1	50	8	62	14	12	9	16	5	5	10	31	11	3	21	14	21	8	8	5	8	7	6	24	16	9	15	1	1	10
6834	RASGRF1_04	RASGRF1	RASGRF1	XM_017022459.2,XM_017022456.2,NM_002891.5,XM_017022455.2,NM_153815.2,XM_011521867.3,NM_001145648.3	GRCh38.p13	chr15:78961571-78961605	RNA	Endogenous	01	All Targets, Cell Adhesion & Motility, MAPK Signaling	5923	10	23	31	11	13	8	5	10	1	61	9	41	13	14	15	22	3	6	18	29	13	3	13	16	22	14	4	4	17	9	9	21	12	3	10	3	3	12
6833	RASGRF1_03	RASGRF1	RASGRF1	XM_017022459.2,XM_017022456.2,NM_002891.5,XM_017022455.2,NM_153815.2,XM_011521867.3,NM_001145648.3	GRCh38.p13	chr15:78961607-78961656	RNA	Endogenous	01	All Targets, Cell Adhesion & Motility, MAPK Signaling	5923	3	24	26	5	9	8	13	10	7	65	14	75	16	17	12	29	10	9	32	47	18	5	24	26	21	21	9	11	18	12	6	22	18	6	18	7	3	13
6832	RASGRF1_02	RASGRF1	RASGRF1	XM_017022459.2,XM_017022456.2,NM_002891.5,XM_017022455.2,NM_153815.2,XM_011521867.3,NM_001145648.3	GRCh38.p13	chr15:78961463-78961512	RNA	Endogenous	01	All Targets, Cell Adhesion & Motility, MAPK Signaling	5923	8	18	33	3	13	9	8	10	5	50	15	51	11	6	11	34	13	12	13	33	11	7	31	13	21	16	8	6	14	10	9	39	9	12	15	1	5	11
8608	XRCC4_02	XRCC4	XRCC4	NM_022406.4,XM_017009829.2,NM_001318012.2,XM_017009828.2,NM_001318013.2,NM_022550.3,XM_011543626.1,XM_017009827.2,NM_003401.5	GRCh38.p13	chr5:83105025-83111043	RNA	Endogenous	01	Above LOQ, All Targets, DNA Damage Repair	7518	7	15	31	8	13	9	4	7	3	59	23	67	15	13	19	24	11	3	16	38	16	6	31	18	27	14	7	3	9	11	8	20	17	4	14	2	2	12
8609	XRCC4_03	XRCC4	XRCC4	NM_022406.4,XM_017009829.2,NM_001318012.2,XM_017009828.2,NM_001318013.2,NM_022550.3,XM_011543626.1,XM_017009827.2,NM_003401.5	GRCh38.p13	chr5:83195784-83195833	RNA	Endogenous	01	Above LOQ, All Targets, DNA Damage Repair	7518	10	17	27	9	15	9	6	11	3	65	26	89	14	12	15	20	2	11	15	49	32	2	29	24	34	18	7	5	23	15	4	22	14	6	7	1	2	13
8610	XRCC4_04	XRCC4	XRCC4	NM_022406.4,NM_001318012.2,XM_017009828.2,NM_001318013.2,NM_022550.3,XM_011543626.1,XM_017009827.2,NM_003401.5	GRCh38.p13	chr5:83258554-83258603	RNA	Endogenous	01	Above LOQ, All Targets, DNA Damage Repair	7518	30	17	28	4	6	8	4	11	4	53	17	59	7	17	15	23	7	5	15	47	10	4	24	15	29	9	4	6	10	11	5	13	12	3	13	8	4	7
8611	XRCC4_05	XRCC4	XRCC4	NM_022406.4,XM_017009829.2,NM_001318012.2,XM_017009828.2,NM_001318013.2,NM_022550.3,XM_011543626.1,XM_017009827.2,NM_003401.5	GRCh38.p13	chr5:83104935-83104984	RNA	Endogenous	01	Above LOQ, All Targets, DNA Damage Repair	7518	4	17	20	6	9	8	6	10	5	55	19	60	4	15	12	23	8	8	10	36	17	8	25	20	33	20	8	3	13	11	4	26	11	5	12	4	4	14
8607	XRCC4_01	XRCC4	XRCC4	NM_022406.4,XM_017009829.2,NM_001318012.2,XM_017009828.2,NM_001318013.2,NM_022550.3,XM_011543626.1,XM_017009827.2,NM_003401.5	GRCh38.p13	chr5:83195838-83195887	RNA	Endogenous	01	Above LOQ, All Targets, DNA Damage Repair	7518	8	36	46	10	22	14	14	28	4	115	30	122	19	32	21	53	11	11	28	73	32	9	44	40	41	36	8	11	22	31	13	41	24	13	19	7	13	24
7263	SGK1_04	SGK1	SGK1	NM_001143677.2,NM_005627.4,NM_001143678.2,XM_011536071.1,NM_001291995.2,NM_001143676.1	GRCh38.p13	chr6:134171134-134171641	RNA	Endogenous	01	Above LOQ, All Targets, Androgen Signaling, PI3K-Akt Signaling, FoxO Signaling, mTOR Signaling	6446	12	36	16	11	13	3	10	25	3	107	86	164	19	41	53	64	15	25	23	84	48	21	38	64	49	42	16	9	16	15	13	53	19	18	20	3	7	21
7261	SGK1_02	SGK1	SGK1	NM_001143677.2,NM_005627.4,NM_001143678.2,XM_011536071.1,NM_001291995.2,NM_001143676.1	GRCh38.p13	chr6:134172715-134172755	RNA	Endogenous	01	Above LOQ, All Targets, Androgen Signaling, PI3K-Akt Signaling, FoxO Signaling, mTOR Signaling	6446	10	60	38	11	14	9	5	21	5	190	73	203	16	92	71	82	22	31	25	93	50	29	65	61	74	60	16	13	22	31	35	39	42	41	22	10	6	19
7264	SGK1_05	SGK1	SGK1	NM_001143677.2,NM_005627.4,NM_001143678.2,XM_011536071.1,NM_001291995.2,NM_001143676.1	GRCh38.p13	chr6:134170237-134170286	RNA	Endogenous	01	Above LOQ, All Targets, Androgen Signaling, PI3K-Akt Signaling, FoxO Signaling, mTOR Signaling	6446	7	37	28	13	12	11	8	14	1	108	74	148	13	54	49	60	8	23	23	71	38	10	58	44	42	46	12	12	25	15	14	22	22	29	19	6	7	13
7260	SGK1_01	SGK1	SGK1	NM_001143677.2,NM_005627.4,NM_001143678.2,XM_011536071.1,NM_001291995.2,NM_001143676.1	GRCh38.p13	chr6:134172204-134172252	RNA	Endogenous	01	Above LOQ, All Targets, Androgen Signaling, PI3K-Akt Signaling, FoxO Signaling, mTOR Signaling	6446	7	38	32	12	16	5	6	41	7	128	96	194	12	66	56	74	24	27	24	88	46	19	51	58	46	46	15	9	19	18	15	24	16	22	16	5	4	17
7262	SGK1_03	SGK1	SGK1	NM_001143677.2,NM_005627.4,NM_001143678.2,XM_011536071.1,NM_001291995.2,NM_001143676.1	GRCh38.p13	chr6:134169801-134169850	RNA	Endogenous	01	Above LOQ, All Targets, Androgen Signaling, PI3K-Akt Signaling, FoxO Signaling, mTOR Signaling	6446	11	58	27	3	12	9	14	35	8	184	89	266	25	96	62	110	16	54	41	124	59	23	88	66	93	77	16	6	26	27	46	40	60	66	33	12	9	19
6436	PPP2CB_05	PPP2CB	PPP2CB	NM_001009552.2	GRCh38.p13	chr8:30812321-30812355	RNA	Endogenous	01	Above LOQ, All Targets, TGF-beta Signaling, TLR Signaling, Oxidative Stress, PI3K-Akt Signaling, Autophagy, GPCR Signaling, Glycolysis & Glucose Transport, AMPK Signaling, Wnt Signaling, IL-17 Signaling, MAPK Signaling, Cell Cycle, FGFR Signaling	5516	18	28	24	8	12	10	11	12	6	152	132	137	21	102	57	75	14	33	32	68	48	14	62	46	46	64	15	1	15	18	32	47	23	30	16	11	14	8
6433	PPP2CB_02	PPP2CB	PPP2CB	NM_001009552.2	GRCh38.p13	chr8:30797738-30799578	RNA	Endogenous	01	Above LOQ, All Targets, TGF-beta Signaling, TLR Signaling, Oxidative Stress, PI3K-Akt Signaling, Autophagy, GPCR Signaling, Glycolysis & Glucose Transport, AMPK Signaling, Wnt Signaling, IL-17 Signaling, MAPK Signaling, Cell Cycle, FGFR Signaling	5516	12	35	15	5	11	8	6	12	8	83	96	110	17	82	46	60	15	25	34	39	32	16	59	28	33	34	2	3	10	9	26	50	13	23	14	1	7	13
6434	PPP2CB_03	PPP2CB	PPP2CB	NM_001009552.2	GRCh38.p13	chr8:30786054-30786103	RNA	Endogenous	01	Above LOQ, All Targets, TGF-beta Signaling, TLR Signaling, Oxidative Stress, PI3K-Akt Signaling, Autophagy, GPCR Signaling, Glycolysis & Glucose Transport, AMPK Signaling, Wnt Signaling, IL-17 Signaling, MAPK Signaling, Cell Cycle, FGFR Signaling	5516	13	28	25	5	6	4	7	8	6	88	127	127	30	73	42	61	17	20	28	77	38	17	57	50	44	37	11	8	13	11	21	29	19	17	12	6	6	12
6432	PPP2CB_01	PPP2CB	PPP2CB	NM_001009552.2	GRCh38.p13	chr8:30791221-30791270	RNA	Endogenous	01	Above LOQ, All Targets, TGF-beta Signaling, TLR Signaling, Oxidative Stress, PI3K-Akt Signaling, Autophagy, GPCR Signaling, Glycolysis & Glucose Transport, AMPK Signaling, Wnt Signaling, IL-17 Signaling, MAPK Signaling, Cell Cycle, FGFR Signaling	5516	20	43	23	10	13	5	10	22	11	129	153	175	18	105	61	69	15	35	39	76	35	18	81	54	57	59	12	15	15	17	38	47	34	34	24	11	11	21
6435	PPP2CB_04	PPP2CB	PPP2CB	NM_001009552.2	GRCh38.p13	chr8:30791277-30793927	RNA	Endogenous	01	Above LOQ, All Targets, TGF-beta Signaling, TLR Signaling, Oxidative Stress, PI3K-Akt Signaling, Autophagy, GPCR Signaling, Glycolysis & Glucose Transport, AMPK Signaling, Wnt Signaling, IL-17 Signaling, MAPK Signaling, Cell Cycle, FGFR Signaling	5516	18	44	15	7	14	6	5	16	8	94	141	162	19	117	55	57	16	31	34	70	38	22	57	44	42	63	11	8	12	14	28	51	27	26	14	7	6	7
1861	CLU_01	CLU	CLU	NR_038335.1,NM_001831.4,NR_045494.1	GRCh38.p13	chr8:27599782-27599817	RNA	Endogenous	01	Endothelial, Above LOQ, All Targets, Host Defense Peptides, Complement System	1191	52	63	63	17	44	102	23	83	53	921	178	959	124	191	151	284	158	56	817	337	104	220	262	266	241	148	23	35	21	26	26	282	49	48	26	4	77	15
1865	CLU_05	CLU	CLU	NR_038335.1,NM_001831.4,NR_045494.1	GRCh38.p13	chr8:27599830-27599865	RNA	Endogenous	01	Endothelial, Above LOQ, All Targets, Host Defense Peptides, Complement System	1191	120	134	94	30	72	176	28	142	139	1719	328	1866	211	321	306	518	251	133	1573	702	201	388	515	451	476	273	35	55	35	33	69	604	94	128	69	20	121	50
1864	CLU_04	CLU	CLU	NR_038335.1,NM_001831.4,NR_045494.1	GRCh38.p13	chr8:27599904-27599943	RNA	Endogenous	01	Endothelial, Above LOQ, All Targets, Host Defense Peptides, Complement System	1191	80	98	35	12	42	95	13	83	71	1036	255	1662	206	257	189	346	168	91	995	533	192	378	310	400	408	206	24	17	17	11	19	246	40	52	20	9	49	9
1863	CLU_03	CLU	CLU	NR_038335.1,NM_001831.4,NR_045494.1	GRCh38.p13	chr8:27599794-27599828	RNA	Endogenous	01	Endothelial, Above LOQ, All Targets, Host Defense Peptides, Complement System	1191	57	74	56	10	25	70	13	62	69	717	175	1042	117	124	132	239	93	59	664	364	131	213	225	247	247	126	21	27	17	16	24	214	41	37	29	8	49	17
1862	CLU_02	CLU	CLU	NR_038335.1,NM_001831.4,NR_045494.1	GRCh38.p13	chr8:27606371-27606412	RNA	Endogenous	01	Endothelial, Above LOQ, All Targets, Host Defense Peptides, Complement System	1191	89	98	106	14	64	169	17	114	107	1351	272	1427	189	297	222	462	209	112	1219	508	177	279	341	340	379	227	31	49	19	25	43	438	107	102	64	14	126	45
6643	PSMB7_05	PSMB7	PSMB7	NM_002799.4	GRCh38.p13	chr9:124405398-124412366	RNA	Endogenous	01	Above LOQ, All Targets, Glycan Sensing, IL-1 Signaling, NF-kB Signaling, Apoptosis, MHC Class I Antigen Presentation, Notch Signaling, Wnt Signaling, BCR Signaling, Neutrophil Degranulation, MAPK Signaling, Cell Cycle, TCR Signaling, Myeloid Inflammation, Hedgehog Signaling, Differentiation	5695	10	31	26	9	11	6	8	16	4	70	109	168	16	94	57	67	25	31	29	74	42	11	54	49	59	52	6	7	17	16	22	23	23	19	14	7	4	8
6639	PSMB7_01	PSMB7	PSMB7	NM_002799.4	GRCh38.p13	chr9:124384636-124405345	RNA	Endogenous	01	Above LOQ, All Targets, Glycan Sensing, IL-1 Signaling, NF-kB Signaling, Apoptosis, MHC Class I Antigen Presentation, Notch Signaling, Wnt Signaling, BCR Signaling, Neutrophil Degranulation, MAPK Signaling, Cell Cycle, TCR Signaling, Myeloid Inflammation, Hedgehog Signaling, Differentiation	5695	7	24	16	7	17	2	15	10	5	101	102	120	9	92	64	55	12	22	34	58	36	8	58	27	51	45	16	10	20	15	30	37	23	20	13	4	6	9
6640	PSMB7_02	PSMB7	PSMB7	NM_002799.4	GRCh38.p13	chr9:124412429-124412475	RNA	Endogenous	01	Above LOQ, All Targets, Glycan Sensing, IL-1 Signaling, NF-kB Signaling, Apoptosis, MHC Class I Antigen Presentation, Notch Signaling, Wnt Signaling, BCR Signaling, Neutrophil Degranulation, MAPK Signaling, Cell Cycle, TCR Signaling, Myeloid Inflammation, Hedgehog Signaling, Differentiation	5695	8	31	19	6	9	8	10	19	9	104	113	165	9	82	51	74	7	25	30	110	48	14	49	51	61	57	8	9	18	20	20	26	18	14	15	4	10	26
6641	PSMB7_03	PSMB7	PSMB7	NM_002799.4	GRCh38.p13	chr9:124405348-124405395	RNA	Endogenous	01	Above LOQ, All Targets, Glycan Sensing, IL-1 Signaling, NF-kB Signaling, Apoptosis, MHC Class I Antigen Presentation, Notch Signaling, Wnt Signaling, BCR Signaling, Neutrophil Degranulation, MAPK Signaling, Cell Cycle, TCR Signaling, Myeloid Inflammation, Hedgehog Signaling, Differentiation	5695	11	23	28	11	18	11	11	13	5	104	111	188	20	89	56	88	14	35	37	101	56	16	61	64	95	51	19	6	25	30	24	40	30	20	16	8	3	17
6642	PSMB7_04	PSMB7	PSMB7	NM_002799.4	GRCh38.p13	chr9:124413936-124413985	RNA	Endogenous	01	Above LOQ, All Targets, Glycan Sensing, IL-1 Signaling, NF-kB Signaling, Apoptosis, MHC Class I Antigen Presentation, Notch Signaling, Wnt Signaling, BCR Signaling, Neutrophil Degranulation, MAPK Signaling, Cell Cycle, TCR Signaling, Myeloid Inflammation, Hedgehog Signaling, Differentiation	5695	9	30	14	8	17	12	12	17	5	100	100	151	25	88	57	90	18	25	37	89	33	14	73	36	66	59	13	6	19	27	32	30	31	20	19	8	7	8
492	ARMH3_04	ARMH3	ARMH3	XR_001747200.1,XM_011540157.2,XM_011540152.2,XR_001747201.1,XR_001747199.1,XM_011540151.3,NM_024541.3,XM_017016635.1,XR_001747202.1,XM_006717969.1,XM_011540154.2,XM_017016636.2,XM_011540153.2	GRCh38.p13	chr10:102033148-102033307	RNA	Control	01	Above LOQ, All Targets, Internal Reference	79591	11	27	37	7	14	11	4	10	5	89	38	167	11	59	47	59	12	18	27	72	36	11	81	48	46	52	8	11	17	11	11	20	23	18	21	5	6	12
489	ARMH3_01	ARMH3	ARMH3	XR_001747200.1,XM_011540157.2,XM_011540152.2,XR_001747201.1,XM_011540156.2,XM_011540151.3,NM_024541.3,XR_001747202.1,XM_006717969.1,XM_011540154.2,XM_011540153.2	GRCh38.p13	chr10:101846998-101847047	RNA	Control	01	Above LOQ, All Targets, Internal Reference	79591	9	18	19	7	9	5	8	12	3	72	30	116	13	36	23	51	7	16	26	69	26	12	45	39	50	30	9	6	15	9	19	34	16	13	18	4	7	12
490	ARMH3_02	ARMH3	ARMH3	XR_001747200.1,XM_011540157.2,XM_011540152.2,XR_001747201.1,XM_011540156.2,XR_001747199.1,XM_011540151.3,NM_024541.3,XM_017016635.1,XR_001747202.1,XM_006717969.1,XM_011540154.2,XM_017016636.2,XM_011540153.2	GRCh38.p13	chr10:102012833-102013973	RNA	Control	01	Above LOQ, All Targets, Internal Reference	79591	5	20	21	3	10	7	7	12	4	87	46	131	9	27	26	53	10	14	20	70	49	5	35	46	45	35	5	5	10	6	9	23	22	11	16	6	5	16
491	ARMH3_03	ARMH3	ARMH3	XR_001747200.1,XM_011540157.2,XM_011540152.2,XR_001747201.1,XM_011540156.2,XM_011540151.3,NM_024541.3,XR_001747202.1,XM_006717969.1,XM_011540154.2,XM_011540153.2	GRCh38.p13	chr10:101845780-101845829	RNA	Control	01	Above LOQ, All Targets, Internal Reference	79591	3	17	23	8	19	12	3	15	7	81	39	96	15	38	11	54	14	14	20	60	22	6	35	30	33	24	7	7	14	9	10	29	14	7	16	4	6	10
493	ARMH3_05	ARMH3	ARMH3	XR_001747200.1,XM_011540157.2,XM_011540152.2,XR_001747201.1,XM_011540156.2,XR_001747199.1,XM_011540151.3,NM_024541.3,XM_017016635.1,XR_001747202.1,XM_006717969.1,XM_011540154.2,XM_017016636.2,XM_011540153.2	GRCh38.p13	chr10:102009448-102011723	RNA	Control	01	Above LOQ, All Targets, Internal Reference	79591	6	27	27	4	11	6	11	10	5	46	31	118	7	28	23	36	7	20	11	70	28	7	38	37	42	32	7	7	16	21	8	22	18	7	15	2	7	13
7909	TGFBR2_04	TGFBR2	TGFBR2	NM_003242.6,XM_011534045.3,XM_017007106.1,NM_001024847.2,XM_011534043.2	GRCh38.p13	chr3:30644912-30650315	RNA	Endogenous	01	Endothelial, Above LOQ, All Targets, TGF-beta Signaling, FoxO Signaling, Epigenetic Modification, Leukemia, TH17 Differentiation, MAPK Signaling, Senescence, Endocytosis, Treg Differentiation, TH9 Differentiation	7048	21	124	19	6	15	11	9	28	9	311	78	452	21	48	76	222	56	76	110	247	113	14	240	142	125	114	9	6	20	19	16	32	52	22	22	12	5	12
7906	TGFBR2_01	TGFBR2	TGFBR2	NM_003242.6,XM_011534045.3,XM_017007106.1,NM_001024847.2,XM_011534043.2	GRCh38.p13	chr3:30692633-30692682	RNA	Endogenous	01	Endothelial, Above LOQ, All Targets, TGF-beta Signaling, FoxO Signaling, Epigenetic Modification, Leukemia, TH17 Differentiation, MAPK Signaling, Senescence, Endocytosis, Treg Differentiation, TH9 Differentiation	7048	16	112	35	9	30	12	8	44	13	342	53	282	17	63	63	197	48	72	133	137	77	7	230	94	84	119	17	5	17	25	35	76	104	57	60	21	16	16
7910	TGFBR2_05	TGFBR2	TGFBR2	NM_003242.6,XM_011534045.3,XM_017007106.1,NM_001024847.2,XM_011534043.2	GRCh38.p13	chr3:30671639-30671688	RNA	Endogenous	01	Endothelial, Above LOQ, All Targets, TGF-beta Signaling, FoxO Signaling, Epigenetic Modification, Leukemia, TH17 Differentiation, MAPK Signaling, Senescence, Endocytosis, Treg Differentiation, TH9 Differentiation	7048	21	110	33	5	20	5	7	26	7	228	64	363	24	43	40	170	32	79	79	181	92	13	182	128	122	82	6	7	27	19	21	37	55	13	20	6	7	21
7907	TGFBR2_02	TGFBR2	TGFBR2	NM_003242.6,XM_011534045.3,XM_017007106.1,NM_001024847.2,XM_011534043.2	GRCh38.p13	chr3:30671991-30672040	RNA	Endogenous	01	Endothelial, Above LOQ, All Targets, TGF-beta Signaling, FoxO Signaling, Epigenetic Modification, Leukemia, TH17 Differentiation, MAPK Signaling, Senescence, Endocytosis, Treg Differentiation, TH9 Differentiation	7048	17	107	25	10	28	10	8	27	9	256	49	296	22	60	60	230	41	66	79	136	95	6	189	79	95	77	21	6	29	31	17	52	74	39	30	11	7	20
7908	TGFBR2_03	TGFBR2	TGFBR2	NM_003242.6,XM_011534045.3,XM_017007106.1,NM_001024847.2,XM_011534043.2	GRCh38.p13	chr3:30693640-30693678	RNA	Endogenous	01	Endothelial, Above LOQ, All Targets, TGF-beta Signaling, FoxO Signaling, Epigenetic Modification, Leukemia, TH17 Differentiation, MAPK Signaling, Senescence, Endocytosis, Treg Differentiation, TH9 Differentiation	7048	16	90	30	10	19	9	10	29	9	223	45	253	18	47	39	123	44	60	80	133	49	8	184	91	64	67	16	5	19	25	23	46	78	47	50	14	7	24
3786	ID2_01	ID2	ID2	NM_002166.5	GRCh38.p13	chr2:8682136-8682182	RNA	Endogenous	01	Endothelial, Above LOQ, All Targets, TGF-beta Signaling, Androgen Signaling, Epigenetic Modification	3398	4	24	24	9	18	8	13	14	3	93	26	116	16	22	18	61	20	30	37	56	65	8	49	29	32	42	4	5	29	8	11	44	23	9	15	4	11	23
3787	ID2_02	ID2	ID2	NM_002166.5	GRCh38.p13	chr2:8684020-8684069	RNA	Endogenous	01	Endothelial, Above LOQ, All Targets, TGF-beta Signaling, Androgen Signaling, Epigenetic Modification	3398	24	40	23	5	16	13	8	19	10	150	62	181	30	43	39	123	31	46	92	119	61	29	134	63	69	78	10	15	23	16	13	52	32	13	28	11	12	15
3788	ID2_03	ID2	ID2	NM_002166.5	GRCh38.p13	chr2:8682462-8682496	RNA	Endogenous	01	Endothelial, Above LOQ, All Targets, TGF-beta Signaling, Androgen Signaling, Epigenetic Modification	3398	14	31	26	7	22	12	12	18	10	135	42	142	16	18	27	89	23	34	45	79	36	17	80	46	60	69	13	22	15	23	10	42	25	14	23	8	9	24
3789	ID2_04	ID2	ID2	NM_002166.5	GRCh38.p13	chr2:8682469-8682504	RNA	Endogenous	01	Endothelial, Above LOQ, All Targets, TGF-beta Signaling, Androgen Signaling, Epigenetic Modification	3398	14	31	31	12	11	3	7	15	7	86	37	146	7	25	21	78	18	19	38	61	46	9	71	42	39	48	6	8	19	22	6	39	18	7	13	4	8	9
3790	ID2_05	ID2	ID2	NM_002166.5	GRCh38.p13	chr2:8682136-8682184	RNA	Endogenous	01	Endothelial, Above LOQ, All Targets, TGF-beta Signaling, Androgen Signaling, Epigenetic Modification	3398	8	24	37	8	20	9	15	15	2	119	38	141	17	35	30	108	15	40	60	57	32	17	75	32	42	65	11	11	20	22	10	52	39	18	18	5	9	28
7007	RPA3_04	RPA3	RPA3	NM_002947.5	GRCh38.p13	chr7:7640519-7640568	RNA	Endogenous	01	All Targets, DNA Damage Repair, Cell Cycle, Immortality & Stemness	6119	4	15	27	4	10	9	8	7	6	68	23	91	10	21	12	35	5	8	12	55	29	6	26	26	35	28	9	5	19	17	9	30	24	9	13	3	4	16
7008	RPA3_05	RPA3	RPA3	NM_002947.5	GRCh38.p13	chr7:7687316-7715211	RNA	Endogenous	01	All Targets, DNA Damage Repair, Cell Cycle, Immortality & Stemness	6119	4	10	26	4	12	7	3	10	7	33	13	49	9	12	7	20	3	5	13	31	15	1	33	16	17	13	9	5	10	20	7	34	14	2	11	3	4	11
7005	RPA3_02	RPA3	RPA3	NM_002947.5	GRCh38.p13	chr7:7687266-7687315	RNA	Endogenous	01	All Targets, DNA Damage Repair, Cell Cycle, Immortality & Stemness	6119	6	14	29	5	8	7	7	11	4	68	16	61	11	4	16	26	8	12	16	36	17	2	30	12	24	19	7	4	19	17	6	21	13	2	8	1	9	9
7006	RPA3_03	RPA3	RPA3	NM_002947.5	GRCh38.p13	chr7:7640603-7640647	RNA	Endogenous	01	All Targets, DNA Damage Repair, Cell Cycle, Immortality & Stemness	6119	4	27	28	10	15	17	12	16	1	77	9	89	16	10	11	50	8	9	20	54	23	6	27	34	38	21	4	11	16	12	7	24	15	6	15	4	9	16
7004	RPA3_01	RPA3	RPA3	NM_002947.5	GRCh38.p13	chr7:7641151-7685854	RNA	Endogenous	01	All Targets, DNA Damage Repair, Cell Cycle, Immortality & Stemness	6119	6	16	21	2	9	9	6	11	1	41	10	29	11	9	6	16	4	3	15	12	13	1	14	3	13	12	3	3	11	10	5	14	16	3	12	4	6	7
3860	IFNA2_01	IFNA2	IFNA2	NM_000605.4	GRCh38.p13	chr9:21385337-21385386	RNA	Endogenous	01	All Targets, TLR Signaling, PI3K-Akt Signaling, JAK-STAT Signaling, NLR Signaling, NK Activity, DNA Sensing, Type I Interferon Signaling, RNA Sensing	3440	8	20	18	2	19	4	6	12	5	46	14	69	8	11	9	30	6	7	11	32	14	6	29	17	19	14	6	12	10	21	2	13	7	8	16	3	3	17
7992	TLR4_02	TLR4	TLR4	NM_138554.5,NM_003266.4,NM_138557.3	GRCh38.p13	chr9:117713871-117713920	RNA	Endogenous	01	Endothelial, PSW vs Asthmatic muscle, Above LOQ, All Targets, EMT, TLR Signaling, NF-kB Signaling, Apoptosis, MHC Class I Antigen Presentation, Oxidative Stress, PI3K-Akt Signaling, NLR Signaling, Phagocytosis, HIF1 Signaling	7099	4	18	16	10	17	12	10	12	3	97	17	127	14	17	12	48	17	23	18	58	26	3	41	41	21	36	5	5	16	15	4	25	13	6	15	5	2	13
7993	TLR4_03	TLR4	TLR4	NM_138554.5,NM_003266.4,NM_138557.3	GRCh38.p13	chr9:117713922-117713964	RNA	Endogenous	01	Endothelial, PSW vs Asthmatic muscle, Above LOQ, All Targets, EMT, TLR Signaling, NF-kB Signaling, Apoptosis, MHC Class I Antigen Presentation, Oxidative Stress, PI3K-Akt Signaling, NLR Signaling, Phagocytosis, HIF1 Signaling	7099	9	19	22	11	12	13	9	19	8	106	15	152	9	12	14	66	18	33	26	67	31	2	49	59	38	37	4	7	11	10	7	27	29	4	20	6	9	14
7995	TLR4_05	TLR4	TLR4	NM_138554.5,NM_003266.4,NM_138557.3	GRCh38.p13	chr9:117715523-117715572	RNA	Endogenous	01	Endothelial, PSW vs Asthmatic muscle, Above LOQ, All Targets, EMT, TLR Signaling, NF-kB Signaling, Apoptosis, MHC Class I Antigen Presentation, Oxidative Stress, PI3K-Akt Signaling, NLR Signaling, Phagocytosis, HIF1 Signaling	7099	10	27	30	5	15	14	8	10	9	97	22	141	12	24	17	54	11	26	29	62	28	2	51	33	37	39	20	7	16	17	7	22	27	4	12	4	7	7
7994	TLR4_04	TLR4	TLR4	NM_138554.5,NM_003266.4,NM_138557.3	GRCh38.p13	chr9:117714135-117714184	RNA	Endogenous	01	Endothelial, PSW vs Asthmatic muscle, Above LOQ, All Targets, EMT, TLR Signaling, NF-kB Signaling, Apoptosis, MHC Class I Antigen Presentation, Oxidative Stress, PI3K-Akt Signaling, NLR Signaling, Phagocytosis, HIF1 Signaling	7099	6	17	19	8	12	10	6	11	6	65	10	91	11	10	11	39	7	24	20	50	27	1	35	28	18	23	6	6	18	11	8	22	16	5	9	7	5	8
7991	TLR4_01	TLR4	TLR4	NM_138554.5,NM_003266.4,NM_138557.3	GRCh38.p13	chr9:117717017-117717066	RNA	Endogenous	01	Endothelial, PSW vs Asthmatic muscle, Above LOQ, All Targets, EMT, TLR Signaling, NF-kB Signaling, Apoptosis, MHC Class I Antigen Presentation, Oxidative Stress, PI3K-Akt Signaling, NLR Signaling, Phagocytosis, HIF1 Signaling	7099	2	21	27	6	9	3	6	10	1	68	19	71	14	17	11	44	9	19	16	32	16	2	34	36	25	17	8	6	7	12	12	25	15	3	17	2	4	16
2095	CSF3_03	CSF3	CSF3	NR_033662.2,NM_172220.3,NM_001178147.2,NM_172219.3,NM_000759.4	GRCh38.p13	chr17:40017089-40017136	RNA	Endogenous	01	Above LOQ, All Targets, PI3K-Akt Signaling, JAK-STAT Signaling, Other Interleukin Signaling	1440	4	14	28	8	12	9	3	11	1	52	13	58	5	9	19	32	3	11	13	29	19	6	20	11	25	15	8	8	17	8	5	31	14	4	3	10	5	9
2094	CSF3_02	CSF3	CSF3	NR_033662.2,NM_172220.3,NM_001178147.2,NM_172219.3,NM_000759.4	GRCh38.p13	chr17:40017591-40017630	RNA	Endogenous	01	Above LOQ, All Targets, PI3K-Akt Signaling, JAK-STAT Signaling, Other Interleukin Signaling	1440	5	15	27	4	21	10	3	8	3	64	31	60	5	17	14	46	8	3	11	41	14	10	26	22	27	14	6	4	20	12	10	20	19	6	14	5	6	16
2093	CSF3_01	CSF3	CSF3	NR_033662.2,NM_172220.3,NM_001178147.2,NM_172219.3,NM_000759.4	GRCh38.p13	chr17:40017081-40017130	RNA	Endogenous	01	Above LOQ, All Targets, PI3K-Akt Signaling, JAK-STAT Signaling, Other Interleukin Signaling	1440	5	7	22	12	6	7	6	12	2	47	24	43	14	8	18	20	3	9	8	30	14	9	26	22	12	10	4	14	13	8	5	14	8	7	6	3	7	11
5945	P4HA1_02	P4HA1	P4HA1	NM_001017962.2,NM_000917.3,NM_001142596.1,NM_001142595.1	GRCh38.p13	chr10:73007835-73007884	RNA	Endogenous	01	Above LOQ, All Targets, Amino Acid Synthesis & Transport	5033	8	29	29	9	9	5	11	14	5	90	64	148	21	52	36	55	7	19	26	90	38	7	41	28	61	41	10	2	17	13	9	31	25	21	14	5	6	15
5946	P4HA1_03	P4HA1	P4HA1	NM_001017962.2,NM_000917.3,NM_001142596.1,NM_001142595.1	GRCh38.p13	chr10:73046972-73047021	RNA	Endogenous	01	Above LOQ, All Targets, Amino Acid Synthesis & Transport	5033	10	44	63	6	8	11	7	11	4	100	56	119	13	51	39	61	9	23	20	73	36	14	24	30	42	33	4	8	24	20	14	38	21	7	18	7	6	16
5944	P4HA1_01	P4HA1	P4HA1	NM_001017962.2,NM_000917.3,NM_001142596.1,NM_001142595.1	GRCh38.p13	chr10:73072042-73072091	RNA	Endogenous	01	Above LOQ, All Targets, Amino Acid Synthesis & Transport	5033	10	27	26	6	19	16	9	17	5	102	62	160	14	41	48	112	13	31	23	73	45	7	42	45	51	41	9	7	22	14	12	33	23	11	19	6	7	22
5947	P4HA1_04	P4HA1	P4HA1	NM_001017962.2,NM_000917.3,NM_001142596.1,NM_001142595.1	GRCh38.p13	chr10:73068927-73068976	RNA	Endogenous	01	Above LOQ, All Targets, Amino Acid Synthesis & Transport	5033	9	31	27	4	12	13	9	12	3	73	55	101	11	29	29	48	11	14	15	69	30	6	31	31	37	30	5	3	16	8	7	22	15	5	15	3	6	11
5948	P4HA1_05	P4HA1	P4HA1	NM_001017962.2,NM_000917.3,NM_001142596.1,NM_001142595.1	GRCh38.p13	chr10:73072132-73073731	RNA	Endogenous	01	Above LOQ, All Targets, Amino Acid Synthesis & Transport	5033	8	37	25	7	17	10	4	10	6	74	83	118	10	48	39	63	10	17	17	65	36	8	48	43	33	25	10	11	16	12	9	29	19	10	21	8	5	13
7484	SNAI1_05	SNAI1	SNAI1	NM_005985.4	GRCh38.p13	chr20:49982992-49983029	RNA	Endogenous	01	PSW vs Asthmatic muscle, Above LOQ, All Targets, EMT	6615	8	21	39	6	15	10	8	7	4	34	18	58	10	18	11	31	32	9	15	37	20	4	35	13	21	20	4	6	258	17	6	22	11	8	9	1	9	15
7480	SNAI1_01	SNAI1	SNAI1	NM_005985.4	GRCh38.p13	chr20:49983108-49983825	RNA	Endogenous	01	PSW vs Asthmatic muscle, Above LOQ, All Targets, EMT	6615	3	9	22	3	8	11	8	15	2	32	6	55	9	11	8	23	5	8	10	26	14	1	18	13	19	19	5	7	17	6	5	21	14	2	6	2	6	8
7483	SNAI1_04	SNAI1	SNAI1	NM_005985.4	GRCh38.p13	chr20:49983044-49983087	RNA	Endogenous	01	PSW vs Asthmatic muscle, Above LOQ, All Targets, EMT	6615	5	17	22	10	14	13	5	13	1	67	12	98	6	10	8	46	6	15	16	74	27	4	23	27	32	34	5	23	19	6	4	24	25	9	15	5	5	25
7481	SNAI1_02	SNAI1	SNAI1	NM_005985.4	GRCh38.p13	chr20:49987943-49987979	RNA	Endogenous	01	PSW vs Asthmatic muscle, Above LOQ, All Targets, EMT	6615	3	18	27	4	6	7	12	9	3	46	11	37	16	10	11	30	9	9	9	24	13	3	17	15	22	18	8	6	11	16	3	24	11	7	9	1	3	16
7482	SNAI1_03	SNAI1	SNAI1	NM_005985.4	GRCh38.p13	chr20:49987956-49987997	RNA	Endogenous	01	PSW vs Asthmatic muscle, Above LOQ, All Targets, EMT	6615	11	40	16	8	12	13	6	25	5	105	31	169	14	25	22	53	9	25	15	81	35	8	49	56	63	38	6	9	16	22	11	24	22	11	19	10	8	26
8281	TRAF2_03	TRAF2	TRAF2	XM_011518977.2,XM_011518976.3,XM_011518974.2,NM_021138.4	GRCh38.p13	chr9:136925712-136925748	RNA	Endogenous	01	Above LOQ, All Targets, NF-kB Signaling, Apoptosis, Oxidative Stress, NLR Signaling, TNF Signaling, MAPK Signaling, RNA Sensing, Proteotoxic Stress	7186	7	19	21	4	11	10	5	17	5	75	25	98	12	20	26	44	17	21	20	65	14	4	92	33	31	25	6	8	16	13	5	22	14	14	13	3	5	17
8279	TRAF2_01	TRAF2	TRAF2	XM_011518977.2,XM_011518976.3,XM_011518974.2,NM_021138.4	GRCh38.p13	chr9:136925716-136925750	RNA	Endogenous	01	Above LOQ, All Targets, NF-kB Signaling, Apoptosis, Oxidative Stress, NLR Signaling, TNF Signaling, MAPK Signaling, RNA Sensing, Proteotoxic Stress	7186	6	14	23	6	10	6	7	6	5	61	18	76	7	23	12	44	4	17	18	30	16	3	26	25	32	16	10	5	15	13	10	28	19	7	14	3	5	9
8280	TRAF2_02	TRAF2	TRAF2	XM_011518977.2,XM_011518976.3,XM_011518974.2,NM_021138.4	GRCh38.p13	chr9:136909991-136916586	RNA	Endogenous	01	Above LOQ, All Targets, NF-kB Signaling, Apoptosis, Oxidative Stress, NLR Signaling, TNF Signaling, MAPK Signaling, RNA Sensing, Proteotoxic Stress	7186	8	21	23	9	23	8	13	12	1	72	34	103	12	30	24	52	23	22	17	63	24	7	45	34	31	34	6	6	10	18	12	34	19	10	18	2	7	17
8283	TRAF2_05	TRAF2	TRAF2	XM_011518977.2,XM_011518976.3,XM_011518974.2,NM_021138.4	GRCh38.p13	chr9:136923868-136923910	RNA	Endogenous	01	Above LOQ, All Targets, NF-kB Signaling, Apoptosis, Oxidative Stress, NLR Signaling, TNF Signaling, MAPK Signaling, RNA Sensing, Proteotoxic Stress	7186	14	19	35	6	20	9	7	19	5	113	36	127	18	37	28	53	17	26	29	91	37	6	47	45	49	33	12	13	28	15	9	43	29	13	28	4	11	17
8282	TRAF2_04	TRAF2	TRAF2	XM_011518977.2,XM_011518976.3,XM_011518974.2,NM_021138.4	GRCh38.p13	chr9:136926534-136926568	RNA	Endogenous	01	Above LOQ, All Targets, NF-kB Signaling, Apoptosis, Oxidative Stress, NLR Signaling, TNF Signaling, MAPK Signaling, RNA Sensing, Proteotoxic Stress	7186	7	27	21	10	14	10	3	10	5	80	38	121	18	25	28	58	4	25	27	75	28	5	36	30	47	23	7	10	15	14	8	26	20	12	14	8	4	14
5790	NPM1_01	NPM1	NPM1	NM_001037738.3,NM_001355009.2	GRCh38.p13	chr5:171406534-171406583	RNA	Endogenous	01	Above LOQ, All Targets, Cell Cycle, Myc	4869	10	33	28	10	21	10	15	16	6	127	58	226	18	43	32	85	8	37	28	137	39	7	69	85	102	49	13	6	31	32	16	38	22	34	19	10	12	33
4966	MAP2K2_03	MAP2K2	MAP2K2,LOC407835	NR_002144.1,XM_017026989.1,NM_030662.4,XM_006722799.2,XM_017026990.1	GRCh38.p13	chr19:4095416-4097294	RNA	Endogenous	01	Above LOQ, All Targets, TLR Signaling, Apoptosis, Insulin Signaling, PI3K-Akt Signaling, FoxO Signaling, Autophagy, NK Activity, Leukemia, BCR Signaling, MAPK Signaling, Estrogen Signaling, Prostate Cancer, Senescence, Melanoma, Glioma, TCR Signaling, HIF1 Signaling, VEGF Signaling, mTOR Signaling, Myeloid Inflammation, Differentiation	5605	11	47	34	9	18	9	20	18	5	168	113	258	12	99	62	124	26	42	46	134	73	26	77	79	98	71	23	9	19	29	50	41	41	25	30	8	13	27
4965	MAP2K2_02	MAP2K2	MAP2K2	XM_017026989.1,NM_030662.4	GRCh38.p13	chr19:4097295-4097332	RNA	Endogenous	01	Above LOQ, All Targets, TLR Signaling, Apoptosis, Insulin Signaling, PI3K-Akt Signaling, FoxO Signaling, Autophagy, NK Activity, Leukemia, BCR Signaling, MAPK Signaling, Estrogen Signaling, Prostate Cancer, Senescence, Melanoma, Glioma, TCR Signaling, HIF1 Signaling, VEGF Signaling, mTOR Signaling, Myeloid Inflammation, Differentiation	5605	11	36	36	8	12	13	7	19	4	133	63	217	19	58	45	98	12	41	28	90	61	16	77	68	105	50	15	13	25	13	20	34	26	15	14	7	9	26
4964	MAP2K2_01	MAP2K2	MAP2K2	XM_017026989.1,NM_030662.4,XM_006722799.2,XM_017026991.1,XM_017026990.1	GRCh38.p13	chr19:4117551-4117586	RNA	Endogenous	01	Above LOQ, All Targets, TLR Signaling, Apoptosis, Insulin Signaling, PI3K-Akt Signaling, FoxO Signaling, Autophagy, NK Activity, Leukemia, BCR Signaling, MAPK Signaling, Estrogen Signaling, Prostate Cancer, Senescence, Melanoma, Glioma, TCR Signaling, HIF1 Signaling, VEGF Signaling, mTOR Signaling, Myeloid Inflammation, Differentiation	5605	5	32	20	4	13	2	6	14	3	134	92	203	16	82	68	100	13	32	42	108	62	14	75	71	82	66	12	7	18	19	16	30	28	19	23	11	9	20
4968	MAP2K2_05	MAP2K2	MAP2K2	NM_030662.4,XM_006722799.2	GRCh38.p13	chr19:4090630-4090679	RNA	Endogenous	01	Above LOQ, All Targets, TLR Signaling, Apoptosis, Insulin Signaling, PI3K-Akt Signaling, FoxO Signaling, Autophagy, NK Activity, Leukemia, BCR Signaling, MAPK Signaling, Estrogen Signaling, Prostate Cancer, Senescence, Melanoma, Glioma, TCR Signaling, HIF1 Signaling, VEGF Signaling, mTOR Signaling, Myeloid Inflammation, Differentiation	5605	23	38	19	9	24	4	7	21	5	127	102	250	18	83	50	128	21	34	31	144	66	17	82	64	98	82	13	11	20	22	23	28	39	26	24	9	5	22
4967	MAP2K2_04	MAP2K2	MAP2K2,LOC407835	NR_002144.1,NM_030662.4,XM_006722799.2	GRCh38.p13	chr19:4090680-4094470	RNA	Endogenous	01	Above LOQ, All Targets, TLR Signaling, Apoptosis, Insulin Signaling, PI3K-Akt Signaling, FoxO Signaling, Autophagy, NK Activity, Leukemia, BCR Signaling, MAPK Signaling, Estrogen Signaling, Prostate Cancer, Senescence, Melanoma, Glioma, TCR Signaling, HIF1 Signaling, VEGF Signaling, mTOR Signaling, Myeloid Inflammation, Differentiation	5605	14	30	21	9	16	11	8	13	6	149	103	247	17	87	49	122	18	49	39	143	56	16	85	59	88	89	17	5	20	23	30	35	33	18	21	7	13	15
1645	CDH11_01	CDH11	CDH11	NM_001308392.2,NM_001797.4,XM_005255762.2,XM_011522803.2,XM_024450134.1,XM_005255763.3,NM_001330576.2	GRCh38.p13	chr16:64971678-64971961	RNA	Endogenous	01	Above LOQ, All Targets, Cell Adhesion & Motility	1009	8	42	29	7	12	8	11	21	4	72	26	136	13	20	23	105	14	22	19	64	49	2	48	46	39	32	11	7	16	12	7	19	26	7	14	5	6	12
1649	CDH11_05	CDH11	CDH11	NM_001308392.2,NM_001330576.2,NM_001797.4	GRCh38.p13	chr16:64944427-64944468	RNA	Endogenous	01	Above LOQ, All Targets, Cell Adhesion & Motility	1009	2	15	16	8	7	8	3	13	1	42	9	42	5	7	10	24	9	9	13	27	14	3	24	9	7	9	4	8	14	10	7	18	11	2	5	1	7	6
1648	CDH11_04	CDH11	CDH11	NM_001308392.2,NM_001330576.2,NM_001797.4	GRCh38.p13	chr16:64944599-64944648	RNA	Endogenous	01	Above LOQ, All Targets, Cell Adhesion & Motility	1009	8	19	17	12	8	12	8	6	3	55	14	56	8	15	14	35	12	6	15	49	23	7	33	24	32	9	5	8	16	12	5	21	14	7	8	5	4	17
1647	CDH11_03	CDH11	CDH11	NM_001308392.2,NM_001330576.2,NM_001797.4	GRCh38.p13	chr16:64944373-64944422	RNA	Endogenous	01	Above LOQ, All Targets, Cell Adhesion & Motility	1009	5	19	17	1	12	5	4	16	4	51	14	82	6	20	16	32	4	3	16	36	14	3	31	18	24	15	7	7	8	8	10	21	14	6	14	3	3	9
1646	CDH11_02	CDH11	CDH11	NM_001308392.2,NM_001330576.2,NM_001797.4	GRCh38.p13	chr16:64944753-64944800	RNA	Endogenous	01	Above LOQ, All Targets, Cell Adhesion & Motility	1009	10	9	19	7	8	9	4	10	2	54	13	59	11	9	8	27	3	7	11	28	18	1	39	13	21	21	3	5	18	6	4	18	16	5	7	3	5	9
2935	FGF21_04	FGF21	FGF21	NM_019113.4	GRCh38.p13	chr19:48755933-48755982	RNA	Endogenous	01	All Targets, PI3K-Akt Signaling, MAPK Signaling, Melanoma	26291	6	12	22	4	15	8	7	17	3	57	11	79	8	15	16	30	5	19	16	40	15	1	31	16	31	12	9	9	19	15	3	22	22	9	13	4	5	15
2933	FGF21_02	FGF21	FGF21	NM_019113.4	GRCh38.p13	chr19:48755693-48755742	RNA	Endogenous	01	All Targets, PI3K-Akt Signaling, MAPK Signaling, Melanoma	26291	4	7	22	6	15	5	3	11	5	42	11	44	7	9	8	24	5	7	9	29	12	4	14	11	25	12	2	6	12	11	4	13	15	5	7	6	5	11
2936	FGF21_05	FGF21	FGF21	NM_019113.4	GRCh38.p13	chr19:48755565-48755614	RNA	Endogenous	01	All Targets, PI3K-Akt Signaling, MAPK Signaling, Melanoma	26291	6	17	32	4	16	10	6	8	4	55	16	46	13	12	13	21	5	4	18	54	20	1	24	17	31	21	2	6	12	11	4	26	11	5	15	1	6	15
2934	FGF21_03	FGF21	FGF21	NM_019113.4	GRCh38.p13	chr19:48756148-48756188	RNA	Endogenous	01	All Targets, PI3K-Akt Signaling, MAPK Signaling, Melanoma	26291	6	17	22	5	15	2	8	16	4	49	9	48	13	14	11	26	4	7	14	36	12	4	23	17	14	12	7	9	15	10	6	17	15	3	10	1	2	10
2932	FGF21_01	FGF21	FGF21	NM_019113.4	GRCh38.p13	chr19:48755946-48755990	RNA	Endogenous	01	All Targets, PI3K-Akt Signaling, MAPK Signaling, Melanoma	26291	6	12	25	7	10	12	7	14	7	50	12	44	11	10	9	20	7	6	19	37	22	2	24	11	25	14	4	8	16	4	5	25	15	9	11	5	8	16
1998	COX5B_03	COX5B	COX5B	NM_001862.3	GRCh38.p13	chr2:97647382-97647427	RNA	Endogenous	01	PSW vs Asthmatic muscle, Above LOQ, All Targets, p53 Signaling, Mitochondrial Metabolism / TCA	1329	23	42	23	16	18	10	21	21	9	188	307	340	25	195	123	167	19	50	48	161	83	58	130	102	119	106	43	15	28	42	47	45	38	49	19	6	7	16
1996	COX5B_01	COX5B	COX5B	NM_001862.3	GRCh38.p13	chr2:97647070-97647114	RNA	Endogenous	01	PSW vs Asthmatic muscle, Above LOQ, All Targets, p53 Signaling, Mitochondrial Metabolism / TCA	1329	24	59	26	12	21	12	17	43	4	365	343	426	41	334	216	215	35	91	92	251	126	65	158	112	160	152	64	14	30	59	89	76	88	111	54	16	20	51
2000	COX5B_05	COX5B	COX5B	NM_001862.3	GRCh38.p13	chr2:97648104-97648153	RNA	Endogenous	01	PSW vs Asthmatic muscle, Above LOQ, All Targets, p53 Signaling, Mitochondrial Metabolism / TCA	1329	13	53	23	12	15	10	7	7	4	67	168	216	19	96	47	62	15	22	30	114	56	24	57	58	73	47	6	4	12	20	8	20	22	23	7	4	3	13
1997	COX5B_02	COX5B	COX5B	NM_001862.3	GRCh38.p13	chr2:97647115-97647363	RNA	Endogenous	01	PSW vs Asthmatic muscle, Above LOQ, All Targets, p53 Signaling, Mitochondrial Metabolism / TCA	1329	22	61	31	15	10	17	14	22	11	242	371	339	31	263	161	178	29	83	88	158	102	38	154	80	138	126	55	9	23	40	72	55	47	68	26	10	15	19
1999	COX5B_04	COX5B	COX5B	NM_001862.3	GRCh38.p13	chr2:97647428-97648029	RNA	Endogenous	01	PSW vs Asthmatic muscle, Above LOQ, All Targets, p53 Signaling, Mitochondrial Metabolism / TCA	1329	24	47	38	12	17	8	16	16	8	167	293	276	28	250	150	156	26	62	71	159	89	46	142	85	109	110	45	2	14	40	45	43	41	73	25	6	11	13
6293	PLCB4_05	PLCB4	PLCB4	XM_006723569.2,XM_017027880.1,XM_024451910.1,NM_001377136.1,NM_001377134.1,XM_017027884.1,NM_001377135.1,XM_024451905.1,XM_005260724.2,XM_024451904.1,XM_017027883.1,NM_001172646.1,XM_024451907.1,XM_024451909.1,NM_182797.3,XM_024451908.1,NM_000933.4,XM_017027882.1,XM_024451898.1,NM_001377143.1,NM_001377142.1,XM_024451900.1	GRCh38.p13	chr20:9365468-9371216	RNA	Endogenous	01	Above LOQ, All Targets, Chemokine Signaling, NLR Signaling, GPCR Signaling, Wnt Signaling, Estrogen Signaling	5332	5	20	20	6	9	10	4	13	5	49	21	38	13	19	8	28	11	5	24	26	15	7	24	12	15	16	6	8	14	14	4	18	9	2	15	3	3	6
6290	PLCB4_02	PLCB4	PLCB4	XM_006723569.2,XM_017027880.1,XM_017027886.1,XM_024451910.1,NM_001377136.1,NM_182797.3,NM_001377134.1,XM_017027884.1,NM_001377135.1,XM_024451905.1,XM_005260724.2,XM_024451904.1,XM_017027883.1,NM_001172646.1,XM_024451907.1,XM_024451909.1,XM_005260728.2,XM_024451908.1,NM_000933.4,XM_017027882.1,XM_024451898.1,NM_001377143.1,NM_001377142.1,XM_024451900.1,XM_011529254.2	GRCh38.p13	chr20:9479300-9479349	RNA	Endogenous	01	Above LOQ, All Targets, Chemokine Signaling, NLR Signaling, GPCR Signaling, Wnt Signaling, Estrogen Signaling	5332	9	26	17	3	7	2	8	7	4	57	45	54	15	41	17	28	10	9	16	36	18	6	25	15	16	21	3	4	9	12	6	28	14	9	19	4	7	6
6289	PLCB4_01	PLCB4	PLCB4	XM_006723569.2,XM_017027880.1,XM_017027886.1,XM_024451910.1,NM_001377136.1,NM_182797.3,NM_001377134.1,XM_017027884.1,NM_001377135.1,XM_024451905.1,XM_005260724.2,XM_024451904.1,XM_017027883.1,NM_001172646.1,XM_024451907.1,XM_024451909.1,XM_005260728.2,XM_024451908.1,NM_000933.4,XM_017027882.1,XM_024451898.1,NM_001377143.1,NM_001377142.1,XM_024451900.1,XM_011529254.2	GRCh38.p13	chr20:9371231-9371280	RNA	Endogenous	01	Above LOQ, All Targets, Chemokine Signaling, NLR Signaling, GPCR Signaling, Wnt Signaling, Estrogen Signaling	5332	13	21	17	6	13	12	4	3	6	70	69	84	16	36	16	20	12	10	24	30	34	6	27	13	28	18	7	9	10	12	7	29	17	10	17	3	8	13
6291	PLCB4_03	PLCB4	PLCB4	XM_006723569.2,XM_017027880.1,XM_017027886.1,XM_024451910.1,NM_001377136.1,NM_182797.3,NM_001377134.1,XM_017027884.1,NM_001377135.1,XM_024451905.1,XM_005260724.2,XM_024451904.1,XM_017027883.1,NM_001172646.1,XM_024451907.1,XM_024451909.1,XM_005260728.2,XM_024451908.1,NM_000933.4,XM_017027882.1,XM_024451898.1,NM_001377143.1,NM_001377142.1,XM_024451900.1,XM_011529254.2	GRCh38.p13	chr20:9479108-9479157	RNA	Endogenous	01	Above LOQ, All Targets, Chemokine Signaling, NLR Signaling, GPCR Signaling, Wnt Signaling, Estrogen Signaling	5332	12	21	20	2	10	9	5	8	4	56	31	50	22	25	17	29	15	7	28	31	15	3	35	21	13	19	5	10	18	10	6	32	21	5	9	2	6	5
6292	PLCB4_04	PLCB4	PLCB4	XM_006723569.2,XM_017027880.1,XM_017027886.1,XM_024451910.1,NM_001377136.1,NM_182797.3,NM_001377134.1,XM_017027884.1,NM_001377135.1,XM_024451905.1,XM_005260724.2,XM_024451904.1,XM_017027883.1,NM_001172646.1,XM_024451907.1,XM_024451909.1,XM_005260728.2,XM_024451908.1,NM_000933.4,XM_017027882.1,XM_024451898.1,NM_001377143.1,NM_001377142.1,XM_024451900.1,XM_011529254.2	GRCh38.p13	chr20:9479504-9479553	RNA	Endogenous	01	Above LOQ, All Targets, Chemokine Signaling, NLR Signaling, GPCR Signaling, Wnt Signaling, Estrogen Signaling	5332	8	12	21	7	8	8	9	10	3	58	13	32	11	24	8	24	8	5	20	23	10	3	25	12	21	17	6	4	12	9	3	25	13	9	7	4	4	10
5954	PAK3_03	PAK3	PAK3	XM_017029557.1,NM_001128172.2,XM_017029563.1,NM_001324325.2,NM_001128173.3,NM_001324328.2,NM_001324334.2,NM_001324331.2,NR_136748.1,NM_001324330.2,NM_001324329.2,NM_002578.5,NM_001128168.3,XM_017029561.2,NM_001324332.2,NM_001324326.2,NM_001128167.2,NM_001324327.2,NR_136747.2,NM_001324333.2,NM_001128166.2	GRCh38.p13	chrX:111223327-111223376	RNA	Endogenous	01	Above LOQ, All Targets, Glycan Sensing, Cell Adhesion & Motility, MAPK Signaling, TCR Signaling, VEGF Signaling, Differentiation	5063	4	12	28	4	3	9	8	10	6	49	7	60	9	13	11	28	9	9	20	27	12	4	23	14	20	18	5	4	17	9	4	26	10	3	15	1	5	13
5956	PAK3_05	PAK3	PAK3	XM_017029557.1,NM_001128172.2,XM_017029563.1,NM_001324325.2,NM_001128173.3,NM_001324328.2,NM_001324334.2,NM_001324331.2,NR_136748.1,NM_001324330.2,NM_001324329.2,NM_002578.5,NM_001128168.3,XM_017029561.2,NM_001324332.2,NM_001324326.2,NM_001128167.2,NM_001324327.2,NR_136747.2,NM_001324333.2,NM_001128166.2	GRCh38.p13	chrX:111226445-111226494	RNA	Endogenous	01	Above LOQ, All Targets, Glycan Sensing, Cell Adhesion & Motility, MAPK Signaling, TCR Signaling, VEGF Signaling, Differentiation	5063	6	10	26	9	11	7	6	13	1	55	10	53	9	12	18	28	8	8	10	39	15	4	25	12	26	15	8	8	14	8	4	31	19	5	12	4	7	7
5953	PAK3_02	PAK3	PAK3	XM_017029557.1,XM_005262133.3,NM_001324330.2,XM_011530962.1,XM_005262132.2,NM_001324331.2,NM_001128167.2,NM_001324327.2,NM_001128166.2,XM_011530971.2,NM_001128172.2,NM_001128173.3,NM_001324328.2,XM_011530969.1,XM_017029558.1,XM_011530968.2,NM_001128168.3,NM_001324325.2,XM_011530967.2,XM_017029562.1,XM_006724654.2,XM_017029563.1,XM_006724655.2,NM_001324334.2,NM_001324326.2,NR_136748.1,NM_001324329…	GRCh38.p13	chrX:111163610-111163659	RNA	Endogenous	01	Above LOQ, All Targets, Glycan Sensing, Cell Adhesion & Motility, MAPK Signaling, TCR Signaling, VEGF Signaling, Differentiation	5063	11	36	32	18	20	14	20	15	8	112	712	142	12	611	318	46	20	21	32	55	28	79	43	19	27	66	25	7	22	37	60	27	19	62	19	6	8	22
5955	PAK3_04	PAK3	PAK3	XM_017029557.1,NM_001128172.2,XM_017029563.1,NM_001324325.2,NM_001128173.3,NM_001324328.2,NM_001324334.2,NM_001324331.2,NR_136748.1,NM_001324330.2,NM_001324329.2,NM_002578.5,NM_001128168.3,XM_017029561.2,NM_001324332.2,NM_001324326.2,NM_001128167.2,NM_001324327.2,NR_136747.2,NM_001324333.2,NM_001128166.2	GRCh38.p13	chrX:111224219-111224268	RNA	Endogenous	01	Above LOQ, All Targets, Glycan Sensing, Cell Adhesion & Motility, MAPK Signaling, TCR Signaling, VEGF Signaling, Differentiation	5063	9	14	32	12	26	11	8	15	2	83	32	90	12	19	17	35	8	11	24	52	16	2	27	16	36	17	6	7	29	18	4	29	20	3	8	6	6	13
5952	PAK3_01	PAK3	PAK3	XM_017029557.1,XM_005262133.3,NM_001324330.2,XM_011530962.1,XM_005262132.2,NM_001324331.2,NM_001128167.2,NM_001324327.2,NM_001128166.2,XM_011530971.2,NM_001128172.2,NM_001128173.3,NM_001324328.2,XM_011530969.1,XM_017029558.1,XM_011530968.2,NM_001128168.3,NM_001324325.2,XM_011530967.2,XM_017029562.1,XM_006724654.2,XM_017029563.1,XM_006724655.2,NM_001324334.2,NM_001324326.2,NR_136748.1,NM_001324329…	GRCh38.p13	chrX:111147789-111147838	RNA	Endogenous	01	Above LOQ, All Targets, Glycan Sensing, Cell Adhesion & Motility, MAPK Signaling, TCR Signaling, VEGF Signaling, Differentiation	5063	8	10	21	3	11	9	9	11	7	63	15	56	12	15	14	29	7	5	17	34	12	4	28	12	21	13	5	8	15	10	4	22	9	4	10	2	5	8
4243	IL7_05	IL7	IL7	NM_001199886.1,NM_000880.4,NM_001199888.1,NM_001199887.1,XM_017013397.2	GRCh38.p13	chr8:78733180-78733229	RNA	Endogenous	01	All Targets, PI3K-Akt Signaling, JAK-STAT Signaling, Other Interleukin Signaling	3574	3	10	19	5	15	4	9	10	2	51	18	52	10	12	11	17	6	8	15	33	13	3	19	15	21	13	7	4	23	13	5	18	14	6	6	2	9	10
4241	IL7_03	IL7	IL7	NM_001199886.1,NM_000880.4,NM_001199888.1,NM_001199887.1,XM_017013397.2	GRCh38.p13	chr8:78733186-78733235	RNA	Endogenous	01	All Targets, PI3K-Akt Signaling, JAK-STAT Signaling, Other Interleukin Signaling	3574	4	13	21	2	8	9	9	14	1	36	25	50	9	19	6	25	5	8	11	30	11	3	27	12	17	16	6	4	15	16	7	22	9	13	13	2	4	7
4240	IL7_02	IL7	IL7	NM_000880.4,NM_001199886.1,XM_011517522.3,NM_001199887.1,XM_011517523.3,NM_001199888.1,XM_017013397.2	GRCh38.p13	chr8:78798118-78798167	RNA	Endogenous	01	All Targets, PI3K-Akt Signaling, JAK-STAT Signaling, Other Interleukin Signaling	3574	5	14	12	7	8	6	1	5	2	38	18	84	10	19	8	26	9	7	23	51	19	5	19	24	36	20	7	5	9	10	7	18	11	1	5	3	5	6
4239	IL7_01	IL7	IL7	NM_001199886.1,NM_000880.4,NM_001199888.1,NM_001199887.1,XM_017013397.2	GRCh38.p13	chr8:78733754-78733803	RNA	Endogenous	01	All Targets, PI3K-Akt Signaling, JAK-STAT Signaling, Other Interleukin Signaling	3574	2	16	13	1	7	9	4	11	3	40	27	53	11	10	8	17	10	10	8	33	15	1	20	17	24	10	3	5	11	10	5	16	12	4	10	4	5	5
4242	IL7_04	IL7	IL7	NM_001199886.1,NM_000880.4,NM_001199888.1,NM_001199887.1,XM_017013397.2	GRCh38.p13	chr8:78733640-78733689	RNA	Endogenous	01	All Targets, PI3K-Akt Signaling, JAK-STAT Signaling, Other Interleukin Signaling	3574	7	10	17	1	9	10	3	8	2	49	25	81	16	16	13	25	7	9	9	36	10	1	18	19	27	10	3	7	5	8	7	20	14	6	13	5	3	11
7503	SOCS3_01	SOCS3	SOCS3	NM_001378933.1,NM_003955.5,NM_001378932.1			RNA	Endogenous	01	Endothelial, Above LOQ, All Targets, Type II Interferon Signaling, MHC Class I Antigen Presentation, Insulin Signaling, JAK-STAT Signaling, Type I Interferon Signaling, TNF Signaling, Other Interleukin Signaling, IL-6 Signaling	9021	5	26	19	8	15	10	5	14	7	160	48	167	16	20	31	88	29	18	14	94	32	2	31	67	41	23	5	8	10	20	11	26	14	3	13	7	10	11
7504	SOCS3_02	SOCS3	SOCS3	NM_001378933.1,NM_003955.5,NM_001378932.1			RNA	Endogenous	01	Endothelial, Above LOQ, All Targets, Type II Interferon Signaling, MHC Class I Antigen Presentation, Insulin Signaling, JAK-STAT Signaling, Type I Interferon Signaling, TNF Signaling, Other Interleukin Signaling, IL-6 Signaling	9021	3	29	30	4	11	8	6	26	7	147	51	202	12	32	41	83	16	17	23	102	41	6	33	70	57	29	4	6	15	13	5	38	15	10	22	5	6	6
7505	SOCS3_03	SOCS3	SOCS3	NM_001378933.1,NM_003955.5,NM_001378932.1			RNA	Endogenous	01	Endothelial, Above LOQ, All Targets, Type II Interferon Signaling, MHC Class I Antigen Presentation, Insulin Signaling, JAK-STAT Signaling, Type I Interferon Signaling, TNF Signaling, Other Interleukin Signaling, IL-6 Signaling	9021	4	25	26	8	12	18	7	19	9	141	55	211	15	28	34	93	23	27	31	84	35	3	40	79	49	35	10	10	18	19	10	29	12	10	18	1	6	14
7507	SOCS3_05	SOCS3	SOCS3	NM_001378933.1,NM_003955.5,NM_001378932.1			RNA	Endogenous	01	Endothelial, Above LOQ, All Targets, Type II Interferon Signaling, MHC Class I Antigen Presentation, Insulin Signaling, JAK-STAT Signaling, Type I Interferon Signaling, TNF Signaling, Other Interleukin Signaling, IL-6 Signaling	9021	3	14	11	3	8	6	8	22	3	114	29	162	9	18	24	57	9	16	8	74	26	6	33	46	46	19	6	2	12	11	7	9	14	6	18	3	7	7
7506	SOCS3_04	SOCS3	SOCS3	NM_001378933.1,NM_003955.5,NM_001378932.1			RNA	Endogenous	01	Endothelial, Above LOQ, All Targets, Type II Interferon Signaling, MHC Class I Antigen Presentation, Insulin Signaling, JAK-STAT Signaling, Type I Interferon Signaling, TNF Signaling, Other Interleukin Signaling, IL-6 Signaling	9021	5	24	25	4	10	5	3	22	8	127	48	186	14	31	33	66	21	25	16	95	34	4	43	71	52	26	4	2	13	16	4	24	9	1	15	4	6	13
4992	MAP3K13_04	MAP3K13	MAP3K13	NM_001242314.2,XM_017007456.1,XM_017007457.1,NM_001242317.2,XM_017007458.1,XM_017007459.2,NM_004721.5,XM_011513310.2	GRCh38.p13	chr3:185480394-185480443	RNA	Endogenous	01	Above LOQ, All Targets, MAPK Signaling	9175	8	23	23	15	16	11	17	10	3	69	54	83	9	51	22	75	9	12	11	48	18	7	33	21	27	28	4	9	20	18	11	24	25	9	17	5	6	13
4989	MAP3K13_01	MAP3K13	MAP3K13	NM_001242314.2,XM_017007456.1,XM_017007457.1,NM_001242317.2,XM_017007458.1,XM_017007459.2,NM_004721.5,XM_011513310.2	GRCh38.p13	chr3:185473586-185473620	RNA	Endogenous	01	Above LOQ, All Targets, MAPK Signaling	9175	7	15	27	11	16	10	8	14	5	77	41	72	14	38	24	39	15	8	24	58	17	8	32	32	32	13	8	5	20	18	9	19	23	10	14	10	5	17
4990	MAP3K13_02	MAP3K13	MAP3K13	NM_001242314.2,XM_017007456.1,XM_017007457.1,NM_001242317.2,XM_017007458.1,XM_017007459.2,NM_004721.5,XM_011513310.2	GRCh38.p13	chr3:185473295-185473330	RNA	Endogenous	01	Above LOQ, All Targets, MAPK Signaling	9175	4	17	21	6	13	3	8	10	5	57	42	49	13	34	16	31	9	6	7	42	14	7	17	14	27	15	9	5	17	13	9	24	13	2	12	8	6	5
4993	MAP3K13_05	MAP3K13	MAP3K13	NM_001242314.2,XM_017007456.1,XM_017007457.1,NM_001242317.2,XM_017007458.1,XM_017007459.2,NM_004721.5,XM_011513310.2	GRCh38.p13	chr3:185443501-185443536	RNA	Endogenous	01	Above LOQ, All Targets, MAPK Signaling	9175	9	17	25	6	14	16	6	18	1	59	42	62	11	42	23	30	8	11	10	31	20	5	34	10	23	57	4	10	25	19	6	27	13	7	19	1	4	16
4991	MAP3K13_03	MAP3K13	MAP3K13	NM_001242314.2,XM_017007456.1,XM_017007457.1,NM_001242317.2,XM_017007458.1,XM_017007459.2,NM_004721.5,XM_011513310.2	GRCh38.p13	chr3:185473679-185473720	RNA	Endogenous	01	Above LOQ, All Targets, MAPK Signaling	9175	8	25	39	9	22	12	14	16	3	69	51	109	22	43	28	35	7	15	20	65	30	8	60	29	43	32	10	14	19	30	8	27	18	15	18	7	6	21
3376	GPR160_02	GPR160	GPR160	XM_017006161.2,XM_005247346.4,NM_014373.3,XM_024453451.1,XM_024453450.1,XM_005247347.4,XM_024453449.1	GRCh38.p13	chr3:170079896-170083952,chr3:170083521-170083952	RNA	Endogenous	01	Above LOQ, All Targets, Cell Cycle	26996	9	10	19	4	12	4	7	12	2	51	30	73	10	15	13	23	7	5	17	33	10	3	32	15	37	18	3	5	18	15	5	20	18	7	6	3	4	11
3377	GPR160_03	GPR160	GPR160	XM_017006161.2,XM_005247346.4,NM_014373.3,XM_024453451.1,XM_024453450.1,XM_024453449.1	GRCh38.p13	chr3:170038988-170039037	RNA	Endogenous	01	Above LOQ, All Targets, Cell Cycle	26996	7	7	23	2	4	10	6	9	3	53	26	47	10	27	12	32	14	9	17	33	15	5	24	20	27	18	6	10	24	8	11	21	16	5	16	4	11	19
3375	GPR160_01	GPR160	GPR160	XM_017006161.2,XM_005247346.4,NM_014373.3,XM_024453451.1,XM_024453450.1,XM_005247347.4,XM_024453449.1	GRCh38.p13	chr3:170084411-170084460	RNA	Endogenous	01	Above LOQ, All Targets, Cell Cycle	26996	5	11	25	9	15	9	8	5	4	66	20	76	2	23	15	28	3	16	22	43	15	2	47	23	37	19	7	1	15	9	8	28	10	6	13	7	4	17
3378	GPR160_04	GPR160	GPR160	XM_017006161.2,XM_005247346.4,NM_014373.3,XM_024453451.1,XM_024453450.1,XM_024453449.1	GRCh38.p13	chr3:170038986-170039035	RNA	Endogenous	01	Above LOQ, All Targets, Cell Cycle	26996	6	16	27	4	86	10	10	11	4	53	32	53	8	21	14	25	7	8	13	38	16	7	16	16	27	18	4	5	16	18	7	20	10	12	14	7	8	11
3379	GPR160_05	GPR160	GPR160	XM_017006161.2,XM_005247346.4,NM_014373.3,XM_024453451.1,XM_024453450.1,XM_005247347.4,XM_024453449.1	GRCh38.p13	chr3:170084417-170084466	RNA	Endogenous	01	Above LOQ, All Targets, Cell Cycle	26996	3	14	7	1	6	5	7	6	3	40	20	59	8	23	8	22	5	10	9	34	20	6	23	12	15	6	6	10	13	12	9	21	9	7	13	2	6	12
1037	CALML5_02	CALML5	CALML5	NM_017422.5	GRCh38.p13	chr10:5499347-5499382	RNA	Endogenous	01	All Targets, Insulin Signaling, Neutrophil Degranulation, Estrogen Signaling, Senescence, Glioma	51806	8	15	26	11	6	5	6	10	3	47	12	60	9	16	13	22	4	9	10	32	22	4	13	13	17	13	4	8	9	9	6	22	18	11	10	6	4	15
1036	CALML5_01	CALML5	CALML5	NM_017422.5	GRCh38.p13	chr10:5499261-5499299	RNA	Endogenous	01	All Targets, Insulin Signaling, Neutrophil Degranulation, Estrogen Signaling, Senescence, Glioma	51806	8	14	18	5	16	17	11	4	2	46	10	59	10	6	7	19	7	7	12	34	12	3	15	15	20	10	6	6	17	7	2	24	9	5	16	1	3	11
8165	TNFSF12_01	TNFSF12	TNFSF12,TNFSF12-TNFSF13	NR_037146.2,NM_172089.4,NM_003809.3	GRCh38.p13	chr17:7550809-7550948	RNA	Endogenous	01	Above LOQ, All Targets, NF-kB Signaling	8742	8	22	31	6	15	19	7	19	7	98	19	115	13	19	25	70	21	24	41	52	44	4	62	43	39	44	4	5	21	9	6	34	39	4	13	2	8	10
8167	TNFSF12_03	TNFSF12	TNFSF12	NR_037146.2,NM_003809.3	GRCh38.p13	chr17:7557174-7557223	RNA	Endogenous	01	Above LOQ, All Targets, NF-kB Signaling	8742	6	40	26	6	25	8	11	16	8	124	31	171	10	34	24	87	11	26	30	105	58	12	52	47	71	42	11	13	21	21	11	32	27	8	29	7	8	21
8168	TNFSF12_04	TNFSF12	TNFSF12	NR_037146.2,NM_003809.3	GRCh38.p13	chr17:7557135-7557173	RNA	Endogenous	01	Above LOQ, All Targets, NF-kB Signaling	8742	12	64	29	12	28	12	8	20	10	231	54	346	29	57	54	152	17	57	78	192	83	17	90	90	130	76	14	11	41	27	24	61	64	25	55	21	18	56
8169	TNFSF12_05	TNFSF12	TNFSF12	NR_037146.2,NM_003809.3	GRCh38.p13	chr17:7557224-7557258	RNA	Endogenous	01	Above LOQ, All Targets, NF-kB Signaling	8742	8	28	29	12	16	11	7	18	7	107	13	123	9	15	22	81	14	27	28	100	34	7	47	40	55	36	6	6	23	11	11	30	33	10	19	7	11	17
8166	TNFSF12_02	TNFSF12	TNFSF12,TNFSF12-TNFSF13	NR_037146.2,NM_172089.4,NM_003809.3	GRCh38.p13	chr17:7550159-7550808	RNA	Endogenous	01	Above LOQ, All Targets, NF-kB Signaling	8742	9	23	35	4	13	7	4	15	5	74	17	117	18	12	26	59	11	24	40	64	41	9	54	31	42	25	4	5	18	9	5	30	22	2	9	2	9	14
425	APOC2_05	APOC2	APOC4-APOC2,APOC2	NM_000483.5,NR_037932.1	GRCh38.p13	chr19:44949206-44949255	RNA	Endogenous	01	Above LOQ, All Targets, Vitamin & Cofactor Metabolism, GPCR Signaling	344	5	20	25	6	13	8	6	15	4	52	13	88	12	17	12	39	10	11	19	38	23	3	27	27	25	18	4	9	14	12	7	26	14	5	17	5	2	14
424	APOC2_04	APOC2	APOC4-APOC2,APOC2	NM_000483.5,NR_037932.1	GRCh38.p13	chr19:44948857-44949189	RNA	Endogenous	01	Above LOQ, All Targets, Vitamin & Cofactor Metabolism, GPCR Signaling	344	10	19	24	4	11	8	5	6	2	40	20	83	9	18	12	28	8	9	12	46	30	1	24	32	38	13	3	8	15	11	5	24	16	5	16	2	4	10
423	APOC2_03	APOC2	APOC4-APOC2,APOC2	NM_000483.5,NR_037932.1	GRCh38.p13	chr19:44948819-44948856	RNA	Endogenous	01	Above LOQ, All Targets, Vitamin & Cofactor Metabolism, GPCR Signaling	344	9	23	22	1	10	8	6	14	4	59	17	73	6	11	13	26	13	8	19	44	20	5	24	29	32	18	5	10	13	10	2	24	14	3	14	3	9	5
422	APOC2_02	APOC2	APOC4-APOC2,APOC2	NM_000483.5,NR_037932.1	GRCh38.p13	chr19:44948757-44948796	RNA	Endogenous	01	Above LOQ, All Targets, Vitamin & Cofactor Metabolism, GPCR Signaling	344	1	16	25	7	7	11	10	6	2	42	12	74	8	11	7	25	7	9	13	37	24	3	23	27	17	19	7	6	11	12	2	26	10	6	7	1	6	15
421	APOC2_01	APOC2	APOC4-APOC2,APOC2	NM_000483.5,NR_037932.1	GRCh38.p13	chr19:44948722-44948756	RNA	Endogenous	01	Above LOQ, All Targets, Vitamin & Cofactor Metabolism, GPCR Signaling	344	1	21	12	3	5	6	7	4	1	33	12	78	8	10	11	20	5	9	12	37	17	3	17	21	23	12	6	2	10	9	3	17	10	1	6	3	4	9
6682	PTEN_02	PTEN	PTEN,PTENP1	NM_001304718.2,NR_023917.1,NM_000314.8,NM_001304717.5	GRCh38.p13	chr9:33676341-33676380,chr10:87933031-87933070,chr10:87933030-87933069	RNA	Endogenous	01	Above LOQ, All Targets, EMT, Lipid Metabolism, PI3K-Akt Signaling, Cell Adhesion & Motility, FoxO Signaling, Autophagy, p53 Signaling, Prostate Cancer, Senescence, Melanoma, Glioma, TCR Signaling, mTOR Signaling	5728	18	76	36	12	20	13	6	9	8	145	76	280	20	74	57	99	19	50	47	159	76	25	116	83	104	73	14	5	22	33	18	43	22	22	21	5	4	14
6685	PTEN_05	PTEN	PTEN,PTENP1	NM_001304718.2,NR_023917.1,NM_000314.8,NM_001304717.5	GRCh38.p13	chr9:33675526-33675565,chr10:87965347-87965386,chr10:87965346-87965385	RNA	Endogenous	01	Above LOQ, All Targets, EMT, Lipid Metabolism, PI3K-Akt Signaling, Cell Adhesion & Motility, FoxO Signaling, Autophagy, p53 Signaling, Prostate Cancer, Senescence, Melanoma, Glioma, TCR Signaling, mTOR Signaling	5728	13	61	17	5	16	7	7	14	5	104	68	215	19	59	41	75	15	35	35	133	35	17	83	52	82	45	9	5	16	19	12	31	32	10	16	8	3	11
6684	PTEN_04	PTEN	PTEN,PTENP1	NM_001304718.2,NR_023917.1,NM_000314.8,NM_001304717.5	GRCh38.p13	chr10:87933176-87933215,chr10:87933175-87933214,chr9:33676196-33676235	RNA	Endogenous	01	Above LOQ, All Targets, EMT, Lipid Metabolism, PI3K-Akt Signaling, Cell Adhesion & Motility, FoxO Signaling, Autophagy, p53 Signaling, Prostate Cancer, Senescence, Melanoma, Glioma, TCR Signaling, mTOR Signaling	5728	15	46	27	7	16	9	7	13	3	100	65	192	15	55	45	70	19	35	31	110	47	11	100	59	73	59	13	4	19	12	10	30	32	16	19	5	8	9
6683	PTEN_03	PTEN	PTEN,PTENP1	NM_001304718.2,NR_023917.1,NM_000314.8,NM_001304717.5	GRCh38.p13	chr10:87933215-87942613,chr9:33676156-33676195,chr10:87933216-87952121	RNA	Endogenous	01	Above LOQ, All Targets, EMT, Lipid Metabolism, PI3K-Akt Signaling, Cell Adhesion & Motility, FoxO Signaling, Autophagy, p53 Signaling, Prostate Cancer, Senescence, Melanoma, Glioma, TCR Signaling, mTOR Signaling	5728	26	71	20	9	10	11	5	24	11	191	81	239	19	75	67	123	21	62	44	132	57	20	126	69	112	90	16	7	12	17	24	42	45	18	26	8	9	13
6681	PTEN_01	PTEN	PTEN,PTENP1	NM_001304718.2,NR_023917.1,NM_000314.8,NM_001304717.5	GRCh38.p13	chr10:87933071-87933110,chr10:87933070-87933109,chr9:33676301-33676340	RNA	Endogenous	01	Above LOQ, All Targets, EMT, Lipid Metabolism, PI3K-Akt Signaling, Cell Adhesion & Motility, FoxO Signaling, Autophagy, p53 Signaling, Prostate Cancer, Senescence, Melanoma, Glioma, TCR Signaling, mTOR Signaling	5728	19	81	16	7	20	7	2	16	7	151	75	265	15	56	56	93	18	57	40	129	47	15	93	69	95	77	5	6	25	14	13	35	34	9	18	10	7	4
7357	SKP2_03	SKP2	SKP2	XM_011514082.3,NM_001243120.1,XM_011514083.3,XM_017009753.1,XR_001742203.2,NM_032637.4,NM_005983.4	GRCh38.p13	chr5:36166543-36166588	RNA	Endogenous	01	Above LOQ, All Targets, MHC Class I Antigen Presentation, FoxO Signaling, Cell Cycle, mTOR Signaling	6502	13	34	43	14	18	9	11	15	4	97	44	136	17	38	25	58	14	19	22	88	27	5	57	38	52	38	5	11	20	18	11	40	16	20	9	4	8	17
7356	SKP2_02	SKP2	SKP2	XM_011514082.3,NM_001243120.1,XM_011514083.3,XM_017009753.1,XR_001742203.2,NM_032637.4,NM_005983.4	GRCh38.p13	chr5:36152995-36166520,chr5:36152995-36163646	RNA	Endogenous	01	Above LOQ, All Targets, MHC Class I Antigen Presentation, FoxO Signaling, Cell Cycle, mTOR Signaling	6502	11	27	32	4	13	9	10	19	6	97	42	146	19	37	20	38	13	20	23	73	27	8	44	35	49	27	4	12	28	16	12	43	19	13	17	8	3	18
7358	SKP2_04	SKP2	SKP2	NM_001243120.1,XM_011514083.3,XM_017009753.1,XR_001742203.2,NM_032637.4,NM_005983.4	GRCh38.p13	chr5:36183858-36183903	RNA	Endogenous	01	Above LOQ, All Targets, MHC Class I Antigen Presentation, FoxO Signaling, Cell Cycle, mTOR Signaling	6502	5	24	28	11	24	12	10	9	4	93	47	115	16	38	29	47	12	17	28	71	53	10	38	38	54	34	10	8	23	20	15	35	26	12	17	7	7	18
7359	SKP2_05	SKP2	SKP2	XM_011514082.3,NM_001243120.1,XM_011514083.3,XM_017009753.1,XR_001742203.2,NM_032637.4,NM_005983.4	GRCh38.p13	chr5:36171641-36171687	RNA	Endogenous	01	Above LOQ, All Targets, MHC Class I Antigen Presentation, FoxO Signaling, Cell Cycle, mTOR Signaling	6502	8	27	43	4	23	20	19	19	3	102	40	130	17	58	18	59	13	29	21	80	43	5	48	37	54	52	12	10	16	19	19	34	26	12	17	8	7	17
7355	SKP2_01	SKP2	SKP2	XM_011514082.3,NM_001243120.1,XM_011514083.3,XM_017009753.1,XR_001742203.2,NM_032637.4,NM_005983.4	GRCh38.p13	chr5:36171684-36171733	RNA	Endogenous	01	Above LOQ, All Targets, MHC Class I Antigen Presentation, FoxO Signaling, Cell Cycle, mTOR Signaling	6502	10	32	33	9	18	11	7	17	3	84	41	123	12	52	24	43	12	22	22	67	28	3	32	35	46	28	6	10	23	16	11	29	14	10	14	6	10	12
1634	CDC6_05	CDC6	CDC6	NM_001254.4,XM_011525541.2,XM_011525542.1	GRCh38.p13	chr17:40296725-40300834	RNA	Endogenous	01	All Targets, Cell Cycle	990	1	17	18	7	8	10	9	11	2	62	10	48	12	19	24	28	20	3	14	35	15	3	20	17	22	11	2	7	12	10	5	24	14	2	8	5	9	14
1630	CDC6_01	CDC6	CDC6	NM_001254.4,XM_011525541.2,XM_011525542.1	GRCh38.p13	chr17:40289503-40289552	RNA	Endogenous	01	All Targets, Cell Cycle	990	5	12	28	3	8	12	6	9	6	50	20	69	12	7	13	28	11	5	11	49	21	3	23	21	23	22	3	6	23	10	2	19	11	5	15	6	7	10
1631	CDC6_02	CDC6	CDC6	NM_001254.4,XM_011525541.2,XM_011525542.1	GRCh38.p13	chr17:40300845-40300894	RNA	Endogenous	01	All Targets, Cell Cycle	990	5	11	27	7	6	4	4	16	1	52	13	41	11	10	11	23	8	10	10	31	7	1	20	13	20	13	10	13	12	13	1	18	11	3	10	4	1	11
1632	CDC6_03	CDC6	CDC6	NM_001254.4,XM_011525541.2,XM_011525542.1	GRCh38.p13	chr17:40291268-40291317	RNA	Endogenous	01	All Targets, Cell Cycle	990	3	15	17	3	8	7	8	11	1	56	11	67	5	10	15	27	8	3	8	54	14	1	20	24	21	6	3	10	22	11	1	20	11	2	9	3	3	9
1633	CDC6_04	CDC6	CDC6	NM_001254.4,XM_011525541.2,XM_011525542.1	GRCh38.p13	chr17:40294495-40295396	RNA	Endogenous	01	All Targets, Cell Cycle	990	5	11	24	8	9	11	12	8	2	59	19	65	10	9	18	26	4	9	12	45	20	2	26	22	27	21	10	12	14	8	7	30	23	4	12	2	7	18
4389	ITGA8_03	ITGA8	ITGA8	NM_001291494.1,NM_003638.3,XM_011519752.2	GRCh38.p13	chr10:15580917-15586624,chr10:15575591-15586624	RNA	Endogenous	01	Pericyte, Above LOQ, All Targets, PI3K-Akt Signaling, Cell Adhesion & Motility, Lymphocyte Trafficking	8516	8	14	16	13	13	11	5	15	7	71	10	69	28	15	6	47	8	13	41	41	16	1	32	17	18	34	3	7	11	6	4	26	13	2	13	2	4	9
4390	ITGA8_04	ITGA8	ITGA8	NM_001291494.1,NM_003638.3,XM_011519752.2	GRCh38.p13	chr10:15684030-15684079	RNA	Endogenous	01	Pericyte, Above LOQ, All Targets, PI3K-Akt Signaling, Cell Adhesion & Motility, Lymphocyte Trafficking	8516	7	31	29	3	21	11	6	27	7	92	21	126	35	12	14	47	14	18	91	56	39	1	49	30	28	33	2	10	15	17	5	57	23	10	14	7	5	9
4388	ITGA8_02	ITGA8	ITGA8	NM_001291494.1,NM_003638.3	GRCh38.p13	chr10:15516802-15516851	RNA	Endogenous	01	Pericyte, Above LOQ, All Targets, PI3K-Akt Signaling, Cell Adhesion & Motility, Lymphocyte Trafficking	8516	14	20	27	5	14	6	6	14	5	61	18	71	28	8	7	37	11	11	47	45	27	1	30	16	32	16	5	10	13	6	5	29	18	6	11	3	5	5
4391	ITGA8_05	ITGA8	ITGA8	NM_001291494.1,NM_003638.3	GRCh38.p13	chr10:15515406-15515445	RNA	Endogenous	01	Pericyte, Above LOQ, All Targets, PI3K-Akt Signaling, Cell Adhesion & Motility, Lymphocyte Trafficking	8516	9	24	26	2	19	5	8	10	10	63	14	78	35	16	4	39	16	12	56	39	20	1	49	24	17	25	7	10	22	7	7	32	14	11	10	1	7	14
4387	ITGA8_01	ITGA8	ITGA8	NM_001291494.1,NM_003638.3	GRCh38.p13	chr10:15515482-15515531	RNA	Endogenous	01	Pericyte, Above LOQ, All Targets, PI3K-Akt Signaling, Cell Adhesion & Motility, Lymphocyte Trafficking	8516	9	16	18	4	7	8	3	8	7	58	8	64	16	13	8	21	12	9	42	29	16	1	17	15	18	22	3	4	13	8	4	22	14	2	6	4	3	14
820	BRCA1_04	BRCA1	BRCA1	NM_007299.4,NM_007294.4,NM_007300.4,NM_007298.3,NR_027676.2,NM_007297.4	GRCh38.p13	chr17:43057067-43057101	RNA	Endogenous	01	Above LOQ, All Targets, Androgen Signaling, DNA Damage Repair, PI3K-Akt Signaling, p53 Signaling, Cell Cycle	672	5	15	15	4	13	8	4	9	1	61	14	58	23	16	7	24	8	5	12	35	11	1	22	17	26	16	4	4	18	2	7	27	14	3	13	3	3	13
819	BRCA1_03	BRCA1	BRCA1	NM_007299.4,NM_007294.4,NM_007300.4,NM_007298.3,NR_027676.2,NM_007297.4	GRCh38.p13	chr17:43074344-43074391	RNA	Endogenous	01	Above LOQ, All Targets, Androgen Signaling, DNA Damage Repair, PI3K-Akt Signaling, p53 Signaling, Cell Cycle	672	7	25	21	4	21	8	8	18	8	79	34	77	13	30	14	43	13	14	21	47	16	4	27	42	34	23	6	14	27	18	17	34	8	12	12	4	7	16
818	BRCA1_02	BRCA1	BRCA1	NM_007299.4,NM_007294.4,NM_007300.4,NM_007298.3,NR_027676.2,NM_007297.4	GRCh38.p13	chr17:43082536-43082573	RNA	Endogenous	01	Above LOQ, All Targets, Androgen Signaling, DNA Damage Repair, PI3K-Akt Signaling, p53 Signaling, Cell Cycle	672	11	19	24	12	12	7	12	7	7	63	19	63	8	14	16	32	11	7	12	50	19	6	43	16	29	21	6	7	17	11	4	34	14	5	10	4	1	9
817	BRCA1_01	BRCA1	BRCA1	NM_007299.4,NM_007294.4,NM_007300.4,NM_007298.3,NR_027676.2,NM_007297.4	GRCh38.p13	chr17:43099776-43099825	RNA	Endogenous	01	Above LOQ, All Targets, Androgen Signaling, DNA Damage Repair, PI3K-Akt Signaling, p53 Signaling, Cell Cycle	672	9	18	34	2	22	5	9	7	5	57	17	51	7	25	22	22	11	6	26	53	17	6	28	37	38	19	3	10	15	7	14	19	16	5	9	2	6	10
821	BRCA1_05	BRCA1	BRCA1	NM_007299.4,NM_007294.4,NM_007300.4,NM_007298.3,NR_027676.2,NM_007297.4	GRCh38.p13	chr17:43045210-43045255	RNA	Endogenous	01	Above LOQ, All Targets, Androgen Signaling, DNA Damage Repair, PI3K-Akt Signaling, p53 Signaling, Cell Cycle	672	11	14	20	9	7	11	11	11	6	47	18	72	8	24	10	39	7	9	18	40	19	2	24	21	37	18	4	5	11	16	8	27	9	10	16	2	6	13
1276	CCR7_03	CCR7	CCR7	NM_001838.4,NM_001301716.1,NM_001301714.2,NM_001301718.1,NM_001301717.1	GRCh38.p13	chr17:40555098-40555132	RNA	Endogenous	01	PSW vs Asthmatic muscle, Above LOQ, All Targets, EMT, Chemokine Signaling, Oxidative Stress, GPCR Signaling	1236	5	23	18	1	6	10	7	17	4	69	9	136	11	7	8	70	8	16	20	67	20	1	26	51	40	19	2	5	14	8	1	15	17	5	9	3	1	11
1277	CCR7_04	CCR7	CCR7	NM_001838.4,NM_001301716.1,NM_001301714.2,NM_001301718.1,NM_001301717.1	GRCh38.p13	chr17:40555310-40555346	RNA	Endogenous	01	PSW vs Asthmatic muscle, Above LOQ, All Targets, EMT, Chemokine Signaling, Oxidative Stress, GPCR Signaling	1236	3	10	15	5	9	9	8	18	2	69	14	145	9	8	10	59	5	18	14	80	22	1	26	45	28	14	9	5	16	9	2	11	5	1	9	4	3	9
1278	CCR7_05	CCR7	CCR7	NM_001838.4,NM_001301716.1,NM_001301714.2,NM_001301718.1,NM_001301717.1	GRCh38.p13	chr17:40554934-40554968	RNA	Endogenous	01	PSW vs Asthmatic muscle, Above LOQ, All Targets, EMT, Chemokine Signaling, Oxidative Stress, GPCR Signaling	1236	10	19	19	10	15	4	7	12	3	78	14	142	11	7	16	58	6	16	15	94	22	1	32	69	59	14	8	9	14	14	4	18	16	6	12	4	9	9
1275	CCR7_02	CCR7	CCR7	NM_001838.4,NM_001301716.1,NM_001301714.2,NM_001301718.1,NM_001301717.1	GRCh38.p13	chr17:40555708-40555757	RNA	Endogenous	01	PSW vs Asthmatic muscle, Above LOQ, All Targets, EMT, Chemokine Signaling, Oxidative Stress, GPCR Signaling	1236	4	11	19	5	15	16	6	12	1	79	17	139	9	15	15	79	7	27	16	78	41	1	31	74	44	18	12	7	16	10	4	28	25	8	16	3	4	13
1274	CCR7_01	CCR7	CCR7	NM_001838.4,NM_001301716.1,NM_001301714.2,NM_001301718.1,NM_001301717.1	GRCh38.p13	chr17:40554906-40554943	RNA	Endogenous	01	PSW vs Asthmatic muscle, Above LOQ, All Targets, EMT, Chemokine Signaling, Oxidative Stress, GPCR Signaling	1236	3	12	28	9	10	9	8	13	3	82	17	194	12	16	9	86	10	26	27	96	33	3	37	82	52	24	8	6	13	15	9	21	20	4	10	3	4	24
3070	FOXJ1_02	FOXJ1	FOXJ1	NM_001454.4	GRCh38.p13	chr17:76138100-76139916	RNA	Endogenous	01	Epithelium only, Above LOQ, All Targets, Differentiation	2302	7	19	26	29	12	5	36	8	5	57	514	75	13	377	100	26	5	9	9	26	11	2	29	15	14	13	9	5	18	13	49	21	12	14	13	2	4	7
3069	FOXJ1_01	FOXJ1	FOXJ1	NM_001454.4	GRCh38.p13	chr17:76136560-76136599	RNA	Endogenous	01	Epithelium only, Above LOQ, All Targets, Differentiation	2302	10	20	20	4	10	9	11	8	1	55	454	58	6	363	131	27	11	10	14	36	10	1	17	12	16	34	4	3	9	11	73	23	14	27	11	2	4	9
3072	FOXJ1_04	FOXJ1	FOXJ1	NM_001454.4	GRCh38.p13	chr17:76139927-76139968	RNA	Endogenous	01	Epithelium only, Above LOQ, All Targets, Differentiation	2302	9	17	23	25	10	4	33	9	4	56	593	96	8	422	151	25	6	3	14	47	14	1	23	13	25	27	3	5	14	9	69	34	13	37	14	4	5	17
3071	FOXJ1_03	FOXJ1	FOXJ1	NM_001454.4	GRCh38.p13	chr17:76141134-76141169	RNA	Endogenous	01	Epithelium only, Above LOQ, All Targets, Differentiation	2302	7	15	24	27	11	13	46	12	6	58	301	65	11	282	83	27	6	13	17	35	24	3	29	16	19	29	7	7	22	11	51	25	16	22	13	4	8	16
1366	CD24_03	CD24	CD24	NM_001291737.1,NM_001359084.1,NR_117090.1,NM_001291738.1,XM_024446293.1,NR_117089.1,NM_013230.3,NM_001291739.1	GRCh38.p13	chr6:106971634-106971683	RNA	Endogenous	01	Above LOQ, All Targets, B cells, Differentiation	100133941	17	33	19	38	11	6	43	6	8	74	1492	440	12	902	135	56	15	17	11	147	54	23	23	68	111	52	31	8	10	36	119	32	17	87	18	3	5	16
1368	CD24_05	CD24	CD24	NM_001291737.1,NM_001359084.1,NR_117090.1,NM_001291738.1,XM_024446293.1,NR_117089.1,NM_013230.3,NM_001291739.1	GRCh38.p13	chr6:106971056-106971105	RNA	Endogenous	01	Above LOQ, All Targets, B cells, Differentiation	100133941	15	28	26	29	8	7	26	18	4	76	824	302	13	827	108	46	16	9	15	98	32	17	44	71	73	55	17	12	18	23	207	30	21	119	15	7	6	19
1367	CD24_04	CD24	CD24	NM_001291737.1,NM_001359084.1,NR_117090.1,NM_001291738.1,XM_024446293.1,NR_117089.1,NM_013230.3,NM_001291739.1	GRCh38.p13	chr6:106971448-106971497	RNA	Endogenous	01	Above LOQ, All Targets, B cells, Differentiation	100133941	10	22	22	18	12	16	16	16	11	91	1388	518	18	1248	145	56	10	21	22	158	50	47	37	119	112	85	25	5	21	20	192	47	27	126	14	4	3	16
1365	CD24_02	CD24	CD24	NM_001291737.1,NM_001359084.1,NR_117090.1,NM_001291738.1,XM_024446293.1,NR_117089.1,NM_013230.3,NM_001291739.1	GRCh38.p13	chr6:106971040-106971089	RNA	Endogenous	01	Above LOQ, All Targets, B cells, Differentiation	100133941	9	22	32	16	6	5	22	10	9	61	523	231	8	477	51	36	7	11	10	84	28	16	32	46	58	42	12	10	13	20	97	32	17	75	14	4	6	5
1364	CD24_01	CD24	CD24	NM_001291737.1,NM_001359084.1,NR_117090.1,NM_001291738.1,XM_024446293.1,NR_117089.1,NM_013230.3,NM_001291739.1	GRCh38.p13	chr6:106969998-106970047	RNA	Endogenous	01	Above LOQ, All Targets, B cells, Differentiation	100133941	14	17	26	8	13	10	12	8	4	57	793	287	12	548	62	30	7	11	10	115	29	21	25	64	106	37	17	7	20	14	58	25	8	30	8	2	2	15
3173	FZD5_05	FZD5	FZD5	NM_003468.4,XM_024453130.1	GRCh38.p13	chr2:207766228-207766277	RNA	Endogenous	01	All Targets, GPCR Signaling, Wnt Signaling, mTOR Signaling	7855	6	17	21	3	3	5	8	6	1	45	18	61	10	20	12	22	4	5	14	42	10	3	26	17	29	10	7	10	13	11	7	21	12	6	8	3	9	5
3172	FZD5_04	FZD5	FZD5	NM_003468.4,XM_024453130.1	GRCh38.p13	chr2:207768878-207768927	RNA	Endogenous	01	All Targets, GPCR Signaling, Wnt Signaling, mTOR Signaling	7855	9	21	22	4	14	9	10	9	4	66	39	84	10	32	28	41	14	13	14	44	26	3	18	20	25	20	10	4	15	25	15	19	12	13	15	6	5	16
3171	FZD5_03	FZD5	FZD5	NM_003468.4,XM_024453130.1	GRCh38.p13	chr2:207763848-207763897	RNA	Endogenous	01	All Targets, GPCR Signaling, Wnt Signaling, mTOR Signaling	7855	9	12	26	3	11	2	9	9	5	42	14	55	10	16	11	23	4	7	19	23	16	5	22	19	23	18	1	6	11	12	5	21	15	2	10	1	1	7
3169	FZD5_01	FZD5	FZD5	NM_003468.4,XM_024453130.1	GRCh38.p13	chr2:207763318-207763367	RNA	Endogenous	01	All Targets, GPCR Signaling, Wnt Signaling, mTOR Signaling	7855	6	16	23	3	8	7	6	11	3	47	15	40	7	27	11	19	8	14	17	23	9	5	19	21	18	8	2	1	11	6	10	23	15	14	12	3	2	7
3170	FZD5_02	FZD5	FZD5	NM_003468.4,XM_024453130.1	GRCh38.p13	chr2:207762898-207762947	RNA	Endogenous	01	All Targets, GPCR Signaling, Wnt Signaling, mTOR Signaling	7855	6	14	21	8	8	11	6	16	4	41	24	45	8	17	12	21	3	4	15	27	15	3	25	14	22	21	1	8	14	5	11	20	11	6	6	1	4	10
3327	GNAQ_04	GNAQ	GNAQ	NM_002072.5	GRCh38.p13	chr9:77718485-77718534	RNA	Endogenous	01	Above LOQ, All Targets, GPCR Signaling, Estrogen Signaling	2776	9	28	17	3	12	3	8	8	3	69	61	101	10	65	20	53	8	20	24	63	38	13	33	28	27	32	6	7	13	2	11	23	15	19	9	6	7	7
3328	GNAQ_05	GNAQ	GNAQ	NM_002072.5	GRCh38.p13	chr9:77716965-77717014	RNA	Endogenous	01	Above LOQ, All Targets, GPCR Signaling, Estrogen Signaling	2776	7	18	21	7	16	6	7	7	1	39	46	80	12	34	19	30	6	8	17	40	16	7	32	24	21	11	10	3	11	14	5	23	9	8	15	2	4	7
3326	GNAQ_03	GNAQ	GNAQ	NM_002072.5	GRCh38.p13	chr9:77717521-77717570	RNA	Endogenous	01	Above LOQ, All Targets, GPCR Signaling, Estrogen Signaling	2776	9	29	21	3	7	7	5	12	7	63	56	121	15	51	18	56	13	16	21	55	21	11	55	37	28	23	6	4	13	11	7	24	12	10	6	2	1	9
3325	GNAQ_02	GNAQ	GNAQ	NM_002072.5,XM_017014628.2	GRCh38.p13	chr9:77719491-77719540	RNA	Endogenous	01	Above LOQ, All Targets, GPCR Signaling, Estrogen Signaling	2776	13	27	24	7	10	9	7	12	1	73	51	68	16	46	18	39	15	14	22	34	27	11	35	13	25	25	8	3	16	11	9	29	22	9	12	4	8	18
3324	GNAQ_01	GNAQ	GNAQ	NM_002072.5,XM_017014628.2	GRCh38.p13	chr9:77719495-77719542	RNA	Endogenous	01	Above LOQ, All Targets, GPCR Signaling, Estrogen Signaling	2776	5	22	15	5	18	9	3	8	3	72	43	77	9	43	12	29	11	14	13	37	21	7	37	25	19	25	7	8	14	14	4	31	14	14	15	3	6	10
922	C5_03	C5	C5	NM_001735.3,NM_001317163.2,NM_001317164.2	GRCh38.p13	chr9:121017731-121017780	RNA	Endogenous	01	All Targets, Complement System, GPCR Signaling	727	5	22	31	4	21	7	12	19	4	70	24	75	11	26	11	36	9	16	9	56	23	1	36	20	27	17	7	9	14	15	15	20	19	4	19	7	4	8
921	C5_02	C5	C5	NM_001735.3,NM_001317163.2,NM_001317164.2	GRCh38.p13	chr9:121037909-121043010	RNA	Endogenous	01	All Targets, Complement System, GPCR Signaling	727	6	16	15	5	12	7	7	11	4	54	10	48	13	20	9	28	2	7	14	38	9	4	21	18	29	14	3	2	8	10	5	26	9	7	17	1	6	8
924	C5_05	C5	C5	NM_001735.3,NM_001317163.2	GRCh38.p13	chr9:120991232-120996240	RNA	Endogenous	01	All Targets, Complement System, GPCR Signaling	727	7	13	19	3	37	10	7	16	1	57	22	51	15	15	13	38	9	12	15	47	11	2	23	22	26	24	6	8	14	13	8	18	20	8	9	6	3	12
923	C5_04	C5	C5	NM_001735.3,NM_001317163.2,NM_001317164.2	GRCh38.p13	chr9:121020084-121020133	RNA	Endogenous	01	All Targets, Complement System, GPCR Signaling	727	9	8	26	6	13	8	4	15	2	56	14	46	8	13	8	30	7	10	13	32	9	2	24	13	17	12	6	3	14	12	13	29	11	6	15	3	9	8
920	C5_01	C5	C5	NM_001735.3,NM_001317163.2,NM_001317164.2	GRCh38.p13	chr9:121020104-121020149	RNA	Endogenous	01	All Targets, Complement System, GPCR Signaling	727	6	16	18	7	11	9	3	8	3	64	11	60	8	15	12	27	7	16	14	35	12	3	21	19	17	15	4	15	18	14	10	17	10	5	10	6	9	14
4838	LRP2_02	LRP2	LRP2	XM_011511183.3,NM_004525.3	GRCh38.p13	chr2:169307353-169318766	RNA	Endogenous	01	All Targets, Lipid Metabolism, Vitamin & Cofactor Metabolism, GPCR Signaling, Endocytosis, Hedgehog Signaling	4036	6	17	20	6	19	9	7	13	6	49	10	53	5	18	16	29	12	6	12	46	21	3	23	18	17	15	4	5	21	22	3	28	18	6	13	1	7	13
4841	LRP2_05	LRP2	LRP2	XM_011511184.2,XM_011511183.3,NM_004525.3	GRCh38.p13	chr2:169145854-169145903	RNA	Endogenous	01	All Targets, Lipid Metabolism, Vitamin & Cofactor Metabolism, GPCR Signaling, Endocytosis, Hedgehog Signaling	4036	7	14	21	6	12	10	8	43	3	51	10	31	4	9	9	15	5	5	10	26	10	2	21	9	10	16	2	9	10	8	5	22	14	5	4	1	5	7
4840	LRP2_04	LRP2	LRP2	XM_011511184.2,XM_011511183.3,NM_004525.3	GRCh38.p13	chr2:169239650-169239699	RNA	Endogenous	01	All Targets, Lipid Metabolism, Vitamin & Cofactor Metabolism, GPCR Signaling, Endocytosis, Hedgehog Signaling	4036	5	13	19	5	11	9	4	12	3	38	13	45	8	7	9	20	6	2	15	26	8	3	21	20	21	13	5	7	13	12	1	24	10	2	5	1	3	8
4839	LRP2_03	LRP2	LRP2	XM_011511184.2,XM_011511183.3,NM_004525.3	GRCh38.p13	chr2:169166019-169168552	RNA	Endogenous	01	All Targets, Lipid Metabolism, Vitamin & Cofactor Metabolism, GPCR Signaling, Endocytosis, Hedgehog Signaling	4036	2	15	17	6	10	6	7	11	1	29	6	27	6	5	8	15	5	11	11	16	6	3	9	10	14	8	5	9	10	14	3	14	11	3	9	7	3	7
4837	LRP2_01	LRP2	LRP2	XM_011511184.2,XM_011511183.3,NM_004525.3	GRCh38.p13	chr2:169176525-169176569	RNA	Endogenous	01	All Targets, Lipid Metabolism, Vitamin & Cofactor Metabolism, GPCR Signaling, Endocytosis, Hedgehog Signaling	4036	8	17	25	2	4	7	8	14	1	51	18	39	11	12	10	21	5	8	20	29	15	1	28	13	19	14	7	3	16	7	9	25	12	5	8	1	9	15
7405	SLC39A6_01	SLC39A6	SLC39A6	NM_012319.4,XM_011525901.2,NM_001099406.1,XM_011525900.2	GRCh38.p13	chr18:36124664-36126231	RNA	Endogenous	01	Above LOQ, All Targets, Cell Cycle	25800	9	21	25	12	21	18	6	17	3	93	64	125	15	26	25	39	13	18	25	55	28	9	41	39	42	24	11	9	13	17	13	31	23	15	13	1	4	10
7408	SLC39A6_04	SLC39A6	SLC39A6	NM_012319.4,XM_011525901.2,NM_001099406.1,XM_011525900.2	GRCh38.p13	chr18:36123497-36123546	RNA	Endogenous	01	Above LOQ, All Targets, Cell Cycle	25800	11	36	37	6	21	7	10	14	5	123	69	136	18	55	35	61	16	31	19	74	84	21	51	48	46	43	7	10	29	18	27	46	30	21	21	3	2	32
7407	SLC39A6_03	SLC39A6	SLC39A6	NM_012319.4,XM_011525901.2,NM_001099406.1,XM_011525900.2	GRCh38.p13	chr18:36122087-36122136	RNA	Endogenous	01	Above LOQ, All Targets, Cell Cycle	25800	8	18	23	5	16	11	11	16	8	103	64	128	19	29	27	62	7	14	17	71	35	18	30	46	37	35	10	11	17	21	17	44	21	19	20	2	8	16
7409	SLC39A6_05	SLC39A6	SLC39A6	NM_012319.4,XM_011525901.2,NM_001099406.1,XM_011525900.2	GRCh38.p13	chr18:36114342-36114391	RNA	Endogenous	01	Above LOQ, All Targets, Cell Cycle	25800	14	20	35	6	16	13	9	10	8	73	50	115	20	24	28	32	10	8	23	52	32	12	32	33	28	26	10	12	17	11	12	22	20	10	12	2	2	12
7406	SLC39A6_02	SLC39A6	SLC39A6	NM_012319.4,XM_011525901.2,NM_001099406.1,XM_011525900.2	GRCh38.p13	chr18:36111184-36111233	RNA	Endogenous	01	Above LOQ, All Targets, Cell Cycle	25800	13	25	28	9	12	12	12	16	5	87	53	138	18	39	46	41	12	14	20	70	28	14	37	30	55	29	15	11	23	20	10	24	17	19	15	3	11	24
1538	CD74_03	CD74	CD74	NM_001364084.2,NM_001025158.2,NR_157074.2,NM_001025159.2,XM_017010090.2,XR_002956198.1,XM_017010089.2,NM_004355.3	GRCh38.p13	chr5:150405175-150406287	RNA	Endogenous	01	Endothelial, Above LOQ, All Targets, MHC Class II Antigen Presentation	972	27	397	26	48	99	7	47	319	85	4224	3207	8652	112	1677	1773	5121	602	1976	1222	4388	2494	553	3548	2449	3587	2970	295	31	126	293	312	113	471	245	162	91	10	231
1537	CD74_02	CD74	CD74	NM_001364084.2,NM_001025158.2,NR_157074.2,NM_001025159.2,XM_017010090.2,NM_001364083.2,XR_002956198.1,XM_017010089.2,NM_004355.3	GRCh38.p13	chr5:150412700-150412734	RNA	Endogenous	01	Endothelial, Above LOQ, All Targets, MHC Class II Antigen Presentation	972	41	448	30	44	87	8	34	288	101	6574	4129	11395	139	2528	2632	7627	774	2939	1821	5784	3154	819	5325	3463	4962	4377	328	39	151	389	403	174	739	324	351	185	31	527
1536	CD74_01	CD74	CD74	NM_001364084.2,NM_001025158.2,NR_157074.2,NM_001025159.2,XM_017010090.2,NM_001364083.2,XR_002956198.1,XM_017010089.2,NM_004355.3	GRCh38.p13	chr5:150412660-150412699	RNA	Endogenous	01	Endothelial, Above LOQ, All Targets, MHC Class II Antigen Presentation	972	31	573	25	57	76	4	50	280	80	5061	4647	13099	193	2122	2348	6822	732	2634	1670	6633	3499	939	5051	4007	5811	3954	326	23	109	280	299	145	492	257	162	92	21	209
1539	CD74_04	CD74	CD74	NM_001025159.2,XM_017010090.2,NM_001364083.2,XR_002956198.1,XM_017010089.2,NM_004355.3	GRCh38.p13	chr5:150404743-150405099	RNA	Endogenous	01	Endothelial, Above LOQ, All Targets, MHC Class II Antigen Presentation	972	41	420	23	30	85	23	28	357	90	6521	3634	10264	152	1933	2094	6475	811	2523	1379	5123	2917	624	4226	2863	4479	3546	275	32	148	325	360	168	655	253	275	137	23	353
1540	CD74_05	CD74	CD74	NM_001364084.2,NM_001025159.2,XM_017010090.2,NM_001364083.2,XR_002956198.1,XM_017010089.2,NM_004355.3	GRCh38.p13	chr5:150405100-150405139	RNA	Endogenous	01	Endothelial, Above LOQ, All Targets, MHC Class II Antigen Presentation	972	37	479	23	49	78	8	32	348	76	5127	4200	12167	152	1911	1973	6178	686	2437	1518	6236	3206	774	4439	3515	5247	3527	268	23	112	236	289	118	429	190	125	92	16	203
4302	IRF2_04	IRF2	IRF2	NM_002199.4,XM_024454034.1,XM_024454035.1,XM_024454038.1,XM_024454039.1,XM_024454036.1,XM_024454037.1	GRCh38.p13	chr4:184418672-184419480	RNA	Endogenous	01	Above LOQ, All Targets, Type II Interferon Signaling, Type I Interferon Signaling	3660	9	25	20	4	9	7	10	10	4	91	78	171	11	55	31	92	14	29	25	97	45	13	53	58	63	37	4	9	19	9	9	22	16	10	6	3	4	12
4303	IRF2_05	IRF2	IRF2	NM_002199.4,XM_024454034.1,XM_024454035.1,XM_024454038.1,XM_024454039.1,XM_024454036.1,XM_024454037.1	GRCh38.p13	chr4:184388350-184388399	RNA	Endogenous	01	Above LOQ, All Targets, Type II Interferon Signaling, Type I Interferon Signaling	3660	1	19	14	6	9	5	7	8	2	62	21	83	19	33	24	35	11	16	20	45	23	2	37	26	32	24	4	6	11	11	8	24	17	7	12	2	5	11
4301	IRF2_03	IRF2	IRF2	NM_002199.4,XM_024454034.1,XM_024454035.1,XM_024454038.1,XM_024454039.1,XM_024454036.1,XM_024454037.1	GRCh38.p13	chr4:184399023-184399072	RNA	Endogenous	01	Above LOQ, All Targets, Type II Interferon Signaling, Type I Interferon Signaling	3660	7	25	23	5	12	9	7	11	5	83	66	144	9	47	49	66	10	24	19	85	37	9	43	53	51	41	9	8	16	9	11	24	10	10	7	3	8	13
4299	IRF2_01	IRF2	IRF2	NM_002199.4,XM_024454034.1,XM_024454035.1,XM_024454038.1,XM_024454039.1,XM_024454036.1,XM_024454037.1	GRCh38.p13	chr4:184388346-184388395	RNA	Endogenous	01	Above LOQ, All Targets, Type II Interferon Signaling, Type I Interferon Signaling	3660	10	20	25	5	14	10	5	13	3	86	38	96	9	46	23	67	15	14	16	55	28	3	30	33	36	27	7	8	8	12	9	24	18	13	11	6	8	14
4300	IRF2_02	IRF2	IRF2	NM_002199.4,XM_024454034.1,XM_024454035.1,XM_024454038.1,XM_024454039.1,XM_024454036.1,XM_024454037.1	GRCh38.p13	chr4:184388418-184388454	RNA	Endogenous	01	Above LOQ, All Targets, Type II Interferon Signaling, Type I Interferon Signaling	3660	8	25	20	5	15	4	9	16	3	91	68	139	10	72	47	64	24	37	28	78	40	16	70	42	61	37	10	7	26	16	16	31	24	21	12	7	12	13
5701	NID2_01	NID2	NID2	XM_005267405.5,NM_007361.4,XM_005267407.5,XM_005267406.5	GRCh38.p13	chr14:52060323-52067872	RNA	Endogenous	01	All Targets, Matrix Remodeling and Metastasis	22795	6	23	25	9	11	8	6	11	3	59	14	109	10	11	4	36	19	13	15	43	22	3	23	22	24	25	8	4	17	12	5	31	16	8	12	4	8	7
5704	NID2_04	NID2	NID2	XM_005267405.5,NM_007361.4,XM_005267407.5,XM_005267406.5	GRCh38.p13	chr14:52011592-52011629	RNA	Endogenous	01	All Targets, Matrix Remodeling and Metastasis	22795	9	19	15	3	16	12	5	12	4	47	17	83	12	11	9	31	7	10	17	46	27	2	25	15	17	19	5	5	18	13	6	19	9	5	15	4	7	7
5703	NID2_03	NID2	NID2	XM_005267405.5,NM_007361.4,XM_005267407.5,XM_005267406.5	GRCh38.p13	chr14:52038776-52038825	RNA	Endogenous	01	All Targets, Matrix Remodeling and Metastasis	22795	2	21	27	7	17	10	5	14	5	62	13	87	15	15	9	27	12	4	14	40	21	4	29	31	38	12	6	4	22	14	4	16	10	8	7	7	4	11
5702	NID2_02	NID2	NID2	XM_005267405.5,NM_007361.4,XM_005267407.5,XM_005267406.5	GRCh38.p13	chr14:52010950-52010984	RNA	Endogenous	01	All Targets, Matrix Remodeling and Metastasis	22795	5	12	22	5	11	6	4	11	4	58	12	83	6	10	9	41	10	11	12	32	20	4	28	23	23	19	3	5	15	15	12	17	18	8	20	2	4	10
5705	NID2_05	NID2	NID2	XM_005267405.5,NM_007361.4,XM_005267407.5,XM_005267406.5	GRCh38.p13	chr14:52005410-52005458	RNA	Endogenous	01	All Targets, Matrix Remodeling and Metastasis	22795	5	21	22	6	13	6	9	14	3	53	12	64	10	11	12	43	11	13	17	40	22	1	27	23	26	25	5	9	16	10	8	25	18	8	9	5	7	14
481	ARID1B_03	ARID1B	ARID1B	NM_001374828.1,NM_017519.3,XM_017011105.2,XR_002956289.1,XM_017011104.1,NM_001371656.1,XM_017011103.2,XM_017011107.2,NM_001374820.1,XM_011535984.2,XM_017011106.2	GRCh38.p13	chr6:156935540-157084674	RNA	Endogenous	01	Above LOQ, All Targets, Epigenetic Modification	57492	11	22	31	4	11	6	3	11	2	61	40	138	15	41	19	33	15	12	15	72	20	13	24	62	60	22	3	9	18	12	7	22	19	9	9	2	10	9
483	ARID1B_05	ARID1B	ARID1B	NM_001374828.1,NM_017519.3,XM_017011105.2,XR_002956289.1,XM_017011104.1,NM_001371656.1,XM_017011103.2,XM_017011107.2,NM_001374820.1,XM_011535984.2,XM_017011106.2	GRCh38.p13	chr6:156829257-156829304	RNA	Endogenous	01	Above LOQ, All Targets, Epigenetic Modification	57492	21	80	33	8	16	21	20	24	1	223	134	436	22	127	77	174	24	76	67	251	81	25	140	141	201	105	29	3	19	15	32	52	53	42	27	4	6	21
482	ARID1B_04	ARID1B	ARID1B	NM_001374828.1,NM_017519.3,XM_017011105.2,XR_002956289.1,XM_017011104.1,NM_001371656.1,XM_017011103.2,XM_017011107.2,NM_001374820.1,XM_011535984.2,XM_017011106.2	GRCh38.p13	chr6:156871627-156901399	RNA	Endogenous	01	Above LOQ, All Targets, Epigenetic Modification	57492	11	27	25	6	9	14	7	9	6	83	53	180	24	29	24	57	11	16	22	90	28	12	51	50	58	36	11	4	11	12	6	34	14	9	19	4	7	12
480	ARID1B_02	ARID1B	ARID1B	NM_001374828.1,NM_017519.3,XM_017011105.2,XR_002956289.1,XM_017011104.1,NM_001371656.1,XM_017011103.2,XM_017011107.2,NM_001374820.1,XM_011535984.2,XM_017011106.2	GRCh38.p13	chr6:156829308-156829342	RNA	Endogenous	01	Above LOQ, All Targets, Epigenetic Modification	57492	9	47	27	8	16	7	7	15	6	158	90	267	19	83	58	118	12	45	30	134	44	15	78	89	106	50	13	12	15	28	22	30	44	29	23	10	4	29
479	ARID1B_01	ARID1B	ARID1B	NM_001374828.1,NM_017519.3,XM_017011105.2,XR_002956289.1,XM_017011104.1,NM_001363725.2,NM_001371656.1,XM_017011103.2,XM_017011107.2,NM_001374820.1,XM_011535984.2,XM_017011106.2	GRCh38.p13	chr6:156935550-157084684	RNA	Endogenous	01	Above LOQ, All Targets, Epigenetic Modification	57492	8	18	19	6	12	8	9	7	5	79	50	137	10	36	25	37	228	21	21	72	17	8	40	34	43	19	13	15	20	14	7	22	20	16	15	5	4	11
2734	F12_05	F12	F12	XM_011534462.2,NM_000505.4	GRCh38.p13	chr5:177405108-177405153	RNA	Endogenous	01	All Targets, Complement System	2161	7	9	19	10	13	4	3	12	3	44	20	39	7	11	5	30	12	6	15	22	6	1	13	9	18	11	1	7	8	18	6	30	9	4	9	3	2	13
2733	F12_04	F12	F12	XM_011534462.2,NM_000505.4	GRCh38.p13	chr5:177402275-177402319	RNA	Endogenous	01	All Targets, Complement System	2161	6	17	26	6	12	8	11	26	2	74	25	65	7	15	16	25	6	11	18	38	18	2	15	15	13	17	3	6	21	13	4	23	10	6	13	3	3	13
2732	F12_03	F12	F12	XM_011534462.2,NM_000505.4	GRCh38.p13	chr5:177402297-177402331	RNA	Endogenous	01	All Targets, Complement System	2161	5	8	28	8	9	5	6	11	3	69	13	64	13	16	11	36	13	11	14	37	20	6	20	20	23	19	4	6	20	10	10	26	11	9	9	1	9	10
2731	F12_02	F12	F12	XM_011534462.2,NM_000505.4	GRCh38.p13	chr5:177403497-177403533	RNA	Endogenous	01	All Targets, Complement System	2161	8	16	28	15	15	8	6	11	5	62	17	76	14	23	11	29	8	8	12	47	16	8	33	14	20	18	3	6	17	16	9	26	29	9	16	2	9	16
2730	F12_01	F12	F12	XM_011534462.2,NM_000505.4	GRCh38.p13	chr5:177405142-177405328	RNA	Endogenous	01	All Targets, Complement System	2161	8	14	30	6	13	7	8	13	4	58	22	63	7	25	15	27	5	5	13	35	14	6	27	16	32	16	7	9	11	18	7	23	11	2	15	5	12	12
8606	XPA_05	XPA	XPA	NM_001354975.1,NR_149094.1,NR_149091.1,NM_000380.4,NR_149092.1,NR_027302.1,XM_006717278.1,NR_149093.1	GRCh38.p13	chr9:97675548-97675582	RNA	Endogenous	01	Above LOQ, All Targets, DNA Damage Repair, Oxidative Stress	7507	10	33	28	3	7	7	6	19	7	94	44	106	8	48	16	44	12	20	23	63	32	9	57	20	38	29	12	5	12	10	11	32	20	10	19	6	12	6
8602	XPA_01	XPA	XPA	NM_001354975.1,NR_149094.1,NR_149091.1,NM_000380.4,NR_149092.1,NR_027302.1,XM_006717278.1,NR_149093.1	GRCh38.p13	chr9:97693683-97693732	RNA	Endogenous	01	Above LOQ, All Targets, DNA Damage Repair, Oxidative Stress	7507	7	35	24	7	15	7	6	11	9	106	69	196	17	44	46	71	19	33	53	99	54	12	64	72	62	48	6	5	24	17	9	29	20	18	19	11	7	21
8603	XPA_02	XPA	XPA	NM_001354975.1,NR_149094.1,NR_149091.1,NM_000380.4,NR_149092.1,NR_027302.1,XM_006717278.1,NR_149093.1	GRCh38.p13	chr9:97684963-97685012	RNA	Endogenous	01	Above LOQ, All Targets, DNA Damage Repair, Oxidative Stress	7507	15	17	22	5	7	9	6	12	7	61	26	88	10	16	18	42	10	15	29	49	20	5	34	31	43	26	11	9	11	16	11	25	10	8	14	9	3	13
8604	XPA_03	XPA	XPA	NM_001354975.1,NR_149094.1,NR_149091.1,NM_000380.4,NR_149092.1,NR_027302.1,XM_006717278.1,NR_149093.1	GRCh38.p13	chr9:97684953-97685000	RNA	Endogenous	01	Above LOQ, All Targets, DNA Damage Repair, Oxidative Stress	7507	7	17	20	3	12	10	7	8	5	60	21	69	9	19	18	32	6	12	19	49	20	5	22	24	29	13	7	7	18	11	5	19	20	9	14	4	4	9
8605	XPA_04	XPA	XPA	NM_001354975.1,NR_149094.1,NR_149091.1,NM_000380.4,NR_149092.1,NR_027302.1,XM_006717278.1,NR_149093.1	GRCh38.p13	chr9:97675472-97675521	RNA	Endogenous	01	Above LOQ, All Targets, DNA Damage Repair, Oxidative Stress	7507	6	33	27	10	18	10	14	15	7	104	31	88	21	28	19	50	9	23	25	56	29	6	48	30	39	21	2	12	26	16	14	39	28	5	17	5	14	17
2533	EFNA5_01	EFNA5	EFNA5	XM_011543251.2,XM_006714565.3,XM_011543250.3,NM_001962.3,XM_017009205.1	GRCh38.p13	chr5:107427253-107427302	RNA	Endogenous	01	PSW vs Asthmatic muscle, Above LOQ, All Targets, PI3K-Akt Signaling, MAPK Signaling, Differentiation	1946	12	12	31	3	10	7	8	9	3	72	29	99	4	14	27	33	8	7	21	45	31	10	23	41	22	20	7	4	21	13	6	16	10	8	16	5	3	10
2537	EFNA5_05	EFNA5	EFNA5	XM_011543251.2,XM_006714565.3,XM_011543250.3,NM_001962.3,XM_017009205.1	GRCh38.p13	chr5:107380284-107380327	RNA	Endogenous	01	PSW vs Asthmatic muscle, Above LOQ, All Targets, PI3K-Akt Signaling, MAPK Signaling, Differentiation	1946	7	22	23	8	10	33	8	13	3	62	35	93	8	20	39	37	11	7	15	53	26	5	34	23	31	20	6	5	19	11	6	21	13	8	17	1	8	8
2536	EFNA5_04	EFNA5	EFNA5	XM_011543251.2,XM_006714565.3,XM_011543250.3,NM_001962.3,XM_017009205.1	GRCh38.p13	chr5:107379266-107379315	RNA	Endogenous	01	PSW vs Asthmatic muscle, Above LOQ, All Targets, PI3K-Akt Signaling, MAPK Signaling, Differentiation	1946	7	14	20	9	17	12	14	11	2	58	32	100	11	25	28	31	6	15	16	45	27	8	37	35	33	21	8	14	20	13	11	34	12	11	13	2	10	15
2535	EFNA5_03	EFNA5	EFNA5	XM_011543251.2,XM_006714565.3,XM_011543250.3,NM_001962.3,XM_017009205.1	GRCh38.p13	chr5:107378030-107378079	RNA	Endogenous	01	PSW vs Asthmatic muscle, Above LOQ, All Targets, PI3K-Akt Signaling, MAPK Signaling, Differentiation	1946	5	16	18	3	11	17	5	11	6	56	30	110	8	16	15	28	7	8	13	48	18	6	20	20	24	16	8	10	19	16	8	16	15	8	15	1	6	5
2534	EFNA5_02	EFNA5	EFNA5	XM_011543251.2,XM_006714565.3,XM_011543250.3,NM_001962.3,XM_017009205.1	GRCh38.p13	chr5:107380532-107380573	RNA	Endogenous	01	PSW vs Asthmatic muscle, Above LOQ, All Targets, PI3K-Akt Signaling, MAPK Signaling, Differentiation	1946	10	17	26	6	12	8	12	19	6	77	35	112	12	18	31	53	7	9	18	46	21	13	32	27	35	20	10	7	20	14	11	36	16	10	15	7	8	14
3974	IL12RB2_01	IL12RB2	IL12RB2	XM_006710617.2,XM_005270827.2,NM_001559.2,NM_001258214.1,XM_005270828.3,NM_001374259.2,NR_047584.1,XM_017001203.1,XM_011541383.2,NM_001319233.1,XM_011541384.2,NM_001258215.1	GRCh38.p13	chr1:67380119-67386623	RNA	Endogenous	01	All Targets, T cells, JAK-STAT Signaling, TH1 Differentiation, Other Interleukin Signaling	3595	7	20	22	8	14	5	9	12	6	61	16	58	10	8	12	46	5	17	16	43	18	4	32	9	26	21	6	9	19	7	38	23	17	2	18	5	4	16
3975	IL12RB2_02	IL12RB2	IL12RB2	XM_005270827.2,NM_001559.2,NM_001258214.1,NM_001319233.1,NM_001374259.2,XM_017001203.1,XM_011541383.2,XM_005270828.3,NM_001258216.1,NR_047584.1	GRCh38.p13	chr1:67372718-67372756	RNA	Endogenous	01	All Targets, T cells, JAK-STAT Signaling, TH1 Differentiation, Other Interleukin Signaling	3595	5	12	18	8	20	5	5	6	5	54	6	57	5	14	13	23	9	11	8	27	19	3	25	12	22	15	8	14	24	17	12	29	17	7	11	4	4	5
3978	IL12RB2_05	IL12RB2	IL12RB2	XM_006710617.2,XM_005270827.2,NM_001559.2,NM_001258214.1,NM_001319233.1,NM_001374259.2,XM_017001203.1,XM_011541383.2,XM_005270828.3,NM_001258216.1,NR_047584.1,NR_047583.1,XM_011541384.2,NM_001258215.1	GRCh38.p13	chr1:67372763-67380014	RNA	Endogenous	01	All Targets, T cells, JAK-STAT Signaling, TH1 Differentiation, Other Interleukin Signaling	3595	5	16	19	8	5	7	6	10	3	50	10	38	9	15	7	29	4	6	8	17	13	1	22	17	16	11	8	6	16	10	6	29	12	3	8	2	1	15
3977	IL12RB2_04	IL12RB2	IL12RB2	XM_017001204.1,XM_006710617.2,XM_005270827.2,NM_001559.2,NM_001258214.1,XM_005270828.3,NM_001374259.2,NR_047584.1,XM_017001203.1,XM_011541383.2,NM_001319233.1,NM_001258216.1,XM_011541384.2,NR_047583.1,NM_001258215.1	GRCh38.p13	chr1:67329641-67329690	RNA	Endogenous	01	All Targets, T cells, JAK-STAT Signaling, TH1 Differentiation, Other Interleukin Signaling	3595	8	18	33	4	11	8	4	17	4	56	15	68	13	16	20	40	11	14	21	40	17	6	24	24	31	23	6	2	20	13	10	29	15	7	18	7	6	15
3976	IL12RB2_03	IL12RB2	IL12RB2	XM_006710617.2,XM_005270827.2,NM_001559.2,NM_001258214.1,XM_005270828.3,NM_001374259.2,NR_047584.1,XM_017001203.1,XM_011541383.2,NM_001319233.1,NM_001258216.1,XM_011541384.2,NR_047583.1,NM_001258215.1	GRCh38.p13	chr1:67396047-67396096	RNA	Endogenous	01	All Targets, T cells, JAK-STAT Signaling, TH1 Differentiation, Other Interleukin Signaling	3595	2	17	21	7	7	5	11	6	6	55	14	52	13	12	9	21	9	7	21	38	17	4	24	22	27	25	5	8	14	5	9	31	14	5	15	3	9	6
5578	NDUFB4_03	NDUFB4	NDUFB4	NM_001168331.2,NM_004547.6	GRCh38.p13	chr3:120596481-120596520	RNA	Endogenous	01	Above LOQ, All Targets, Oxidative Stress, Mitochondrial Metabolism / TCA	4710	17	39	44	9	20	12	11	24	12	145	200	250	30	147	105	148	22	47	47	183	68	16	102	72	127	72	20	7	19	34	24	52	36	25	26	8	8	20
5577	NDUFB4_02	NDUFB4	NDUFB4	NM_001168331.2,NM_004547.6	GRCh38.p13	chr3:120596409-120596448	RNA	Endogenous	01	Above LOQ, All Targets, Oxidative Stress, Mitochondrial Metabolism / TCA	4710	12	68	38	10	21	22	18	9	10	153	156	244	26	108	57	95	22	44	55	148	64	22	94	61	98	76	26	9	28	24	28	47	21	33	22	5	8	22
5580	NDUFB4_05	NDUFB4	NDUFB4	NM_001168331.2,NM_004547.6	GRCh38.p13	chr3:120601154-120601203	RNA	Endogenous	01	Above LOQ, All Targets, Oxidative Stress, Mitochondrial Metabolism / TCA	4710	22	48	29	11	15	14	7	28	7	152	197	319	22	103	79	117	18	46	50	189	92	26	90	96	114	79	21	5	28	33	20	50	29	25	18	6	6	24
5579	NDUFB4_04	NDUFB4	NDUFB4	NM_001168331.2,NM_004547.6	GRCh38.p13	chr3:120596533-120601153	RNA	Endogenous	01	Above LOQ, All Targets, Oxidative Stress, Mitochondrial Metabolism / TCA	4710	14	46	36	11	22	11	15	21	2	168	194	263	22	160	85	134	29	43	50	155	62	28	109	84	92	94	34	16	17	37	38	50	52	40	28	7	13	23
5576	NDUFB4_01	NDUFB4	NDUFB4	NM_001168331.2,NM_004547.6	GRCh38.p13	chr3:120596359-120596408	RNA	Endogenous	01	Above LOQ, All Targets, Oxidative Stress, Mitochondrial Metabolism / TCA	4710	19	45	27	22	25	12	20	15	12	171	152	207	25	138	91	136	29	48	50	139	65	26	102	63	99	82	45	7	27	54	53	55	51	39	49	9	10	26
2062	CREBBP_02	CREBBP	CREBBP	XM_017022944.1,XM_011522381.2,XM_005255124.4,NM_004380.3,XM_005255125.4,NM_001079846.1,XM_006720848.3	GRCh38.p13	chr16:3727167-3727216	RNA	Endogenous	01	Above LOQ, All Targets, Glycan Sensing, TGF-beta Signaling, Lipid Metabolism, FoxO Signaling, JAK-STAT Signaling, Notch Signaling, Epigenetic Modification, DNA Sensing, Wnt Signaling, Circadian Clock, Estrogen Signaling, Prostate Cancer, Cell Cycle, RNA Sensing, HIF1 Signaling, Mitochondrial Metabolism / TCA, Differentiation	1387	12	39	30	8	19	10	7	19	3	124	48	192	12	52	42	98	27	26	37	95	45	12	79	66	60	28	11	13	19	17	24	49	33	33	26	9	9	11
2064	CREBBP_04	CREBBP	CREBBP	XM_017022944.1,XM_011522381.2,XM_005255124.4,XM_011522382.3,NM_004380.3,XM_005255125.4,NM_001079846.1,XM_006720848.3	GRCh38.p13	chr16:3793626-3810651	RNA	Endogenous	01	Above LOQ, All Targets, Glycan Sensing, TGF-beta Signaling, Lipid Metabolism, FoxO Signaling, JAK-STAT Signaling, Notch Signaling, Epigenetic Modification, DNA Sensing, Wnt Signaling, Circadian Clock, Estrogen Signaling, Prostate Cancer, Cell Cycle, RNA Sensing, HIF1 Signaling, Mitochondrial Metabolism / TCA, Differentiation	1387	9	38	29	5	15	12	12	7	3	90	46	151	11	51	28	50	11	24	24	82	36	7	45	54	50	34	8	3	19	13	8	31	25	9	15	3	7	12
2065	CREBBP_05	CREBBP	CREBBP	XM_017022944.1,XM_011522381.2,XM_005255124.4,NM_004380.3,XM_005255125.4,NM_001079846.1,XM_006720848.3	GRCh38.p13	chr16:3744960-3745324	RNA	Endogenous	01	Above LOQ, All Targets, Glycan Sensing, TGF-beta Signaling, Lipid Metabolism, FoxO Signaling, JAK-STAT Signaling, Notch Signaling, Epigenetic Modification, DNA Sensing, Wnt Signaling, Circadian Clock, Estrogen Signaling, Prostate Cancer, Cell Cycle, RNA Sensing, HIF1 Signaling, Mitochondrial Metabolism / TCA, Differentiation	1387	8	33	21	7	9	9	5	15	2	100	64	162	13	46	30	59	13	23	23	84	38	14	59	49	43	40	6	3	13	24	9	31	18	14	13	4	6	11
2063	CREBBP_03	CREBBP	CREBBP	XM_017022944.1,XM_011522381.2,XM_005255124.4,XM_011522382.3,NM_004380.3,XM_005255125.4,NM_001079846.1,XM_006720848.3	GRCh38.p13	chr16:3778769-3778809	RNA	Endogenous	01	Above LOQ, All Targets, Glycan Sensing, TGF-beta Signaling, Lipid Metabolism, FoxO Signaling, JAK-STAT Signaling, Notch Signaling, Epigenetic Modification, DNA Sensing, Wnt Signaling, Circadian Clock, Estrogen Signaling, Prostate Cancer, Cell Cycle, RNA Sensing, HIF1 Signaling, Mitochondrial Metabolism / TCA, Differentiation	1387	6	60	29	11	15	12	8	15	4	117	78	232	26	68	57	122	18	49	38	140	58	16	81	78	98	61	19	8	20	21	20	36	31	28	21	4	11	25
2061	CREBBP_01	CREBBP	CREBBP	XM_017022944.1,XM_011522381.2,XM_005255124.4,XM_011522382.3,NM_004380.3,XM_005255125.4,NM_001079846.1,XM_006720848.3	GRCh38.p13	chr16:3810622-3810671	RNA	Endogenous	01	Above LOQ, All Targets, Glycan Sensing, TGF-beta Signaling, Lipid Metabolism, FoxO Signaling, JAK-STAT Signaling, Notch Signaling, Epigenetic Modification, DNA Sensing, Wnt Signaling, Circadian Clock, Estrogen Signaling, Prostate Cancer, Cell Cycle, RNA Sensing, HIF1 Signaling, Mitochondrial Metabolism / TCA, Differentiation	1387	8	54	24	9	11	14	9	15	6	108	66	226	19	61	35	94	15	28	30	109	51	7	61	60	84	46	14	7	17	17	13	32	42	20	13	2	5	12
5515	NDC80_04	NDC80	NDC80	NM_006101.3	GRCh38.p13	chr18:2578993-2585125	RNA	Endogenous	01	Above LOQ, All Targets, Cell Cycle	10403	9	14	30	6	10	11	11	15	4	49	19	59	18	11	9	33	8	18	12	32	13	2	23	19	41	18	6	8	14	11	4	30	14	6	14	3	7	8
5513	NDC80_02	NDC80	NDC80	NM_006101.3	GRCh38.p13	chr18:2575020-2577748	RNA	Endogenous	01	Above LOQ, All Targets, Cell Cycle	10403	10	16	23	4	17	6	9	9	4	55	11	77	11	20	10	34	6	10	14	45	18	2	26	18	32	21	9	4	9	10	9	30	15	2	13	5	6	16
5512	NDC80_01	NDC80	NDC80	NM_006101.3	GRCh38.p13	chr18:2571581-2571630	RNA	Endogenous	01	Above LOQ, All Targets, Cell Cycle	10403	3	14	19	6	7	7	7	10	4	65	12	108	14	18	8	38	7	16	17	55	19	3	38	33	51	19	10	9	18	17	6	34	16	7	10	4	2	12
5516	NDC80_05	NDC80	NDC80	NM_006101.3	GRCh38.p13	chr18:2610825-2616449	RNA	Endogenous	01	Above LOQ, All Targets, Cell Cycle	10403	8	13	28	7	12	9	3	10	3	58	19	83	19	28	15	27	5	14	11	35	27	1	30	23	34	24	5	4	13	8	5	23	20	8	9	1	4	19
5514	NDC80_03	NDC80	NDC80	NM_006101.3	GRCh38.p13	chr18:2587837-2587886	RNA	Endogenous	01	Above LOQ, All Targets, Cell Cycle	10403	5	14	22	10	9	17	5	12	4	61	14	87	7	28	19	41	6	16	11	65	23	4	30	30	39	18	4	12	14	15	11	26	18	8	12	3	5	21
6538	PRKAR2A_02	PRKAR2A	PRKAR2A	XR_002959547.1,XR_002959546.1,XM_011533942.3,NM_001321983.2,NM_001321982.2,NM_004157.4,NM_001321989.2,XM_011533943.2,XM_005265315.4	GRCh38.p13	chr3:48794016-48807658	RNA	Endogenous	01	Above LOQ, All Targets, Insulin Signaling, GPCR Signaling, Hedgehog Signaling, Differentiation	5576	8	29	29	7	15	9	11	13	1	89	55	92	14	55	33	49	13	25	19	45	30	7	40	35	37	42	13	7	14	13	10	49	19	18	11	5	6	22
6539	PRKAR2A_03	PRKAR2A	PRKAR2A	XR_002959547.1,XR_002959546.1,XM_011533942.3,XM_011533943.2,NM_001321982.2,NM_004157.4,NM_001321989.2,XM_005265315.4	GRCh38.p13	chr3:48756404-48765012	RNA	Endogenous	01	Above LOQ, All Targets, Insulin Signaling, GPCR Signaling, Hedgehog Signaling, Differentiation	5576	9	21	28	4	12	12	8	12	6	83	62	99	13	47	17	50	15	20	19	37	30	5	33	28	30	23	7	5	16	11	12	26	17	11	10	4	9	6
6540	PRKAR2A_04	PRKAR2A	PRKAR2A	XR_002959547.1,XR_002959546.1,XM_011533942.3,NM_001321983.2,NM_001321982.2,NM_004157.4,NM_001321989.2,XM_005265315.4	GRCh38.p13	chr3:48751590-48751624	RNA	Endogenous	01	Above LOQ, All Targets, Insulin Signaling, GPCR Signaling, Hedgehog Signaling, Differentiation	5576	1	16	28	6	19	13	2	15	8	92	58	106	10	55	28	68	7	19	21	69	32	5	37	35	51	27	9	3	20	20	21	40	43	16	21	7	6	35
6541	PRKAR2A_05	PRKAR2A	PRKAR2A	NM_001321982.2,XM_011533942.3,NM_001321983.2,XR_002959546.1,NM_004157.4,NM_001321989.2	GRCh38.p13	chr3:48751716-48752222	RNA	Endogenous	01	Above LOQ, All Targets, Insulin Signaling, GPCR Signaling, Hedgehog Signaling, Differentiation	5576	10	17	23	6	14	8	8	16	5	57	54	89	14	48	19	38	9	12	17	50	27	8	29	25	29	26	8	10	10	15	18	24	20	9	9	4	5	11
6537	PRKAR2A_01	PRKAR2A	PRKAR2A	XR_002959547.1,XR_002959546.1,XM_011533942.3,NM_001321983.2,NM_001321982.2,NM_004157.4,NM_001321989.2,XM_005265315.4	GRCh38.p13	chr3:48751632-48751672	RNA	Endogenous	01	Above LOQ, All Targets, Insulin Signaling, GPCR Signaling, Hedgehog Signaling, Differentiation	5576	15	17	32	7	15	8	7	6	5	72	63	73	17	37	23	42	6	13	18	39	28	8	35	31	32	21	10	3	23	9	14	23	15	9	3	3	4	20
6332	PML_04	PML	PML	NM_033240.3,NM_033246.2,NM_002675.3,NM_033238.3,NM_033239.3,NM_033249.2,NM_033244.4,NM_033250.3	GRCh38.p13	chr15:74033411-74034510,chr15:74033419-74034510	RNA	Endogenous	01	Endothelial, Above LOQ, All Targets, Type II Interferon Signaling, Oxidative Stress, Epigenetic Modification, Leukemia, p53 Signaling, Endocytosis, Hedgehog Signaling	5371	6	42	26	7	10	8	5	14	4	131	72	180	10	58	45	86	14	31	31	103	44	6	62	49	37	58	12	3	20	20	18	33	33	20	28	7	7	23
6330	PML_02	PML	PML	NM_033240.3,NM_033246.2,NM_002675.3,NM_033238.3,NM_033239.3,NM_033247.3,NM_033249.2,NM_033244.4,NM_033250.3	GRCh38.p13	chr15:74022837-74022873	RNA	Endogenous	01	Endothelial, Above LOQ, All Targets, Type II Interferon Signaling, Oxidative Stress, Epigenetic Modification, Leukemia, p53 Signaling, Endocytosis, Hedgehog Signaling	5371	5	24	37	10	9	5	5	20	3	116	56	123	15	45	41	76	11	20	33	66	32	11	52	38	51	37	11	11	18	21	23	29	17	16	18	13	7	22
6331	PML_03	PML	PML	NM_033240.3,NM_033246.2,NM_002675.3,NM_033238.3,NM_033239.3,NM_033247.3,NM_033249.2,NM_033244.4,NM_033250.3	GRCh38.p13	chr15:74023341-74023379	RNA	Endogenous	01	Endothelial, Above LOQ, All Targets, Type II Interferon Signaling, Oxidative Stress, Epigenetic Modification, Leukemia, p53 Signaling, Endocytosis, Hedgehog Signaling	5371	8	13	18	7	11	13	11	15	5	75	26	91	10	40	26	37	7	16	23	52	30	4	44	23	34	28	10	11	20	18	10	30	17	11	20	4	4	18
6329	PML_01	PML	PML	NM_033239.3,NM_033250.3,NM_033240.3,NM_033244.4	GRCh38.p13	chr15:74035410-74035446	RNA	Endogenous	01	Endothelial, Above LOQ, All Targets, Type II Interferon Signaling, Oxidative Stress, Epigenetic Modification, Leukemia, p53 Signaling, Endocytosis, Hedgehog Signaling	5371	10	34	28	6	17	10	3	20	6	119	55	139	14	39	36	69	18	26	29	88	34	7	57	39	46	37	6	5	12	20	13	34	27	16	16	3	4	19
6333	PML_05	PML	PML	NM_033240.3	GRCh38.p13	chr15:74034791-74034840	RNA	Endogenous	01	Endothelial, Above LOQ, All Targets, Type II Interferon Signaling, Oxidative Stress, Epigenetic Modification, Leukemia, p53 Signaling, Endocytosis, Hedgehog Signaling	5371	5	33	27	5	13	10	8	16	5	83	32	96	10	25	19	64	13	14	20	61	23	4	184	30	61	22	9	5	18	8	10	25	26	10	15	4	3	15
5553	NDUFA6_03	NDUFA6	NDUFA6	NM_002490.6	GRCh38.p13	chr22:42085738-42085787	RNA	Endogenous	01	Above LOQ, All Targets, Oxidative Stress, Mitochondrial Metabolism / TCA	4700	12	23	27	7	13	11	6	12	3	85	29	77	10	21	20	43	6	13	11	59	18	5	32	27	38	27	7	8	14	12	11	36	19	10	11	8	10	13
5555	NDUFA6_05	NDUFA6	NDUFA6	NM_002490.6	GRCh38.p13	chr22:42090689-42090730	RNA	Endogenous	01	Above LOQ, All Targets, Oxidative Stress, Mitochondrial Metabolism / TCA	4700	11	26	24	10	14	6	15	10	7	103	84	95	16	57	39	64	14	23	23	76	39	11	39	38	50	39	12	16	17	20	29	44	18	24	15	4	6	24
5554	NDUFA6_04	NDUFA6	NDUFA6	NM_002490.6	GRCh38.p13	chr22:42087161-42090628	RNA	Endogenous	01	Above LOQ, All Targets, Oxidative Stress, Mitochondrial Metabolism / TCA	4700	6	23	24	7	11	8	6	4	9	70	67	84	10	45	25	67	13	20	26	46	32	5	38	24	36	39	20	6	10	19	16	33	14	13	8	5	3	14
5552	NDUFA6_02	NDUFA6	NDUFA6	NM_002490.6	GRCh38.p13	chr22:42086180-42086229	RNA	Endogenous	01	Above LOQ, All Targets, Oxidative Stress, Mitochondrial Metabolism / TCA	4700	9	27	22	8	6	13	9	14	8	76	81	124	18	59	35	57	19	19	30	63	35	13	59	29	40	45	9	4	23	16	15	42	14	18	8	4	6	9
5551	NDUFA6_01	NDUFA6	NDUFA6	NM_002490.6	GRCh38.p13	chr22:42085868-42085917	RNA	Endogenous	01	Above LOQ, All Targets, Oxidative Stress, Mitochondrial Metabolism / TCA	4700	15	17	18	9	5	7	6	13	6	85	26	92	12	31	21	36	8	11	19	61	26	9	35	21	25	21	4	7	9	14	12	28	18	15	17	4	4	13
6337	PMS2_04	PMS2	PMS2	NM_001322007.1,NM_001322003.2,NM_001322008.2,NM_001322015.2,NM_001322010.2,NM_001322004.2,NM_001322009.2,NM_001322014.2,NM_001322005.2,NM_000535.7,NR_136154.1,XM_024446800.1,NM_001322006.2	GRCh38.p13	chr7:5999223-5999272	RNA	Endogenous	01	Above LOQ, All Targets, DNA Damage Repair, p53 Signaling	5395	3	15	24	6	13	3	10	10	3	49	20	72	10	14	13	40	14	10	18	38	19	4	33	22	26	18	4	5	15	8	12	27	11	5	9	3	12	11
6336	PMS2_03	PMS2	PMS2	NM_001322007.1,NM_001322011.2,NM_001322003.2,NM_001322008.2,NM_001322015.2,NM_001322004.2,NM_001322009.2,NM_001322014.2,NM_001322005.2,NM_001322013.2,NM_000535.7,NR_136154.1,NM_001322012.2,XM_006715744.4,XM_017012342.2	GRCh38.p13	chr7:5989827-5989876	RNA	Endogenous	01	Above LOQ, All Targets, DNA Damage Repair, p53 Signaling	5395	5	12	24	9	9	9	2	8	4	53	19	70	8	16	10	23	6	4	18	34	24	2	22	22	32	22	3	6	8	11	9	15	9	2	11	5	3	13
6335	PMS2_02	PMS2	PMS2	NM_001322007.1,NM_001322011.2,NM_001322003.2,NM_001322008.2,NM_001322015.2,NM_001322010.2,NM_001322004.2,NM_001322009.2,NM_001322014.2,NM_001322005.2,NM_001322013.2,NM_000535.7,NR_136154.1,NM_001322012.2,NM_001322006.2	GRCh38.p13	chr7:5971533-5971570	RNA	Endogenous	01	Above LOQ, All Targets, DNA Damage Repair, p53 Signaling	5395	2	13	20	5	12	2	2	14	1	56	19	81	7	20	12	43	7	18	14	56	27	2	43	31	35	24	3	9	16	9	11	17	13	8	11	1	9	7
6334	PMS2_01	PMS2	PMS2	NM_001322007.1,NM_001322011.2,NM_001322003.2,NM_001322008.2,NM_001322015.2,NM_001322010.2,NM_001322004.2,NM_001322009.2,NM_001322014.2,NM_001322005.2,NM_001322013.2,NM_000535.7,NR_136154.1,NM_001322012.2,XM_006715744.4,XM_017012342.2,XM_024446800.1,NM_001322006.2	GRCh38.p13	chr7:5972549-5972598	RNA	Endogenous	01	Above LOQ, All Targets, DNA Damage Repair, p53 Signaling	5395	2	15	25	2	9	21	7	19	3	65	32	88	11	25	18	38	14	13	9	78	20	5	38	17	48	22	9	10	18	19	7	20	14	10	7	6	6	13
6338	PMS2_05	PMS2	PMS2	NM_001322007.1,NM_001322011.2,NM_001322003.2,NM_001322008.2,NM_001322015.2,NM_001322010.2,NM_001322004.2,NM_001322009.2,NM_001322014.2,NM_001322005.2,NM_001322013.2,NM_000535.7,NR_136154.1,NM_001322012.2,NM_001322006.2	GRCh38.p13	chr7:5972151-5972191	RNA	Endogenous	01	Above LOQ, All Targets, DNA Damage Repair, p53 Signaling	5395	7	18	20	9	16	13	7	12	1	74	18	79	14	25	22	39	16	11	20	59	14	4	40	32	45	21	8	11	17	7	12	25	20	12	15	4	6	12
3747	IBSP_04	IBSP	IBSP	NM_004967.4	GRCh38.p13	chr4:87799569-87799615	RNA	Endogenous	01	All Targets, PI3K-Akt Signaling, Cell Adhesion & Motility	3381	8	20	26	5	15	8	11	16	3	51	19	88	8	13	9	45	11	20	14	60	25	3	26	31	42	15	5	4	20	15	4	22	15	13	15	4	4	15
3746	IBSP_03	IBSP	IBSP	NM_004967.4	GRCh38.p13	chr4:87811618-87811652	RNA	Endogenous	01	All Targets, PI3K-Akt Signaling, Cell Adhesion & Motility	3381	4	4	13	4	9	7	6	12	2	39	14	53	16	16	9	19	8	13	14	25	8	5	38	16	16	6	4	2	18	11	7	17	10	6	12	1	4	11
3745	IBSP_02	IBSP	IBSP	NM_004967.4	GRCh38.p13	chr4:87811817-87811866	RNA	Endogenous	01	All Targets, PI3K-Akt Signaling, Cell Adhesion & Motility	3381	7	10	20	3	11	7	3	9	5	57	10	54	10	15	13	26	7	10	11	31	13	5	18	12	25	11	2	6	14	7	4	18	13	6	11	6	5	8
3744	IBSP_01	IBSP	IBSP	NM_004967.4	GRCh38.p13	chr4:87799590-87799625	RNA	Endogenous	01	All Targets, PI3K-Akt Signaling, Cell Adhesion & Motility	3381	8	10	23	10	13	2	9	9	3	45	19	71	6	7	10	30	12	11	18	38	19	1	24	16	18	16	6	3	18	14	8	28	12	6	12	3	6	18
3748	IBSP_05	IBSP	IBSP	NM_004967.4	GRCh38.p13	chr4:87811755-87811804	RNA	Endogenous	01	All Targets, PI3K-Akt Signaling, Cell Adhesion & Motility	3381	9	11	20	4	9	7	11	9	3	35	4	49	10	9	13	23	4	3	14	29	11	1	17	7	13	13	7	5	18	15	4	21	14	6	11	4	7	14
6060	PDGFC_01	PDGFC	PDGFC	NM_016205.3,XM_011532124.2,NR_036641.2,XM_017008455.1	GRCh38.p13	chr4:156767897-156767946	RNA	Endogenous	01	Above LOQ, All Targets, PI3K-Akt Signaling, Cell Adhesion & Motility, MAPK Signaling, Prostate Cancer, Melanoma	56034	6	13	25	3	23	6	6	9	5	63	23	64	11	24	17	37	10	16	23	36	29	7	36	22	25	24	5	11	16	14	8	28	14	7	8	4	5	17
6064	PDGFC_05	PDGFC	PDGFC	NM_016205.3,XM_011532124.2,NR_036641.2,XM_017008456.2,XM_017008455.1	GRCh38.p13	chr4:156767957-156772697	RNA	Endogenous	01	Above LOQ, All Targets, PI3K-Akt Signaling, Cell Adhesion & Motility, MAPK Signaling, Prostate Cancer, Melanoma	56034	5	13	12	4	15	9	5	12	3	61	13	58	9	30	19	40	7	12	13	24	15	7	27	21	20	10	7	6	18	11	9	17	12	8	11	1	5	8
6061	PDGFC_02	PDGFC	PDGFC	NM_016205.3,XM_011532124.2,NR_036641.2,XM_017008456.2,XM_017008455.1	GRCh38.p13	chr4:156810979-156850231	RNA	Endogenous	01	Above LOQ, All Targets, PI3K-Akt Signaling, Cell Adhesion & Motility, MAPK Signaling, Prostate Cancer, Melanoma	56034	12	17	23	8	12	7	8	10	3	62	14	61	25	30	18	36	8	9	22	32	28	7	39	14	24	21	3	7	9	8	10	26	13	10	10	2	4	10
6062	PDGFC_03	PDGFC	PDGFC	NM_016205.3,XM_011532124.2,NR_036641.2,XM_017008456.2,XM_017008455.1	GRCh38.p13	chr4:156850306-156850355	RNA	Endogenous	01	Above LOQ, All Targets, PI3K-Akt Signaling, Cell Adhesion & Motility, MAPK Signaling, Prostate Cancer, Melanoma	56034	10	17	16	7	15	6	4	11	4	58	25	67	9	15	9	18	11	12	14	27	12	4	33	15	24	12	8	9	15	7	6	21	18	4	15	1	4	9
6063	PDGFC_04	PDGFC	PDGFC	NM_016205.3,XM_011532124.2,NR_036641.2,XM_017008456.2,XM_017008455.1	GRCh38.p13	chr4:156762689-156762738	RNA	Endogenous	01	Above LOQ, All Targets, PI3K-Akt Signaling, Cell Adhesion & Motility, MAPK Signaling, Prostate Cancer, Melanoma	56034	12	16	23	3	17	7	8	15	7	78	10	75	9	27	14	38	11	16	17	42	18	3	29	15	16	19	8	4	15	16	6	26	15	12	10	5	1	18
4403	ITGAL_02	ITGAL	ITGAL	NM_002209.3,XM_005255313.1,XM_006721044.1,XM_024450262.1,XM_011545849.1,NM_001114380.2	GRCh38.p13	chr16:30522507-30522556	RNA	Endogenous	01	Above LOQ, All Targets, Lymphocyte Regulation, Lymphocyte Trafficking, NK Activity, Neutrophil Degranulation	3683	7	18	21	3	10	5	4	11	3	124	30	227	7	18	20	100	11	53	23	146	50	7	72	99	85	72	3	3	12	14	4	24	16	5	15	5	7	10
4402	ITGAL_01	ITGAL	ITGAL	NM_002209.3,XM_005255313.1,XM_006721044.1,XM_024450262.1,XM_011545849.1,XR_950794.1,NM_001114380.2	GRCh38.p13	chr16:30499418-30499464	RNA	Endogenous	01	Above LOQ, All Targets, Lymphocyte Regulation, Lymphocyte Trafficking, NK Activity, Neutrophil Degranulation	3683	7	15	21	3	9	9	8	9	2	99	32	296	11	24	31	110	12	54	34	201	51	4	75	121	117	83	5	5	11	14	13	21	25	7	18	2	9	13
4405	ITGAL_04	ITGAL	ITGAL	NM_002209.3,XM_005255313.1,XM_006721044.1,XM_024450262.1,XM_011545849.1,NM_001114380.2	GRCh38.p13	chr16:30522103-30522152	RNA	Endogenous	01	Above LOQ, All Targets, Lymphocyte Regulation, Lymphocyte Trafficking, NK Activity, Neutrophil Degranulation	3683	4	22	18	4	14	11	8	10	1	130	44	318	15	20	18	175	12	51	33	169	52	6	70	131	127	106	6	9	8	29	8	18	17	5	19	10	4	14
4404	ITGAL_03	ITGAL	ITGAL	NM_002209.3,XM_005255313.1,XM_006721044.1,XM_024450262.1,XM_011545849.1,NM_001114380.2	GRCh38.p13	chr16:30522417-30522466	RNA	Endogenous	01	Above LOQ, All Targets, Lymphocyte Regulation, Lymphocyte Trafficking, NK Activity, Neutrophil Degranulation	3683	2	19	22	4	14	5	3	12	3	99	35	279	12	27	24	137	18	36	26	184	57	6	74	122	112	110	5	9	15	13	8	19	58	7	18	5	3	23
4406	ITGAL_05	ITGAL	ITGAL	NM_002209.3,XM_005255313.1,XM_006721044.1,XM_024450262.1,XM_011545849.1,NM_001114380.2	GRCh38.p13	chr16:30510409-30510458	RNA	Endogenous	01	Above LOQ, All Targets, Lymphocyte Regulation, Lymphocyte Trafficking, NK Activity, Neutrophil Degranulation	3683	5	22	26	7	14	18	8	9	2	125	30	252	9	15	27	132	29	51	29	170	47	7	83	119	103	112	5	10	24	22	9	22	27	10	19	16	8	17
4041	IL18R1_04	IL18R1	IL18R1	XM_024453202.1,NM_001371421.1,NM_001371424.1,XM_024453204.1,XM_024453205.1,NM_001371418.1,NM_003855.5,NM_001371422.1,NM_001282399.2,NM_001371423.1	GRCh38.p13	chr2:102398299-102398348	RNA	Endogenous	01	Above LOQ, All Targets, IL-1 Signaling, T cells, TNF Signaling	8809	5	20	19	29	9	8	6	20	6	69	16	73	11	14	17	60	11	25	20	38	20	3	56	40	30	25	6	6	22	19	12	23	11	6	10	2	5	16
4039	IL18R1_02	IL18R1	IL18R1	XM_024453202.1,NM_001371420.1,NM_001371418.1,XR_923054.3,NM_001371424.1,XM_024453204.1,XM_024453205.1,NM_001371421.1,NM_003855.5,NM_001371422.1,NM_001282399.2,NM_001371423.1,NM_001371419.1	GRCh38.p13	chr2:102381673-102384917	RNA	Endogenous	01	Above LOQ, All Targets, IL-1 Signaling, T cells, TNF Signaling	8809	12	25	34	3	11	4	3	15	2	70	16	83	18	15	24	43	11	15	13	48	26	2	43	29	29	26	6	8	24	12	7	38	9	11	9	5	6	10
4038	IL18R1_01	IL18R1	IL18R1	XM_024453202.1,NM_001371421.1,NM_001371424.1,XM_024453204.1,XM_024453205.1,NM_001371418.1,NM_003855.5,NM_001371422.1,NM_001282399.2,NM_001371423.1	GRCh38.p13	chr2:102397161-102397210	RNA	Endogenous	01	Above LOQ, All Targets, IL-1 Signaling, T cells, TNF Signaling	8809	9	22	19	3	9	14	4	17	1	67	18	93	10	13	15	44	6	17	20	49	24	1	46	33	37	26	6	24	15	12	4	30	13	8	16	1	2	11
4040	IL18R1_03	IL18R1	IL18R1	XM_024453202.1,NM_001371421.1,NM_001371424.1,XM_024453204.1,XM_024453205.1,NM_001371418.1,NM_003855.5,NM_001371422.1,NM_001282399.2,NM_001371423.1	GRCh38.p13	chr2:102396815-102396864	RNA	Endogenous	01	Above LOQ, All Targets, IL-1 Signaling, T cells, TNF Signaling	8809	5	11	23	3	13	10	5	12	1	83	18	101	7	22	19	43	8	24	22	55	24	5	45	39	26	31	4	4	22	16	6	33	21	7	18	3	4	13
4042	IL18R1_05	IL18R1	IL18R1	XM_024453202.1,NM_001371420.1,NM_001371418.1,XR_923054.3,NM_001371424.1,XM_024453204.1,NM_001371421.1,NM_003855.5,NM_001371422.1,NM_001282399.2,NM_001371423.1,NM_001371419.1	GRCh38.p13	chr2:102390063-102390112	RNA	Endogenous	01	Above LOQ, All Targets, IL-1 Signaling, T cells, TNF Signaling	8809	9	17	28	8	14	10	8	8	1	73	25	93	8	12	21	45	9	21	18	66	38	5	51	33	39	28	9	8	19	23	4	34	13	7	28	4	4	9
8227	TOLLIP_03	TOLLIP	TOLLIP	XM_017017931.1,NM_001318512.2,NM_001318516.2,XR_001747910.2,NM_019009.4,NM_001318515.2,NM_001318514.1	GRCh38.p13	chr11:1275433-1275482	RNA	Endogenous	01	Above LOQ, All Targets, IL-1 Signaling, TLR Signaling, Neutrophil Degranulation	54472	5	19	17	4	12	5	7	23	2	94	36	76	7	42	35	55	12	19	30	47	35	11	30	24	40	26	7	8	17	6	19	32	20	20	10	6	6	13
8229	TOLLIP_05	TOLLIP	TOLLIP	XM_017017931.1,NM_001318512.2,NM_001318516.2,XR_001747910.2,NM_019009.4,NM_001318515.2,NM_001318514.1	GRCh38.p13	chr11:1275823-1275865	RNA	Endogenous	01	Above LOQ, All Targets, IL-1 Signaling, TLR Signaling, Neutrophil Degranulation	54472	4	19	31	8	13	10	4	12	1	72	31	95	18	29	23	47	11	9	19	39	20	10	33	26	37	23	10	9	25	16	15	23	13	10	17	3	4	16
8226	TOLLIP_02	TOLLIP	TOLLIP	XM_017017931.1,NM_001318512.2,NM_001318516.2,XR_001747910.2,NM_019009.4,NM_001318515.2,NM_001318514.1	GRCh38.p13	chr11:1275875-1275924	RNA	Endogenous	01	Above LOQ, All Targets, IL-1 Signaling, TLR Signaling, Neutrophil Degranulation	54472	6	21	20	11	14	20	3	13	3	78	44	98	10	43	33	45	11	18	19	56	23	6	39	29	48	27	8	4	20	11	15	25	27	16	19	8	7	10
8225	TOLLIP_01	TOLLIP	TOLLIP	XM_017017931.1,NM_001318512.2,NM_001318516.2,XR_001747910.2,NM_019009.4,NM_001318515.2,NM_001318514.1	GRCh38.p13	chr11:1276615-1276664	RNA	Endogenous	01	Above LOQ, All Targets, IL-1 Signaling, TLR Signaling, Neutrophil Degranulation	54472	11	25	28	6	16	11	9	14	5	76	48	123	16	36	24	43	9	16	23	64	41	8	42	39	42	32	8	4	19	14	15	33	10	13	13	6	6	10
8228	TOLLIP_04	TOLLIP	TOLLIP	XM_017017931.1,NM_001318512.2,NM_001318516.2,XR_001747910.2,NM_019009.4,NM_001318515.2,NM_001318514.1	GRCh38.p13	chr11:1275501-1275546	RNA	Endogenous	01	Above LOQ, All Targets, IL-1 Signaling, TLR Signaling, Neutrophil Degranulation	54472	6	31	26	8	22	10	3	14	3	90	46	93	13	43	23	51	12	24	24	59	18	9	49	27	46	39	8	8	20	16	18	37	23	14	14	5	4	17
755	BLM_02	BLM	BLM	NM_001287247.2,NM_001287248.2,XM_011521881.2,XM_006720632.2,NM_000057.4,NM_001287246.2	GRCh38.p13	chr15:90784952-90784988	RNA	Endogenous	01	Above LOQ, All Targets, DNA Damage Repair, Cell Cycle, Immortality & Stemness	641	5	14	16	5	9	4	6	11	2	53	7	86	14	6	2	19	9	11	14	54	11	2	27	16	23	18	4	8	3	13	8	13	16	5	7	1	7	13
756	BLM_03	BLM	BLM	NM_001287247.2,NM_001287248.2,XM_011521881.2,XM_006720632.2,XM_011521882.3,NM_000057.4,NM_001287246.2	GRCh38.p13	chr15:90765406-90766950	RNA	Endogenous	01	Above LOQ, All Targets, DNA Damage Repair, Cell Cycle, Immortality & Stemness	641	10	16	29	4	11	7	11	10	4	61	13	88	11	17	13	25	5	14	13	52	20	3	30	16	29	18	2	15	13	13	9	11	11	9	6	1	2	5
757	BLM_04	BLM	BLM	NM_001287247.2,NM_001287248.2,XM_011521881.2,XM_006720632.2,XM_011521882.3,NM_000057.4,NM_001287246.2	GRCh38.p13	chr15:90763128-90765315	RNA	Endogenous	01	Above LOQ, All Targets, DNA Damage Repair, Cell Cycle, Immortality & Stemness	641	4	21	18	6	15	5	5	7	3	70	14	73	8	13	9	41	13	11	10	35	14	1	25	28	31	14	3	6	15	9	5	17	14	2	11	3	5	12
758	BLM_05	BLM	BLM	NM_000057.4,NM_001287248.2,NM_001287247.2,XM_011521882.3,NM_001287246.2	GRCh38.p13	chr15:90717409-90747402	RNA	Endogenous	01	Above LOQ, All Targets, DNA Damage Repair, Cell Cycle, Immortality & Stemness	641	6	21	26	7	16	8	9	12	6	68	27	105	11	22	20	40	10	17	15	64	26	8	23	35	55	19	6	8	16	14	14	22	16	4	13	4	4	17
754	BLM_01	BLM	BLM	NM_001287247.2,NM_001287248.2,XM_011521881.2,XM_006720632.2,XM_011521882.3,NM_000057.4,NM_001287246.2	GRCh38.p13	chr15:90769554-90782838	RNA	Endogenous	01	Above LOQ, All Targets, DNA Damage Repair, Cell Cycle, Immortality & Stemness	641	6	15	25	3	12	8	8	13	4	57	17	73	9	16	10	28	5	13	11	36	16	4	32	35	25	20	5	6	17	11	7	26	13	3	12	3	5	6
5005	MAP3K5_02	MAP3K5	MAP3K5	XM_017010873.1,NM_005923.4,XM_011535839.3,XM_017010870.1,XM_017010871.1,XM_017010874.1,XM_017010875.1,XM_017010872.1	GRCh38.p13	chr6:136720553-136791722	RNA	Endogenous	01	Above LOQ, All Targets, Apoptosis, Oxidative Stress, TNF Signaling, MAPK Signaling, Senescence, Proteotoxic Stress	4217	15	43	19	8	23	16	9	14	5	141	60	189	20	72	59	106	28	41	29	101	51	17	76	57	60	49	9	2	25	22	20	39	49	24	31	6	11	21
5004	MAP3K5_01	MAP3K5	MAP3K5	XM_017010873.1,XM_017010876.1,NM_005923.4,XM_017010877.1,XM_011535839.3,XM_017010870.1,XM_017010871.1,XM_017010874.1,XM_017010875.1,XM_017010872.1	GRCh38.p13	chr6:136622943-136637335	RNA	Endogenous	01	Above LOQ, All Targets, Apoptosis, Oxidative Stress, TNF Signaling, MAPK Signaling, Senescence, Proteotoxic Stress	4217	12	24	22	5	7	9	14	16	4	84	42	116	5	43	30	37	9	23	23	55	24	7	45	36	37	31	13	5	14	9	8	22	11	11	11	3	3	10
5006	MAP3K5_03	MAP3K5	MAP3K5	XM_017010873.1,XM_017010876.1,NM_005923.4,XM_017010877.1,XM_011535839.3,XM_017010870.1,XM_017010871.1,XM_017010874.1,XM_017010875.1,XM_017010872.1	GRCh38.p13	chr6:136791723-136791770	RNA	Endogenous	01	Above LOQ, All Targets, Apoptosis, Oxidative Stress, TNF Signaling, MAPK Signaling, Senescence, Proteotoxic Stress	4217	14	43	33	12	17	16	7	15	4	241	72	268	19	82	80	118	15	46	30	149	59	14	84	96	67	69	24	17	27	34	35	37	55	39	37	20	8	32
5007	MAP3K5_04	MAP3K5	MAP3K5	XM_017010873.1,XM_017010876.1,NM_005923.4,XM_017010877.1,XM_011535839.3,XM_017010870.1,XM_017010871.1,XM_017010874.1,XM_017010875.1,XM_017010872.1	GRCh38.p13	chr6:136698620-136698669	RNA	Endogenous	01	Above LOQ, All Targets, Apoptosis, Oxidative Stress, TNF Signaling, MAPK Signaling, Senescence, Proteotoxic Stress	4217	10	23	31	9	16	12	10	11	7	84	55	158	15	40	30	50	5	12	26	81	28	3	40	52	44	31	10	5	15	17	11	39	25	8	7	5	4	14
5008	MAP3K5_05	MAP3K5	MAP3K5	XM_017010873.1,XM_017010876.1,NM_005923.4,XM_017010877.1,XM_011535839.3,XM_017010870.1,XM_017010871.1,XM_017010874.1,XM_017010875.1,XM_017010872.1	GRCh38.p13	chr6:136696018-136697228	RNA	Endogenous	01	Above LOQ, All Targets, Apoptosis, Oxidative Stress, TNF Signaling, MAPK Signaling, Senescence, Proteotoxic Stress	4217	13	38	25	6	9	8	5	9	5	109	37	165	12	64	48	62	13	28	26	76	42	14	48	49	45	52	8	13	23	11	12	37	16	5	9	6	4	21
5718	NKX2-1_03	NKX2-1	NKX2-1	NM_001079668.3,NM_003317.4	GRCh38.p13	chr14:36517008-36517057	RNA	Endogenous	01	Above LOQ, All Targets, Neuroendocrine Function, Differentiation	7080	3	16	22	6	17	6	6	13	1	43	61	62	12	45	37	33	9	6	10	52	20	11	18	12	25	16	13	6	16	13	5	19	11	11	12	1	5	10
5717	NKX2-1_02	NKX2-1	NKX2-1	NM_001079668.3,NM_003317.4	GRCh38.p13	chr14:36516828-36516877	RNA	Endogenous	01	Above LOQ, All Targets, Neuroendocrine Function, Differentiation	7080	4	26	32	9	14	7	8	10	4	63	63	64	7	59	56	35	7	9	24	46	9	7	26	13	32	16	11	10	23	12	20	33	11	22	13	2	3	15
5716	NKX2-1_01	NKX2-1	NKX2-1	NM_001079668.3,NM_003317.4	GRCh38.p13	chr14:36516618-36516667	RNA	Endogenous	01	Above LOQ, All Targets, Neuroendocrine Function, Differentiation	7080	5	21	23	4	9	4	5	9	4	54	36	57	6	19	26	17	4	7	12	30	9	4	23	16	20	16	3	4	11	8	7	32	13	12	9	1	2	9
5719	NKX2-1_04	NKX2-1	NKX2-1	NM_001079668.3,NM_003317.4	GRCh38.p13	chr14:36517275-36517311	RNA	Endogenous	01	Above LOQ, All Targets, Neuroendocrine Function, Differentiation	7080	5	10	17	4	10	5	3	9	2	50	22	53	5	40	23	38	6	10	6	32	18	4	19	16	22	16	6	6	8	14	8	21	9	13	11	2	2	11
6108	PF4_04	PF4	PF4	NM_002619.4,NM_001363352.1	GRCh38.p13	chr4:73981907-73981943	RNA	Endogenous	01	All Targets, Chemokine Signaling, GPCR Signaling	5196	4	17	18	1	18	6	4	17	1	64	22	85	8	19	16	34	3	20	9	67	26	7	22	42	38	18	8	5	16	13	6	22	15	4	8	7	5	13
6109	PF4_05	PF4	PF4V1,PF4	NM_002619.4,NM_001363352.1,NM_002620.4	GRCh38.p13	chr4:73981258-73981432	RNA	Endogenous	01	All Targets, Chemokine Signaling, GPCR Signaling	5197	7	15	20	4	11	7	6	34	1	46	6	38	7	13	11	16	7	5	11	36	9	1	19	12	19	9	4	6	15	4	4	15	5	2	6	1	5	6
6106	PF4_02	PF4	PF4	NM_001363352.1	GRCh38.p13	chr4:73982024-73982062	RNA	Endogenous	01	All Targets, Chemokine Signaling, GPCR Signaling	5196	9	15	28	4	5	9	4	12	1	51	10	56	7	14	10	28	8	8	13	27	14	6	27	16	35	14	2	6	12	15	4	18	14	1	16	5	7	12
6105	PF4_01	PF4	PF4	NM_001363352.1	GRCh38.p13	chr4:73982063-73982106	RNA	Endogenous	01	All Targets, Chemokine Signaling, GPCR Signaling	5196	4	18	19	5	9	7	6	21	5	45	12	74	15	20	2	79	6	8	16	43	19	1	23	30	33	18	6	8	16	15	2	24	12	5	11	1	9	12
6107	PF4_03	PF4	PF4	NM_002619.4,NM_001363352.1	GRCh38.p13	chr4:73981944-73981978	RNA	Endogenous	01	All Targets, Chemokine Signaling, GPCR Signaling	5196	3	14	21	7	8	4	5	8	3	40	11	23	7	15	6	25	5	7	11	17	13	2	11	10	10	19	3	9	10	10	4	16	17	3	6	2	6	11
3639	HLA-DPB1_05	HLA-DPB1	HLA-DPB1	NM_002121.6	GRCh38.p13	chr6:33088134-33088183	RNA	Endogenous	01	Endothelial, Above LOQ, All Targets, Type II Interferon Signaling, Lymphocyte Trafficking, Phagocytosis, TCR Signaling, MHC Class II Antigen Presentation	3115	9	15	28	12	22	7	11	11	2	80	18	111	10	19	16	69	11	25	23	58	23	5	59	32	34	30	4	7	20	9	5	24	22	2	9	3	3	13
3638	HLA-DPB1_04	HLA-DPB1	HLA-DPB1	NM_002121.6	GRCh38.p13	chr6:33089378-33089427	RNA	Endogenous	01	Endothelial, Above LOQ, All Targets, Type II Interferon Signaling, Lymphocyte Trafficking, Phagocytosis, TCR Signaling, MHC Class II Antigen Presentation	3115	5	14	33	13	17	12	3	10	5	62	15	90	11	15	12	43	12	14	21	57	36	1	31	28	39	28	10	9	25	9	4	23	15	5	14	4	1	14
3637	HLA-DPB1_03	HLA-DPB1	HLA-DPB1	NM_002121.6	GRCh38.p13	chr6:33087643-33087687	RNA	Endogenous	01	Endothelial, Above LOQ, All Targets, Type II Interferon Signaling, Lymphocyte Trafficking, Phagocytosis, TCR Signaling, MHC Class II Antigen Presentation	3115	6	20	32	9	14	19	9	18	3	95	25	118	11	31	31	113	26	21	35	88	28	4	83	39	58	60	8	7	22	8	6	21	25	7	19	8	6	19
3636	HLA-DPB1_02	HLA-DPB1	HLA-DPB1	NM_002121.6	GRCh38.p13	chr6:33089164-33089213	RNA	Endogenous	01	Endothelial, Above LOQ, All Targets, Type II Interferon Signaling, Lymphocyte Trafficking, Phagocytosis, TCR Signaling, MHC Class II Antigen Presentation	3115	9	19	28	7	19	7	12	7	4	76	16	88	15	18	25	63	14	19	19	56	24	5	74	26	36	29	7	13	21	15	9	19	15	6	13	1	1	16
3635	HLA-DPB1_01	HLA-DPB1	HLA-DPB1	NM_002121.6	GRCh38.p13	chr6:33089330-33089379	RNA	Endogenous	01	Endothelial, Above LOQ, All Targets, Type II Interferon Signaling, Lymphocyte Trafficking, Phagocytosis, TCR Signaling, MHC Class II Antigen Presentation	3115	7	10	37	5	18	8	9	12	1	61	21	84	9	12	16	52	8	10	17	47	29	1	31	21	33	28	7	9	11	11	7	25	12	3	9	4	7	14
6208	PKM_04	PKM	PKM	NM_182471.4,XM_011521670.2,NM_002654.6,NM_001316318.2,XM_006720570.1,XM_005254445.5,XM_017022313.2,NM_001206796.3,NM_001206797.2,NM_001206799.2,NM_182470.3,XR_001751314.2,XM_005254443.1,NM_001206798.2	GRCh38.p13	chr15:72199695-72199729	RNA	Endogenous	01	PSW vs Asthmatic muscle, Above LOQ, All Targets, Nucleotide Synthesis, Glycolysis & Glucose Transport, Neutrophil Degranulation	5315	17	30	25	18	19	8	15	19	4	294	226	422	18	197	220	203	30	84	68	229	107	41	153	161	143	117	66	4	30	67	76	58	53	119	23	6	19	32
6207	PKM_03	PKM	PKM	NM_182471.4,XM_011521670.2,NM_002654.6,NM_001316318.2,XM_006720570.1,XM_005254445.5,XM_017022313.2,NM_001206796.3,NM_001206797.2,NM_001206799.2,NM_182470.3,XR_001751314.2,XM_005254443.1,NM_001206798.2	GRCh38.p13	chr15:72199533-72199567	RNA	Endogenous	01	PSW vs Asthmatic muscle, Above LOQ, All Targets, Nucleotide Synthesis, Glycolysis & Glucose Transport, Neutrophil Degranulation	5315	27	43	28	15	21	10	10	30	16	334	317	507	38	293	304	252	28	106	96	260	113	48	187	203	179	167	66	5	26	63	86	75	78	181	29	9	13	30
6206	PKM_02	PKM	PKM	NM_182471.4,XM_011521670.2,NM_002654.6,NM_001316318.2,XM_006720570.1,XM_005254445.5,XM_017022313.2,NM_001206796.3,NM_001206797.2,NM_001206799.2,NM_182470.3,XR_001751314.2,XM_005254443.1,NM_001206798.2	GRCh38.p13	chr15:72199211-72199250	RNA	Endogenous	01	PSW vs Asthmatic muscle, Above LOQ, All Targets, Nucleotide Synthesis, Glycolysis & Glucose Transport, Neutrophil Degranulation	5315	24	40	25	23	16	11	18	20	15	249	247	420	17	184	252	183	30	98	79	226	96	48	143	189	157	117	46	6	26	46	81	73	61	103	19	8	17	27
6209	PKM_05	PKM	PKM	NM_182471.4,XM_011521670.2,NM_002654.6,NM_001316318.2,NM_001206797.2,NM_001206796.3,NM_182470.3,XR_001751314.2,NM_001206798.2	GRCh38.p13	chr15:72231123-72231172	RNA	Endogenous	01	PSW vs Asthmatic muscle, Above LOQ, All Targets, Nucleotide Synthesis, Glycolysis & Glucose Transport, Neutrophil Degranulation	5315	10	51	32	41	25	13	29	29	13	362	244	393	16	234	255	247	23	95	90	217	94	35	162	138	155	135	116	8	34	102	112	67	82	186	48	18	14	56
6205	PKM_01	PKM	PKM	XM_011521670.2,NM_002654.6,XM_006720570.1,XM_005254445.5,NM_001206797.2,XR_001751314.2,XM_005254443.1,NM_001206798.2	GRCh38.p13	chr15:72202586-72202620	RNA	Endogenous	01	PSW vs Asthmatic muscle, Above LOQ, All Targets, Nucleotide Synthesis, Glycolysis & Glucose Transport, Neutrophil Degranulation	5315	17	62	20	22	18	7	23	40	11	322	272	560	32	203	212	208	32	95	64	315	135	62	158	187	223	119	71	10	33	62	64	59	55	95	33	21	7	32
3801	IDH2_01	IDH2	IDH2	NM_001290114.2,NM_002168.4,NM_001289910.1	GRCh38.p13	chr15:90088479-90088599	RNA	Endogenous	01	Above LOQ, All Targets, IDH1/2, Mitochondrial Metabolism / TCA	3418	3	12	18	8	12	7	9	6	3	65	73	74	17	72	33	52	5	13	17	33	26	5	46	27	25	42	16	3	13	10	23	40	15	10	11	3	3	11
3802	IDH2_02	IDH2	IDH2	NM_002168.4,NM_001289910.1	GRCh38.p13	chr15:90091556-90091605	RNA	Endogenous	01	Above LOQ, All Targets, IDH1/2, Mitochondrial Metabolism / TCA	3418	12	28	17	8	16	11	12	9	6	144	218	182	26	211	101	139	14	48	61	127	100	14	110	57	84	109	25	4	15	18	50	39	37	24	23	8	6	19
3803	IDH2_03	IDH2	IDH2	NM_001290114.2,NM_002168.4,NM_001289910.1	GRCh38.p13	chr15:90087464-90087507	RNA	Endogenous	01	Above LOQ, All Targets, IDH1/2, Mitochondrial Metabolism / TCA	3418	10	16	24	8	16	10	10	17	9	104	156	196	26	163	89	103	13	36	39	97	51	13	100	39	50	71	13	8	12	11	37	21	19	16	17	7	5	11
3805	IDH2_05	IDH2	IDH2	NM_001290114.2,NM_002168.4,NM_001289910.1	GRCh38.p13	chr15:90087524-90087573	RNA	Endogenous	01	Above LOQ, All Targets, IDH1/2, Mitochondrial Metabolism / TCA	3418	11	20	19	18	15	6	14	17	5	120	142	127	12	136	65	78	13	28	32	66	41	11	84	39	51	61	19	4	10	22	40	28	21	15	13	6	4	8
3804	IDH2_04	IDH2	IDH2	NM_001290114.2,NM_002168.4,NM_001289910.1	GRCh38.p13	chr15:90087233-90087457	RNA	Endogenous	01	Above LOQ, All Targets, IDH1/2, Mitochondrial Metabolism / TCA	3418	8	18	24	5	12	7	4	9	9	79	169	137	28	149	73	101	18	30	35	85	49	10	90	46	39	74	15	5	38	13	24	17	14	18	10	1	6	18
1403	CD300A_05	CD300A	CD300A	NM_001330456.1	GRCh38.p13	chr17:74466400-74466434	RNA	Endogenous	01	Above LOQ, All Targets, Lymphocyte Regulation, Neutrophil Degranulation	11314	4	11	20	4	18	4	9	14	3	49	13	51	14	10	8	35	2	8	19	30	17	3	17	17	21	24	3	6	12	13	4	32	17	10	20	2	4	8
1402	CD300A_04	CD300A	CD300A	NM_007261.4,NM_001330456.1,NM_001256841.2,NM_001330457.2,XM_006721656.3,XM_005256990.3,XM_005256991.5	GRCh38.p13	chr17:74474558-74474607	RNA	Endogenous	01	Above LOQ, All Targets, Lymphocyte Regulation, Neutrophil Degranulation	11314	9	22	30	5	16	9	5	16	4	124	27	159	15	23	34	91	16	29	22	68	58	5	81	58	46	55	5	3	16	19	7	29	30	1	15	5	8	12
1399	CD300A_01	CD300A	CD300A	NM_001330456.1	GRCh38.p13	chr17:74466460-74466508	RNA	Endogenous	01	Above LOQ, All Targets, Lymphocyte Regulation, Neutrophil Degranulation	11314	9	21	24	5	6	10	14	10	4	57	18	73	10	16	5	34	6	10	23	51	14	1	30	23	29	21	3	14	19	15	3	19	17	7	13	4	6	22
1400	CD300A_02	CD300A	CD300A	NM_007261.4,NM_001330456.1,NM_001256841.2,NM_001330457.2,XM_006721656.3,XM_005256990.3,XM_005256991.5	GRCh38.p13	chr17:74484037-74484083	RNA	Endogenous	01	Above LOQ, All Targets, Lymphocyte Regulation, Neutrophil Degranulation	11314	7	21	18	4	10	15	13	14	7	98	30	127	9	16	22	74	17	14	20	58	45	1	34	29	41	36	9	4	19	19	6	33	18	7	19	5	6	10
1401	CD300A_03	CD300A	CD300A	NM_001330456.1	GRCh38.p13	chr17:74466460-74466494	RNA	Endogenous	01	Above LOQ, All Targets, Lymphocyte Regulation, Neutrophil Degranulation	11314	4	10	25	8	13	10	7	21	6	73	17	50	9	9	6	25	13	9	15	23	13	2	18	13	11	24	8	9	18	6	4	27	11	4	17	1	5	14
4415	ITGAV_04	ITGAV	ITGAV	NM_001144999.2,NM_001145000.3,NM_002210.5	GRCh38.p13	chr2:186665185-186666709	RNA	Endogenous	01	Above LOQ, All Targets, Androgen Signaling, MHC Class I Antigen Presentation, PI3K-Akt Signaling, Cell Adhesion & Motility, Lymphocyte Trafficking, Neutrophil Degranulation, Phagocytosis, VEGF Signaling, Differentiation	3685	9	45	26	10	19	12	8	8	7	133	63	193	30	58	59	82	12	36	48	76	55	15	63	44	45	44	11	10	17	14	25	33	16	19	12	8	9	12
4414	ITGAV_03	ITGAV	ITGAV	NM_001144999.2,NM_001145000.3,NM_002210.5	GRCh38.p13	chr2:186666710-186666749	RNA	Endogenous	01	Above LOQ, All Targets, Androgen Signaling, MHC Class I Antigen Presentation, PI3K-Akt Signaling, Cell Adhesion & Motility, Lymphocyte Trafficking, Neutrophil Degranulation, Phagocytosis, VEGF Signaling, Differentiation	3685	11	32	30	6	14	15	9	14	7	124	64	175	35	46	63	84	15	25	46	76	46	14	65	53	46	52	14	6	20	20	27	39	20	35	14	3	6	11
4413	ITGAV_02	ITGAV	ITGAV	NM_001144999.2,NM_001145000.3,NM_002210.5	GRCh38.p13	chr2:186654673-186656250	RNA	Endogenous	01	Above LOQ, All Targets, Androgen Signaling, MHC Class I Antigen Presentation, PI3K-Akt Signaling, Cell Adhesion & Motility, Lymphocyte Trafficking, Neutrophil Degranulation, Phagocytosis, VEGF Signaling, Differentiation	3685	5	28	20	10	12	8	20	17	8	84	57	157	26	40	32	47	12	20	35	66	39	13	43	33	31	45	10	8	19	14	7	37	19	13	20	6	4	8
4412	ITGAV_01	ITGAV	ITGAV	NM_001144999.2,NM_001145000.3,NM_002210.5	GRCh38.p13	chr2:186656251-186656290	RNA	Endogenous	01	Above LOQ, All Targets, Androgen Signaling, MHC Class I Antigen Presentation, PI3K-Akt Signaling, Cell Adhesion & Motility, Lymphocyte Trafficking, Neutrophil Degranulation, Phagocytosis, VEGF Signaling, Differentiation	3685	10	26	21	3	11	7	7	11	4	91	60	146	15	38	31	36	5	13	15	42	47	14	30	32	28	41	7	6	25	15	9	26	15	5	8	3	5	6
4416	ITGAV_05	ITGAV	ITGAV	NM_001144999.2,NM_001145000.3,NM_002210.5	GRCh38.p13	chr2:186669774-186669813	RNA	Endogenous	01	Above LOQ, All Targets, Androgen Signaling, MHC Class I Antigen Presentation, PI3K-Akt Signaling, Cell Adhesion & Motility, Lymphocyte Trafficking, Neutrophil Degranulation, Phagocytosis, VEGF Signaling, Differentiation	3685	9	27	20	6	7	6	5	19	3	111	56	154	17	40	54	62	22	16	30	62	53	17	53	38	44	41	12	4	23	24	17	28	36	26	14	8	5	18
7308	SIGIRR_04	SIGIRR	SIGIRR	NM_001135053.2,XM_005253045.1,XM_005253044.3,XM_017018099.2,XR_001747934.2,NM_001135054.2,XM_005253046.1,NM_021805.3,XR_001747933.2,XM_005253048.4	GRCh38.p13	chr11:407541-407826	RNA	Endogenous	01	Endothelial, Above LOQ, All Targets, IL-1 Signaling, TLR Signaling	59307	8	27	31	10	18	9	14	9	3	119	67	131	11	49	28	69	12	27	30	78	33	16	49	36	35	41	3	9	14	10	13	33	16	16	23	6	5	17
7309	SIGIRR_05	SIGIRR	SIGIRR	NM_001135053.2,XM_005253045.1,XM_005253044.3,XM_017018099.2,XR_001747934.2,XM_017018100.2,NM_001135054.2,XM_005253046.1,NM_021805.3,XR_001747933.2,XM_005253048.4	GRCh38.p13	chr11:405954-405988	RNA	Endogenous	01	Endothelial, Above LOQ, All Targets, IL-1 Signaling, TLR Signaling	59307	15	47	24	7	29	21	13	25	8	220	139	248	19	91	61	150	15	55	44	158	62	11	92	89	65	72	14	9	35	33	29	39	55	29	37	11	10	37
7306	SIGIRR_02	SIGIRR	SIGIRR	NM_001135053.2,XM_005253045.1,XM_005253044.3,XM_017018099.2,XR_001747934.2,XM_017018100.2,NM_001135054.2,XM_005253046.1,NM_021805.3,XR_001747933.2,XM_005253048.4	GRCh38.p13	chr11:407477-407520	RNA	Endogenous	01	Endothelial, Above LOQ, All Targets, IL-1 Signaling, TLR Signaling	59307	10	28	25	8	16	7	13	15	8	98	54	138	14	44	22	69	6	18	15	73	39	13	37	57	43	41	7	12	11	20	12	20	28	15	16	8	5	20
7307	SIGIRR_03	SIGIRR	SIGIRR	NM_001135053.2,XM_005253045.1,XM_005253044.3,XM_017018099.2,XR_001747934.2,XM_017018100.2,NM_001135054.2,XM_005253046.1,NM_021805.3,XR_001747933.2	GRCh38.p13	chr11:408880-409888	RNA	Endogenous	01	Endothelial, Above LOQ, All Targets, IL-1 Signaling, TLR Signaling	59307	2	25	31	7	14	6	7	9	3	83	54	98	11	37	14	49	13	22	17	63	24	9	47	27	23	30	17	8	9	11	8	20	13	15	19	4	1	12
7305	SIGIRR_01	SIGIRR	SIGIRR	NM_001135053.2,XM_005253045.1,XM_005253044.3,XM_017018099.2,XR_001747934.2,NM_001135054.2,XM_005253046.1,NM_021805.3,XR_001747933.2,XM_005253048.4	GRCh38.p13	chr11:408184-408706	RNA	Endogenous	01	Endothelial, Above LOQ, All Targets, IL-1 Signaling, TLR Signaling	59307	7	15	22	14	6	6	7	9	2	96	68	98	8	47	27	65	12	22	15	50	25	16	45	33	26	39	9	4	16	19	8	25	27	7	16	4	3	8
3886	IFNGR1_04	IFNGR1	IFNGR1	XM_011535793.2,NM_000416.3,NM_001363526.1,NM_001363527.1,XM_006715470.3,XM_011535794.1	GRCh38.p13	chr6:137198327-137198366	RNA	Endogenous	01	Endothelial, Above LOQ, All Targets, Type II Interferon Signaling, JAK-STAT Signaling, NK Activity, TH1 Differentiation, HIF1 Signaling	3459	8	32	15	9	10	10	7	12	4	120	79	239	12	40	37	82	11	42	22	111	52	8	93	92	54	43	14	8	12	9	7	26	26	10	15	6	2	9
3887	IFNGR1_05	IFNGR1	IFNGR1	XM_011535793.2,NM_000416.3,NM_001363526.1,NM_001363527.1,XM_006715470.3,XM_011535794.1	GRCh38.p13	chr6:137198367-137198401	RNA	Endogenous	01	Endothelial, Above LOQ, All Targets, Type II Interferon Signaling, JAK-STAT Signaling, NK Activity, TH1 Differentiation, HIF1 Signaling	3459	7	52	17	4	16	8	9	17	3	159	73	365	13	69	52	120	9	70	43	140	91	23	108	121	85	72	16	5	21	14	13	27	34	14	16	9	7	13
3883	IFNGR1_01	IFNGR1	IFNGR1	XM_011535793.2,NM_000416.3,NM_001363526.1,NM_001363527.1,XM_006715470.3,XM_011535794.1	GRCh38.p13	chr6:137206140-137206179	RNA	Endogenous	01	Endothelial, Above LOQ, All Targets, Type II Interferon Signaling, JAK-STAT Signaling, NK Activity, TH1 Differentiation, HIF1 Signaling	3459	6	40	19	7	9	9	3	20	8	119	108	294	12	58	40	75	11	42	33	145	67	18	88	98	81	59	6	6	13	9	9	25	15	13	8	6	1	5
3884	IFNGR1_02	IFNGR1	IFNGR1	XM_011535793.2,NM_000416.3,NM_001363526.1,NM_001363527.1,XM_006715470.3,XM_011535794.1	GRCh38.p13	chr6:137206180-137206219	RNA	Endogenous	01	Endothelial, Above LOQ, All Targets, Type II Interferon Signaling, JAK-STAT Signaling, NK Activity, TH1 Differentiation, HIF1 Signaling	3459	12	41	25	5	13	9	3	11	5	188	101	400	17	71	80	129	27	71	46	157	87	17	137	128	107	81	8	6	23	20	17	32	44	18	19	8	8	19
3885	IFNGR1_03	IFNGR1	IFNGR1	XM_011535793.2,NM_000416.3,NM_001363526.1,NM_001363527.1,XM_006715470.3,XM_011535794.1	GRCh38.p13	chr6:137204376-137204415	RNA	Endogenous	01	Endothelial, Above LOQ, All Targets, Type II Interferon Signaling, JAK-STAT Signaling, NK Activity, TH1 Differentiation, HIF1 Signaling	3459	4	73	19	10	18	11	11	19	2	166	90	394	19	76	75	144	18	61	49	171	92	17	126	132	102	85	15	7	21	14	13	28	27	20	13	6	10	11
1667	CDK1_03	CDK1	CDK1	NM_001786.5,NM_033379.4,NM_001320918.1,XM_005270303.3	GRCh38.p13	chr10:60794697-60794746	RNA	Endogenous	01	Above LOQ, All Targets, Oxidative Stress, p53 Signaling, MAPK Signaling, Cilium Assembly, Senescence, Cell Cycle	983	3	12	19	5	12	7	4	13	3	54	19	59	5	35	15	29	4	14	17	49	13	3	21	19	39	15	7	8	14	17	13	24	13	8	12	3	2	13
1669	CDK1_05	CDK1	CDK1	NM_001786.5,NM_033379.4,NM_001170407.1,XM_005270303.3	GRCh38.p13	chr10:60778460-60778509	RNA	Endogenous	01	Above LOQ, All Targets, Oxidative Stress, p53 Signaling, MAPK Signaling, Cilium Assembly, Senescence, Cell Cycle	983	4	16	32	7	8	13	6	14	4	59	15	104	12	23	19	35	7	13	14	45	21	3	24	32	52	22	6	5	18	14	9	19	12	7	17	2	10	14
1668	CDK1_04	CDK1	CDK1	NM_001320918.1,XM_005270303.3,NM_001170406.1,NM_033379.4,NM_001170407.1,NM_001786.5	GRCh38.p13	chr10:60778558-60780177	RNA	Endogenous	01	Above LOQ, All Targets, Oxidative Stress, p53 Signaling, MAPK Signaling, Cilium Assembly, Senescence, Cell Cycle	983	8	11	16	5	10	10	2	13	2	29	12	36	5	28	18	19	2	9	20	28	12	1	21	14	9	10	7	3	9	10	6	17	13	5	9	4	3	7
1665	CDK1_01	CDK1	CDK1	NM_001320918.1,XM_005270303.3,NM_001170406.1,NM_033379.4,NM_001170407.1,NM_001786.5	GRCh38.p13	chr10:60778564-60780183,chr10:60778453-60780183	RNA	Endogenous	01	Above LOQ, All Targets, Oxidative Stress, p53 Signaling, MAPK Signaling, Cilium Assembly, Senescence, Cell Cycle	983	6	5	21	3	13	6	7	3	2	45	18	47	5	33	20	22	6	6	15	35	14	3	18	11	29	15	6	7	11	13	6	26	8	3	12	2	4	8
1666	CDK1_02	CDK1	CDK1	NM_001786.5,NM_033379.4,NM_001320918.1,XM_005270303.3	GRCh38.p13	chr10:60791934-60791983	RNA	Endogenous	01	Above LOQ, All Targets, Oxidative Stress, p53 Signaling, MAPK Signaling, Cilium Assembly, Senescence, Cell Cycle	983	3	10	11	6	10	6	3	9	3	40	22	70	9	28	19	29	10	9	12	24	11	3	23	12	16	12	16	5	37	13	7	20	10	6	8	2	3	6
3889	IFNGR2_02	IFNGR2	IFNGR2	NM_005534.4,NM_001329128.1,XM_011529554.2,XM_011529553.1	GRCh38.p13	chr21:33437037-33437086	RNA	Endogenous	01	Above LOQ, All Targets, Type II Interferon Signaling, JAK-STAT Signaling, NK Activity, TH1 Differentiation, HIF1 Signaling	3460	4	26	24	4	18	21	7	7	5	98	27	176	14	31	39	72	9	28	27	92	38	4	56	50	48	48	7	4	17	12	15	30	25	15	16	2	8	16
3892	IFNGR2_05	IFNGR2	IFNGR2	NM_005534.4,NM_001329128.1,XM_011529554.2,XM_011529553.1	GRCh38.p13	chr21:33414969-33415018	RNA	Endogenous	01	Above LOQ, All Targets, Type II Interferon Signaling, JAK-STAT Signaling, NK Activity, TH1 Differentiation, HIF1 Signaling	3460	7	37	21	8	16	11	4	13	1	104	53	241	11	39	36	104	19	34	31	115	58	12	76	86	72	46	10	6	14	16	13	19	20	17	27	6	11	12
3891	IFNGR2_04	IFNGR2	IFNGR2	NM_005534.4,NM_001329128.1,XM_011529554.2,XM_011529553.1	GRCh38.p13	chr21:33421584-33421633	RNA	Endogenous	01	Above LOQ, All Targets, Type II Interferon Signaling, JAK-STAT Signaling, NK Activity, TH1 Differentiation, HIF1 Signaling	3460	12	36	22	4	12	20	6	20	3	119	37	238	16	42	33	101	8	44	25	117	52	17	63	84	92	61	10	8	13	19	8	28	24	12	23	6	2	12
3890	IFNGR2_03	IFNGR2	IFNGR2	NM_005534.4,NM_001329128.1,XM_011529554.2,XM_011529553.1	GRCh38.p13	chr21:33414925-33414964	RNA	Endogenous	01	Above LOQ, All Targets, Type II Interferon Signaling, JAK-STAT Signaling, NK Activity, TH1 Differentiation, HIF1 Signaling	3460	5	41	21	10	19	8	10	17	4	123	59	286	12	42	35	123	22	36	33	132	64	19	83	109	98	51	10	8	14	16	14	35	33	18	15	9	9	12
3888	IFNGR2_01	IFNGR2	IFNGR2	NM_005534.4,NM_001329128.1,XM_011529554.2,XM_011529553.1	GRCh38.p13	chr21:33436991-33437028	RNA	Endogenous	01	Above LOQ, All Targets, Type II Interferon Signaling, JAK-STAT Signaling, NK Activity, TH1 Differentiation, HIF1 Signaling	3460	8	33	27	6	18	9	13	16	5	119	41	212	11	29	46	87	18	33	22	108	45	14	70	53	82	39	8	9	12	18	18	25	23	14	19	3	12	13
8037	TMEM163_03	TMEM163	TMEM163	XM_017005061.1,XM_011511950.2,NM_030923.5	GRCh38.p13	chr2:134455806-134455847	RNA	Endogenous	01	Above LOQ, All Targets, Ion Transport	81615	13	13	38	9	27	9	12	8	4	79	21	106	13	19	18	47	5	17	11	81	20	14	33	27	57	15	12	7	19	17	10	23	30	5	17	3	6	16
8039	TMEM163_05	TMEM163	TMEM163	XM_017005061.1,XM_011511950.2,NM_030923.5	GRCh38.p13	chr2:134458057-134458091	RNA	Endogenous	01	Above LOQ, All Targets, Ion Transport	81615	7	17	27	4	14	11	6	8	7	78	18	124	12	13	14	52	8	8	17	85	20	4	27	36	66	21	10	6	23	9	7	29	19	4	13	4	7	18
8038	TMEM163_04	TMEM163	TMEM163	XM_017005061.1,XM_011511950.2,NM_030923.5	GRCh38.p13	chr2:134456712-134456752	RNA	Endogenous	01	Above LOQ, All Targets, Ion Transport	81615	11	15	18	4	11	9	6	12	9	71	16	111	12	11	11	27	6	6	12	53	15	5	29	25	34	29	7	7	17	15	3	22	11	6	10	7	4	13
8035	TMEM163_01	TMEM163	TMEM163	XM_017005061.1,XM_011511950.2,NM_030923.5	GRCh38.p13	chr2:134458093-134458142	RNA	Endogenous	01	Above LOQ, All Targets, Ion Transport	81615	2	20	31	7	13	15	6	16	3	77	17	109	13	12	13	43	4	24	14	50	13	1	34	32	45	17	8	9	15	10	4	13	22	7	16	1	6	15
8036	TMEM163_02	TMEM163	TMEM163	XM_017005061.1,XM_011511950.2,NM_030923.5,XM_017005062.1,XM_017005060.2	GRCh38.p13	chr2:134552062-134713219	RNA	Endogenous	01	Above LOQ, All Targets, Ion Transport	81615	5	19	28	8	12	4	4	22	6	97	15	88	21	15	11	36	4	9	19	49	24	7	44	28	37	24	5	4	23	17	5	22	14	14	17	5	2	8
1114	CCL1_03	CCL1	CCL1	NM_002981.2	GRCh38.p13	chr17:34360470-34360507	RNA	Endogenous	01	All Targets, Chemokine Signaling, GPCR Signaling	6346	7	18	24	7	13	9	10	16	2	53	17	93	17	19	12	31	5	7	7	59	19	5	15	30	35	12	10	6	16	21	6	21	11	4	18	3	4	15
1113	CCL1_02	CCL1	CCL1	NM_002981.2	GRCh38.p13	chr17:34360602-34360637	RNA	Endogenous	01	All Targets, Chemokine Signaling, GPCR Signaling	6346	3	13	22	2	7	9	1	11	6	38	9	61	6	9	8	19	6	10	13	34	12	5	16	21	24	9	11	3	14	10	3	25	15	6	11	4	5	7
1115	CCL1_04	CCL1	CCL1	NM_002981.2	GRCh38.p13	chr17:34361867-34363105	RNA	Endogenous	01	All Targets, Chemokine Signaling, GPCR Signaling	6346	10	10	22	2	8	5	8	15	2	30	32	44	5	5	5	29	8	6	16	19	17	3	18	12	20	21	2	4	13	8	3	26	10	8	12	4	5	10
1116	CCL1_05	CCL1	CCL1	NM_002981.2	GRCh38.p13	chr17:34360432-34360481	RNA	Endogenous	01	All Targets, Chemokine Signaling, GPCR Signaling	6346	5	15	22	4	13	8	5	8	2	55	6	59	5	10	6	25	5	7	8	27	18	2	28	17	20	11	2	7	17	11	3	21	15	6	6	9	5	18
1112	CCL1_01	CCL1	CCL1	NM_002981.2	GRCh38.p13	chr17:34361863-34363101	RNA	Endogenous	01	All Targets, Chemokine Signaling, GPCR Signaling	6346	5	14	21	2	16	7	6	15	8	63	15	53	13	10	9	21	11	10	10	26	12	3	13	15	19	14	4	9	17	14	6	18	12	4	9	1	4	14
6412	PPARGC1A_01	PPARGC1A	PPARGC1A	NR_148984.2,NM_001330753.1,XM_005248132.1,NR_148985.2,NM_001354827.2,NR_148983.2,XM_005248134.4,NM_001330752.2,XM_024453878.1,NM_001354826.2,NR_148986.2,XM_011513771.1,NR_148982.2,NR_148987.2,NM_001354825.2,NM_013261.5,XM_011513766.1,XM_011513768.1,NM_001330751.2,NR_148981.2,XM_005248131.5	GRCh38.p13	chr4:23795860-23795909	RNA	Endogenous	01	All Targets, Androgen Signaling, Lipid Metabolism, Insulin Signaling, Oxidative Stress, AMPK Signaling, Circadian Clock, Ion Transport, Mitochondrial Metabolism / TCA, Differentiation	10891	10	12	18	8	8	7	8	16	2	45	12	43	8	9	24	26	6	5	21	31	10	4	15	15	21	19	5	9	14	5	12	18	13	10	10	1	7	11
6413	PPARGC1A_02	PPARGC1A	PPARGC1A	NR_148984.2,NM_001330753.1,XM_005248132.1,NR_148985.2,NM_001354827.2,NR_148983.2,XM_005248134.4,NM_001330752.2,XM_024453878.1,NM_001354826.2,NR_148986.2,XM_011513771.1,NR_148982.2,NR_148987.2,NM_001354825.2,NM_013261.5,XM_011513766.1,XM_011513768.1,NM_001330751.2,NR_148981.2,XM_005248131.5	GRCh38.p13	chr4:23795572-23795621	RNA	Endogenous	01	All Targets, Androgen Signaling, Lipid Metabolism, Insulin Signaling, Oxidative Stress, AMPK Signaling, Circadian Clock, Ion Transport, Mitochondrial Metabolism / TCA, Differentiation	10891	7	16	17	9	12	6	5	8	3	33	19	43	9	14	16	24	4	4	16	34	15	3	25	15	19	14	7	7	17	9	1	14	7	7	8	3	5	7
6414	PPARGC1A_03	PPARGC1A	PPARGC1A	XM_005248132.1,NM_001354827.2,XM_005248131.5,NM_001354826.2,NM_013261.5,XM_011513768.1,NM_001330751.2,XM_011513769.2,XM_011513771.1,NR_148982.2,NR_148981.2,NR_148984.2,NR_148985.2,NR_148983.2,NM_001330753.1,NM_001330752.2,NR_148986.2,NR_148987.2,NM_001354825.2,XM_024453878.1,XM_011513766.1,XM_005248134.4	GRCh38.p13	chr4:23814066-23814105	RNA	Endogenous	01	All Targets, Androgen Signaling, Lipid Metabolism, Insulin Signaling, Oxidative Stress, AMPK Signaling, Circadian Clock, Ion Transport, Mitochondrial Metabolism / TCA, Differentiation	10891	10	10	25	6	16	10	9	12	1	62	21	69	5	11	11	34	8	7	15	42	9	2	80	19	22	6	9	7	16	17	7	17	13	8	10	2	3	12
6415	PPARGC1A_04	PPARGC1A	PPARGC1A	NR_148984.2,XM_005248132.1,NR_148985.2,NM_001354827.2,NR_148983.2,NM_001330753.1,NM_001330752.2,XM_024453878.1,NM_001354826.2,NR_148986.2,XM_011513771.1,NR_148982.2,NR_148987.2,NM_001354825.2,NM_013261.5,XM_011513766.1,XM_011513768.1,NM_001330751.2,NR_148981.2,XM_005248131.5	GRCh38.p13	chr4:23801838-23802235	RNA	Endogenous	01	All Targets, Androgen Signaling, Lipid Metabolism, Insulin Signaling, Oxidative Stress, AMPK Signaling, Circadian Clock, Ion Transport, Mitochondrial Metabolism / TCA, Differentiation	10891	8	13	32	8	10	9	10	8	4	61	15	54	10	17	17	31	6	7	19	35	22	1	26	18	16	15	7	11	16	14	3	25	11	10	9	4	6	7
6416	PPARGC1A_05	PPARGC1A	PPARGC1A	NR_148984.2,NM_001330753.1,XM_005248132.1,NR_148985.2,NM_001354827.2,NR_148983.2,XM_005248134.4,NM_001330752.2,XM_024453878.1,NM_001354826.2,NR_148986.2,XM_011513771.1,NR_148982.2,NR_148987.2,NM_001354825.2,NM_013261.5,XM_011513766.1,XM_011513768.1,NM_001330751.2,NR_148981.2,XM_005248131.5	GRCh38.p13	chr4:23794820-23794869	RNA	Endogenous	01	All Targets, Androgen Signaling, Lipid Metabolism, Insulin Signaling, Oxidative Stress, AMPK Signaling, Circadian Clock, Ion Transport, Mitochondrial Metabolism / TCA, Differentiation	10891	11	16	22	7	17	13	11	18	5	70	13	55	6	15	18	36	10	10	28	50	21	6	22	16	36	12	10	9	11	10	12	19	14	22	18	3	11	14
2820	FBXW7_01	FBXW7	FBXW7	XM_011532087.2,NM_033632.3,XM_024454121.1,XM_024454124.1,XM_011532085.2,NM_001349798.2,XM_024454125.1,XM_011532084.2,NM_018315.5,NM_001013415.2,XM_024454122.1,XM_024454123.1,XM_024454126.1,XM_011532086.2,XM_011532088.2	GRCh38.p13	chr4:152322880-152322921	RNA	Endogenous	01	Above LOQ, All Targets, MHC Class I Antigen Presentation, Oxidative Stress	55294	6	22	18	4	17	8	7	10	4	73	24	121	16	20	13	61	12	19	12	58	25	9	35	43	59	38	4	8	15	10	10	24	28	9	18	8	6	18
2821	FBXW7_02	FBXW7	FBXW7	XM_011532087.2,NM_033632.3,XM_024454121.1,XM_024454124.1,XM_011532085.2,NM_001349798.2,XM_024454125.1,XM_011532084.2,NM_018315.5,NM_001013415.2,XM_024454122.1,XM_024454123.1,XM_024454126.1,XM_011532086.2,XM_011532088.2	GRCh38.p13	chr4:152328291-152328340	RNA	Endogenous	01	Above LOQ, All Targets, MHC Class I Antigen Presentation, Oxidative Stress	55294	1	14	16	6	10	7	4	9	1	56	20	84	12	23	19	40	12	14	8	54	22	3	36	31	50	17	4	5	9	14	6	19	7	11	10	6	7	9
2822	FBXW7_03	FBXW7	FBXW7	XM_011532087.2,NM_033632.3,XM_024454121.1,XM_024454124.1,XM_011532085.2,NM_001349798.2,XM_024454125.1,XM_011532084.2,NM_018315.5,NM_001013415.2,XM_024454122.1,XM_024454123.1,XM_024454126.1,XM_011532086.2,XM_011532088.2	GRCh38.p13	chr4:152332706-152337837	RNA	Endogenous	01	Above LOQ, All Targets, MHC Class I Antigen Presentation, Oxidative Stress	55294	10	10	25	7	15	13	10	10	5	66	19	73	15	22	17	35	18	10	9	45	25	2	34	32	36	24	7	5	23	10	9	28	13	8	13	4	4	7
2823	FBXW7_04	FBXW7	FBXW7	XM_011532087.2,NM_033632.3,XM_024454121.1,XM_024454124.1,XM_011532085.2,NM_001349798.2,XM_024454125.1,XM_011532084.2,NM_018315.5,NM_001013415.2,XM_024454122.1,XM_024454123.1,XM_024454126.1,XM_011532086.2,XM_011532088.2	GRCh38.p13	chr4:152322664-152322703	RNA	Endogenous	01	Above LOQ, All Targets, MHC Class I Antigen Presentation, Oxidative Stress	55294	6	22	21	8	13	12	8	8	1	85	38	93	12	20	23	55	11	15	27	69	34	4	47	36	44	25	2	4	13	14	12	27	30	14	11	5	7	14
2824	FBXW7_05	FBXW7	FBXW7	XM_011532087.2,NM_033632.3,XM_024454121.1,XM_024454124.1,XM_011532085.2,NM_001349798.2,XM_024454125.1,XM_011532084.2,NM_018315.5,NM_001013415.2,XM_024454122.1,XM_024454123.1,XM_024454126.1,XM_011532086.2,XM_011532088.2	GRCh38.p13	chr4:152346959-152347000	RNA	Endogenous	01	Above LOQ, All Targets, MHC Class I Antigen Presentation, Oxidative Stress	55294	7	18	26	6	17	5	6	14	2	77	39	106	20	27	16	47	13	28	24	83	34	3	55	40	42	37	1	5	17	14	7	30	22	13	26	4	7	26
4452	ITGB8_01	ITGB8	ITGB8	XM_011515394.2,XM_017012183.1,XM_017012182.1,XM_011515396.1,XM_011515393.2,NM_002214.3,XM_017012180.1,XM_017012181.1,XM_017012179.1,XM_017012178.1	GRCh38.p13	chr7:20380666-20380705	RNA	Endogenous	01	Above LOQ, All Targets, PI3K-Akt Signaling, Cell Adhesion & Motility, Lymphocyte Trafficking	3696	6	17	17	7	11	9	4	12	5	78	75	124	7	56	45	20	10	9	19	52	28	15	25	21	26	16	14	1	13	10	16	17	15	25	14	3	2	12
4454	ITGB8_03	ITGB8	ITGB8	XM_011515394.2,XM_017012183.1,XM_017012182.1,XM_011515396.1,XM_011515393.2,NM_002214.3,XM_017012180.1,XM_017012181.1,XM_017012179.1,XM_017012178.1	GRCh38.p13	chr7:20404656-20404690	RNA	Endogenous	01	Above LOQ, All Targets, PI3K-Akt Signaling, Cell Adhesion & Motility, Lymphocyte Trafficking	3696	6	20	30	5	17	8	8	18	3	101	89	156	18	73	56	40	13	11	15	64	29	11	36	35	39	21	12	4	18	19	11	34	19	24	26	10	5	17
4456	ITGB8_05	ITGB8	ITGB8	XM_011515394.2,XM_017012183.1,XM_017012182.1,XM_011515396.1,XM_011515393.2,NM_002214.3,XM_017012180.1,XM_017012181.1,XM_017012179.1,XM_017012178.1	GRCh38.p13	chr7:20409881-20409920	RNA	Endogenous	01	Above LOQ, All Targets, PI3K-Akt Signaling, Cell Adhesion & Motility, Lymphocyte Trafficking	3696	4	24	21	7	16	11	11	9	1	74	60	135	12	49	36	28	11	10	18	45	19	18	21	31	26	18	5	8	10	11	9	22	11	21	16	5	11	8
4455	ITGB8_04	ITGB8	ITGB8	XM_011515394.2,XM_017012183.1,XM_017012182.1,XM_011515396.1,XM_011515393.2,NM_002214.3,XM_017012180.1,XM_017012181.1,XM_017012179.1,XM_017012178.1	GRCh38.p13	chr7:20409921-20409960	RNA	Endogenous	01	Above LOQ, All Targets, PI3K-Akt Signaling, Cell Adhesion & Motility, Lymphocyte Trafficking	3696	9	26	22	4	16	11	7	16	4	70	60	133	10	35	23	32	13	10	18	43	35	12	17	20	25	15	9	5	19	12	6	31	16	5	12	3	7	8
4453	ITGB8_02	ITGB8	ITGB8	XM_011515394.2,XM_017012183.1,XM_017012182.1,XM_011515396.1,XM_011515393.2,NM_002214.3,XM_017012180.1,XM_017012181.1,XM_017012179.1,XM_017012178.1	GRCh38.p13	chr7:20398860-20398899	RNA	Endogenous	01	Above LOQ, All Targets, PI3K-Akt Signaling, Cell Adhesion & Motility, Lymphocyte Trafficking	3696	9	28	24	7	13	11	8	6	3	73	65	110	10	48	21	33	12	9	14	44	22	10	25	33	28	19	6	7	18	8	14	27	10	14	14	3	2	9
1735	CEBPB_02	CEBPB	CEBPB	NM_001285879.1,NM_001285878.1	GRCh38.p13	chr20:50190807-50190844	RNA	Endogenous	01	Above LOQ, All Targets, Epigenetic Modification, TNF Signaling, Senescence, Differentiation	1051	4	24	20	6	9	5	8	15	2	53	21	68	10	16	9	28	10	9	13	34	20	1	26	9	24	19	5	4	16	12	3	27	10	11	11	5	9	15
1737	CEBPB_04	CEBPB	CEBPB	NM_001285879.1,NM_001285878.1,NM_005194.4	GRCh38.p13	chr20:50192299-50192348	RNA	Endogenous	01	Above LOQ, All Targets, Epigenetic Modification, TNF Signaling, Senescence, Differentiation	1051	17	35	16	4	15	5	4	16	4	106	111	131	13	52	53	72	2	37	25	71	32	38	46	32	39	31	6	8	10	9	15	30	17	15	8	6	2	7
1736	CEBPB_03	CEBPB	CEBPB	NM_001285879.1,NM_001285878.1,NM_005194.4	GRCh38.p13	chr20:50192433-50192467	RNA	Endogenous	01	Above LOQ, All Targets, Epigenetic Modification, TNF Signaling, Senescence, Differentiation	1051	13	28	23	4	8	9	10	13	7	119	83	109	17	63	57	63	9	33	30	53	36	22	76	43	30	37	11	7	18	15	19	43	18	25	18	13	4	10
1738	CEBPB_05	CEBPB	CEBPB	NM_001285879.1,NM_001285878.1,NM_005194.4	GRCh38.p13	chr20:50192471-50192520	RNA	Endogenous	01	Above LOQ, All Targets, Epigenetic Modification, TNF Signaling, Senescence, Differentiation	1051	17	45	19	3	13	13	6	12	4	143	91	120	15	90	63	81	13	43	26	55	29	34	69	41	43	40	13	7	14	14	29	42	32	48	15	9	9	5
1734	CEBPB_01	CEBPB	CEBPB	NM_001285879.1,NM_001285878.1,NM_005194.4	GRCh38.p13	chr20:50192397-50192446	RNA	Endogenous	01	Above LOQ, All Targets, Epigenetic Modification, TNF Signaling, Senescence, Differentiation	1051	13	41	14	8	12	6	7	18	8	180	128	149	9	91	88	86	13	51	27	78	47	33	71	48	39	44	10	5	16	15	32	59	46	39	11	5	8	11
7430	SMAD5_01	SMAD5	SMAD5	NM_001001419.3,XM_024446046.1,NM_001001420.2,NM_005903.7,XM_024446047.1,XM_017009470.2	GRCh38.p13	chr5:136178583-136178632	RNA	Endogenous	01	Above LOQ, All Targets, TGF-beta Signaling	4090	11	28	16	8	14	8	8	11	5	77	48	89	17	35	16	34	8	13	33	62	31	9	26	28	24	29	9	10	15	12	12	32	19	10	17	8	3	8
7434	SMAD5_05	SMAD5	SMAD5	NM_001001419.3,XM_024446046.1,NM_001001420.2,NM_005903.7,XM_024446047.1,XM_017009470.2	GRCh38.p13	chr5:136153941-136153990	RNA	Endogenous	01	Above LOQ, All Targets, TGF-beta Signaling	4090	13	26	23	9	13	11	9	15	7	92	46	122	6	46	39	48	17	14	22	60	41	9	37	26	38	30	9	8	13	11	12	28	19	17	17	3	3	9
7433	SMAD5_04	SMAD5	SMAD5	NM_001001419.3,XM_024446046.1,NM_001001420.2,NM_005903.7,XM_024446047.1,XM_017009470.2	GRCh38.p13	chr5:136163355-136172446	RNA	Endogenous	01	Above LOQ, All Targets, TGF-beta Signaling	4090	13	33	22	6	6	8	3	14	3	56	53	75	9	46	35	61	19	15	25	44	21	12	47	24	35	33	7	8	5	14	9	28	25	17	11	3	2	7
7432	SMAD5_03	SMAD5	SMAD5	NM_001001419.3,XM_024446046.1,NM_001001420.2,NM_005903.7,XM_024446047.1,XM_017009470.2	GRCh38.p13	chr5:136153659-136153708	RNA	Endogenous	01	Above LOQ, All Targets, TGF-beta Signaling	4090	7	30	30	5	9	6	8	16	5	93	66	109	12	39	32	61	10	16	33	64	34	6	46	32	35	31	8	9	10	21	14	30	28	25	15	6	4	9
7431	SMAD5_02	SMAD5	SMAD5	NM_001001419.3,XM_024446046.1,NM_001001420.2,NM_005903.7,XM_024446047.1,XM_017009470.2	GRCh38.p13	chr5:136163303-136163352	RNA	Endogenous	01	Above LOQ, All Targets, TGF-beta Signaling	4090	13	32	15	6	9	5	6	10	4	66	40	79	13	43	35	43	10	11	22	48	23	5	36	28	34	26	6	7	12	9	7	27	12	15	6	1	6	12
628	AXL_05	AXL	AXL	NM_021913.5,NM_001278599.1,NM_001699.6	GRCh38.p13	chr19:41261213-41261262	RNA	Endogenous	01	Pericyte, Above LOQ, All Targets, Oxidative Stress, VEGF Signaling	558	5	48	27	6	17	7	5	17	9	105	26	110	17	32	44	68	11	32	42	61	41	6	70	24	33	60	8	6	22	18	9	60	34	10	7	11	11	11
626	AXL_03	AXL	AXL	NM_021913.5,NM_001278599.1,NM_001699.6	GRCh38.p13	chr19:41256518-41256554	RNA	Endogenous	01	Pericyte, Above LOQ, All Targets, Oxidative Stress, VEGF Signaling	558	14	49	23	6	17	9	7	20	8	108	30	107	27	30	41	114	20	38	35	61	49	6	79	31	37	71	8	8	13	12	8	49	42	18	15	4	3	14
625	AXL_02	AXL	AXL	NM_021913.5,NM_001278599.1,NM_001699.6	GRCh38.p13	chr19:41260165-41260214	RNA	Endogenous	01	Pericyte, Above LOQ, All Targets, Oxidative Stress, VEGF Signaling	558	15	34	25	5	13	11	7	10	3	78	24	103	16	27	27	55	17	29	32	36	42	4	58	30	36	48	4	7	12	8	3	35	22	9	9	6	11	10
627	AXL_04	AXL	AXL	NM_021913.5,NM_001278599.1,NM_001699.6	GRCh38.p13	chr19:41243637-41243671	RNA	Endogenous	01	Pericyte, Above LOQ, All Targets, Oxidative Stress, VEGF Signaling	558	14	42	25	7	25	9	10	15	6	120	25	117	26	37	65	100	20	43	49	44	58	9	92	23	36	68	5	4	18	17	22	59	58	26	25	10	10	19
624	AXL_01	AXL	AXL	NM_021913.5,NM_001278599.1,NM_001699.6	GRCh38.p13	chr19:41253700-41256488	RNA	Endogenous	01	Pericyte, Above LOQ, All Targets, Oxidative Stress, VEGF Signaling	558	13	39	24	2	22	12	10	19	11	105	29	111	18	29	46	90	21	36	48	63	50	8	76	29	30	53	9	10	14	21	12	40	31	13	17	7	10	20
5680	NFKBIA_05	NFKBIA	NFKBIA	NM_020529.3	GRCh38.p13	chr14:35402033-35402405	RNA	Endogenous	01	Endothelial, Above LOQ, All Targets, Glycan Sensing, IL-1 Signaling, TLR Signaling, Chemokine Signaling, NF-kB Signaling, Apoptosis, NLR Signaling, Leukemia, DNA Sensing, BCR Signaling, TNF Signaling, Prostate Cancer, RNA Sensing, TCR Signaling, Myeloid Inflammation	4792	7	47	17	9	12	8	5	19	12	173	56	250	18	41	41	107	16	80	45	123	52	19	128	74	77	56	10	2	17	18	19	36	52	25	31	11	10	10
5676	NFKBIA_01	NFKBIA	NFKBIA	NM_020529.3	GRCh38.p13	chr14:35402047-35402422	RNA	Endogenous	01	Endothelial, Above LOQ, All Targets, Glycan Sensing, IL-1 Signaling, TLR Signaling, Chemokine Signaling, NF-kB Signaling, Apoptosis, NLR Signaling, Leukemia, DNA Sensing, BCR Signaling, TNF Signaling, Prostate Cancer, RNA Sensing, TCR Signaling, Myeloid Inflammation	4792	11	44	25	6	14	13	10	22	7	154	40	227	9	45	38	80	11	49	26	121	52	13	115	66	66	53	7	8	20	22	18	38	33	19	19	8	9	16
5678	NFKBIA_03	NFKBIA	NFKBIA	NM_020529.3	GRCh38.p13	chr14:35401839-35401888	RNA	Endogenous	01	Endothelial, Above LOQ, All Targets, Glycan Sensing, IL-1 Signaling, TLR Signaling, Chemokine Signaling, NF-kB Signaling, Apoptosis, NLR Signaling, Leukemia, DNA Sensing, BCR Signaling, TNF Signaling, Prostate Cancer, RNA Sensing, TCR Signaling, Myeloid Inflammation	4792	15	80	25	6	19	17	9	20	9	195	60	271	24	48	49	121	14	84	50	154	63	20	172	86	79	83	13	9	17	13	24	40	49	21	25	12	14	17
5677	NFKBIA_02	NFKBIA	NFKBIA	NM_020529.3	GRCh38.p13	chr14:35403744-35403789	RNA	Endogenous	01	Endothelial, Above LOQ, All Targets, Glycan Sensing, IL-1 Signaling, TLR Signaling, Chemokine Signaling, NF-kB Signaling, Apoptosis, NLR Signaling, Leukemia, DNA Sensing, BCR Signaling, TNF Signaling, Prostate Cancer, RNA Sensing, TCR Signaling, Myeloid Inflammation	4792	12	69	24	8	14	5	7	21	9	236	68	367	22	62	60	155	27	83	46	199	78	31	179	121	118	67	9	5	25	26	14	39	33	16	25	9	6	19
5679	NFKBIA_04	NFKBIA	NFKBIA	NM_020529.3	GRCh38.p13	chr14:35402644-35402785	RNA	Endogenous	01	Endothelial, Above LOQ, All Targets, Glycan Sensing, IL-1 Signaling, TLR Signaling, Chemokine Signaling, NF-kB Signaling, Apoptosis, NLR Signaling, Leukemia, DNA Sensing, BCR Signaling, TNF Signaling, Prostate Cancer, RNA Sensing, TCR Signaling, Myeloid Inflammation	4792	9	54	21	9	14	8	15	17	3	171	44	200	14	29	47	115	28	68	34	134	52	18	149	85	79	46	10	4	17	23	19	48	38	23	30	10	12	21
6955	RIPK2_02	RIPK2	RIPK2	NM_001375360.1,NM_003821.6	GRCh38.p13	chr8:89765350-89765399	RNA	Endogenous	01	Above LOQ, All Targets, IL-1 Signaling, TLR Signaling, NLR Signaling, IL-17 Signaling, TCR Signaling	8767	1	18	10	4	10	8	10	13	2	71	21	100	13	18	15	42	10	15	16	49	39	6	27	26	32	19	8	1	16	20	5	23	19	7	17	4	5	15
6957	RIPK2_04	RIPK2	RIPK2	NM_001375360.1,NM_003821.6,XM_011517357.2	GRCh38.p13	chr8:89772744-89772793	RNA	Endogenous	01	Above LOQ, All Targets, IL-1 Signaling, TLR Signaling, NLR Signaling, IL-17 Signaling, TCR Signaling	8767	9	14	22	3	9	5	8	13	4	61	20	95	5	25	17	45	7	13	18	48	18	4	30	22	29	19	20	8	22	16	10	20	13	4	8	4	5	13
6958	RIPK2_05	RIPK2	RIPK2	NM_001375360.1,NM_003821.6,XM_011517357.2	GRCh38.p13	chr8:89790140-89790185	RNA	Endogenous	01	Above LOQ, All Targets, IL-1 Signaling, TLR Signaling, NLR Signaling, IL-17 Signaling, TCR Signaling	8767	5	22	29	6	11	11	12	19	2	59	29	71	6	17	14	26	10	13	13	47	16	6	34	24	31	20	10	5	11	11	7	28	22	6	12	6	9	18
6954	RIPK2_01	RIPK2	RIPK2	NM_001375360.1,NM_003821.6,XM_011517357.2	GRCh38.p13	chr8:89784129-89786631	RNA	Endogenous	01	Above LOQ, All Targets, IL-1 Signaling, TLR Signaling, NLR Signaling, IL-17 Signaling, TCR Signaling	8767	6	23	21	9	9	4	7	10	8	44	13	84	8	9	14	41	6	7	11	53	14	4	33	20	36	26	6	6	13	9	3	34	17	7	15	5	1	21
6956	RIPK2_03	RIPK2	RIPK2	NM_001375360.1,NM_003821.6,XM_011517357.2	GRCh38.p13	chr8:89789358-89789407	RNA	Endogenous	01	Above LOQ, All Targets, IL-1 Signaling, TLR Signaling, NLR Signaling, IL-17 Signaling, TCR Signaling	8767	6	20	25	8	8	4	9	9	3	63	32	83	8	17	14	28	11	21	17	56	22	3	30	18	24	19	4	7	17	6	5	21	16	12	9	4	3	8
5297	MMRN2_02	MMRN2	MMRN2	NM_024756.3,XM_005270153.1,XM_006717970.4	GRCh38.p13	chr10:86936806-86936847	RNA	Endogenous	01	Endothelial, Above LOQ, All Targets, Matrix Remodeling and Metastasis	79812	9	42	22	4	15	12	8	19	8	100	13	90	13	9	16	68	33	20	32	46	37	6	60	28	36	35	2	7	16	23	5	24	37	4	19	6	9	11
5298	MMRN2_03	MMRN2	MMRN2	NM_024756.3,XM_005270153.1,XM_006717970.4	GRCh38.p13	chr10:86943523-86943565	RNA	Endogenous	01	Endothelial, Above LOQ, All Targets, Matrix Remodeling and Metastasis	79812	7	38	13	7	12	6	2	19	2	86	14	88	10	11	13	37	15	17	22	38	38	1	42	15	33	33	6	8	20	6	4	21	32	6	19	3	4	17
5300	MMRN2_05	MMRN2	MMRN2	NM_024756.3,XM_005270153.1,XM_006717970.4	GRCh38.p13	chr10:86937026-86937075	RNA	Endogenous	01	Endothelial, Above LOQ, All Targets, Matrix Remodeling and Metastasis	79812	5	50	19	10	20	7	5	16	2	82	15	106	11	15	14	49	19	7	21	55	20	4	48	20	38	33	6	5	22	6	4	21	20	8	9	7	4	14
5299	MMRN2_04	MMRN2	MMRN2	NM_024756.3,XM_005270153.1,XM_006717970.4	GRCh38.p13	chr10:86936240-86936274	RNA	Endogenous	01	Endothelial, Above LOQ, All Targets, Matrix Remodeling and Metastasis	79812	5	65	20	8	13	6	12	10	4	104	6	86	15	15	8	49	17	14	30	57	38	3	54	27	25	32	8	8	19	9	8	32	29	5	19	7	2	13
5296	MMRN2_01	MMRN2	MMRN2	NM_024756.3,XM_005270153.1,XM_006717970.4	GRCh38.p13	chr10:86944099-86944267	RNA	Endogenous	01	Endothelial, Above LOQ, All Targets, Matrix Remodeling and Metastasis	79812	10	43	25	6	14	10	8	18	1	84	7	67	12	12	8	35	19	13	22	36	32	1	45	22	31	23	4	10	19	16	4	29	26	7	24	6	7	15
4383	ITGA7_02	ITGA7	ITGA7	NM_002206.3,XM_005268839.2,XM_005268849.1,XM_005268848.1,XM_005268846.1,XM_017019265.1,XM_005268844.1,XM_005268841.2,NM_001367994.1,XM_005268840.2,NM_001144996.2,NM_001374465.1,NM_001144997.1,NM_001367993.1,XM_005268850.1	GRCh38.p13	chr12:55688089-55688243	RNA	Endogenous	01	Above LOQ, All Targets, PI3K-Akt Signaling, Cell Adhesion & Motility	3679	12	20	23	10	18	8	6	15	11	88	8	63	18	11	15	34	9	9	37	55	11	5	37	24	30	16	2	8	22	16	6	47	19	4	19	5	17	16
4384	ITGA7_03	ITGA7	ITGA7	NM_002206.3,XM_005268839.2,XM_005268849.1,XM_005268848.1,XM_005268846.1,XM_017019265.1,XM_005268844.1,XM_005268841.2,NM_001367994.1,XM_005268840.2,NM_001144996.2,NM_001374465.1,NM_001144997.1,NM_001367993.1,XM_005268850.1	GRCh38.p13	chr12:55688091-55688245	RNA	Endogenous	01	Above LOQ, All Targets, PI3K-Akt Signaling, Cell Adhesion & Motility	3679	9	17	28	7	18	7	12	8	3	69	9	53	19	10	6	21	17	9	34	32	12	1	26	10	19	10	1	10	20	15	4	39	19	6	18	5	11	13
4385	ITGA7_04	ITGA7	ITGA7	NM_002206.3,XM_005268839.2,XM_005268849.1,XM_005268848.1,XM_005268846.1,XM_017019265.1,XM_005268844.1,XM_005268841.2,NM_001367994.1,XM_005268840.2,NM_001144996.2,NM_001374465.1,NM_001144997.1,NM_001367993.1,XM_005268850.1	GRCh38.p13	chr12:55694469-55694518	RNA	Endogenous	01	Above LOQ, All Targets, PI3K-Akt Signaling, Cell Adhesion & Motility	3679	21	35	23	7	12	8	5	6	13	83	8	68	37	21	9	39	6	8	39	35	21	1	44	20	30	27	5	2	11	11	5	57	22	6	13	6	14	11
4386	ITGA7_05	ITGA7	ITGA7	NM_002206.3,NM_001374465.1,XM_005268849.1,XM_005268848.1,XM_005268846.1,XM_017019265.1,XM_005268844.1,XM_005268841.2,NM_001367994.1,XM_005268840.2,NM_001144996.2,XM_005268839.2,NM_001144997.1,NM_001367993.1,XM_005268850.1	GRCh38.p13	chr12:55697027-55697061	RNA	Endogenous	01	Above LOQ, All Targets, PI3K-Akt Signaling, Cell Adhesion & Motility	3679	23	29	21	6	7	13	3	6	11	94	18	86	21	11	15	43	10	6	47	38	20	2	40	13	16	20	6	11	22	19	7	59	25	3	27	5	16	13
4382	ITGA7_01	ITGA7	ITGA7	NM_002206.3,XM_005268839.2,XM_005268849.1,XM_005268848.1,XM_005268846.1,XM_017019265.1,XM_005268844.1,XM_005268841.2,NM_001367994.1,XM_005268840.2,NM_001144996.2,NM_001374465.1,NM_001144997.1,NM_001367993.1,XM_005268850.1	GRCh38.p13	chr12:55693246-55693289	RNA	Endogenous	01	Above LOQ, All Targets, PI3K-Akt Signaling, Cell Adhesion & Motility	3679	9	28	20	7	20	10	7	19	4	93	13	77	19	13	9	28	16	9	40	43	20	2	15	21	28	19	8	13	18	13	6	57	20	5	21	3	8	10
3754	ICAM2_01	ICAM2	ICAM2	NM_001099787.1,NM_000873.3,NM_001099788.1,NM_001099786.1,NM_001099789.2	GRCh38.p13	chr17:64005147-64005189	RNA	Endogenous	01	Endothelial, PSW vs Asthmatic muscle, Above LOQ, All Targets, Glycan Sensing, Lymphocyte Regulation, Lymphocyte Trafficking, NK Activity	3384	5	37	31	4	20	10	10	14	6	99	32	157	17	24	20	56	11	20	16	86	33	10	40	49	66	29	11	4	20	23	10	26	28	5	14	8	3	26
3755	ICAM2_02	ICAM2	ICAM2	NM_001099787.1,NM_000873.3,NM_001099788.1,NM_001099786.1,NM_001099789.2	GRCh38.p13	chr17:64005337-64006633	RNA	Endogenous	01	Endothelial, PSW vs Asthmatic muscle, Above LOQ, All Targets, Glycan Sensing, Lymphocyte Regulation, Lymphocyte Trafficking, NK Activity	3384	8	21	17	9	16	4	7	13	3	97	15	120	17	6	17	70	14	29	17	89	45	5	55	43	58	59	7	8	27	18	6	30	29	4	15	7	5	17
3756	ICAM2_03	ICAM2	ICAM2	NM_001099787.1,NM_000873.3,NM_001099788.1,NM_001099786.1,NM_001099789.2	GRCh38.p13	chr17:64005199-64005248	RNA	Endogenous	01	Endothelial, PSW vs Asthmatic muscle, Above LOQ, All Targets, Glycan Sensing, Lymphocyte Regulation, Lymphocyte Trafficking, NK Activity	3384	9	31	32	9	19	28	7	21	5	93	11	127	7	13	8	59	20	27	19	75	34	4	48	35	41	35	4	13	26	17	3	27	18	4	18	4	1	12
3757	ICAM2_04	ICAM2	ICAM2	NM_001099787.1,NM_000873.3,NM_001099788.1,NM_001099786.1,NM_001099789.2	GRCh38.p13	chr17:64005145-64005183	RNA	Endogenous	01	Endothelial, PSW vs Asthmatic muscle, Above LOQ, All Targets, Glycan Sensing, Lymphocyte Regulation, Lymphocyte Trafficking, NK Activity	3384	1	23	26	6	20	10	9	22	5	51	16	110	16	15	20	36	6	17	15	63	26	3	32	29	49	21	5	3	20	12	6	31	15	5	13	2	5	12
3758	ICAM2_05	ICAM2	ICAM2	NM_001099787.1,NM_000873.3,NM_001099788.1,NM_001099786.1,NM_001099789.2	GRCh38.p13	chr17:64005265-64005299	RNA	Endogenous	01	Endothelial, PSW vs Asthmatic muscle, Above LOQ, All Targets, Glycan Sensing, Lymphocyte Regulation, Lymphocyte Trafficking, NK Activity	3384	6	19	21	4	18	11	8	19	7	69	21	97	6	13	8	43	9	18	13	52	35	2	25	34	50	27	5	9	19	15	4	23	16	5	15	5	11	13
6916	RGMB_01	RGMB	RGMB	XM_011543345.2,NM_001366511.1,NM_001366509.1,NM_001366508.1,NM_001012761.3,XM_011543346.2,NM_001366510.1	GRCh38.p13	chr5:98794151-98794200	RNA	Endogenous	01	Above LOQ, All Targets, TGF-beta Signaling, Differentiation	285704	8	22	21	9	15	13	8	13	6	82	37	85	12	35	32	44	19	17	23	69	30	11	32	23	41	31	8	8	22	23	14	30	19	31	18	3	7	14
6920	RGMB_05	RGMB	RGMB	XM_011543345.2,NM_001366511.1,NM_001366509.1,NM_001366508.1,NM_001012761.3,XM_011543347.3,XM_011543346.2,NM_001366510.1	GRCh38.p13	chr5:98779587-98779624	RNA	Endogenous	01	Above LOQ, All Targets, TGF-beta Signaling, Differentiation	285704	6	36	30	11	16	9	15	12	7	104	68	131	15	56	39	36	10	10	40	90	35	25	34	28	51	23	8	7	21	18	14	33	21	13	14	2	8	20
6919	RGMB_04	RGMB	RGMB	XM_011543345.2,NM_001366511.1,NM_001366509.1,NM_001366508.1,NM_001012761.3,XM_011543346.2,NM_001366510.1	GRCh38.p13	chr5:98795513-98795562	RNA	Endogenous	01	Above LOQ, All Targets, TGF-beta Signaling, Differentiation	285704	10	15	24	4	22	8	5	11	3	73	27	76	15	35	23	28	18	12	26	58	19	9	34	21	25	13	10	7	9	11	11	24	22	11	16	2	8	9
6918	RGMB_03	RGMB	RGMB	XM_011543345.2,NM_001366511.1,NM_001366509.1,NM_001366508.1,NM_001012761.3,XM_011543346.2,NM_001366510.1	GRCh38.p13	chr5:98796177-98796226	RNA	Endogenous	01	Above LOQ, All Targets, TGF-beta Signaling, Differentiation	285704	5	23	23	8	22	7	5	13	8	98	46	83	14	36	24	28	8	13	36	43	27	5	61	34	38	19	7	6	14	11	15	26	14	13	13	5	6	14
6917	RGMB_02	RGMB	RGMB	XM_011543345.2,NM_001366511.1,NM_001366509.1,NM_001366508.1,NM_001012761.3,XM_011543346.2,NM_001366510.1	GRCh38.p13	chr5:98794915-98794964	RNA	Endogenous	01	Above LOQ, All Targets, TGF-beta Signaling, Differentiation	285704	2	29	46	9	26	5	11	13	3	113	24	100	17	33	32	45	16	16	30	63	34	9	36	28	45	18	6	10	19	13	16	34	15	17	12	5	9	15
5979	PARP9_03	PARP9	PARP9	NM_001146105.2,XM_005247820.2,NM_001146104.2,NM_031458.3,XR_001740305.1,XM_017007306.1,XR_002959597.1,NM_001146103.2,NM_001146102.2,XR_001740306.2,XM_011513218.1,NM_001146106.2,XM_017007304.1,XM_017007305.2	GRCh38.p13	chr3:122530892-122536213,chr3:122528740-122536213	RNA	Endogenous	01	Above LOQ, All Targets, Vitamin & Cofactor Metabolism	83666	4	28	31	6	15	8	9	21	4	94	95	142	17	66	41	60	16	25	23	66	32	12	70	35	51	50	13	9	16	13	14	26	35	22	18	7	4	12
5977	PARP9_01	PARP9	PARP9	NM_001146105.2,XM_005247820.2,NM_001146104.2,NM_031458.3,XR_001740305.1,XM_017007306.1,NM_001146106.2,XR_002959597.1,NM_001146103.2,XR_001740308.2,NM_001146102.2,XR_001740306.2,XM_011513218.1,XR_001740309.2,XR_001740307.1,XM_017007304.1,XM_017007305.2	GRCh38.p13	chr3:122555991-122556040	RNA	Endogenous	01	Above LOQ, All Targets, Vitamin & Cofactor Metabolism	83666	3	30	31	9	16	7	10	13	8	96	87	156	14	63	27	61	14	28	26	87	30	12	48	52	44	33	10	8	19	19	8	31	21	11	23	7	4	22
5978	PARP9_02	PARP9	PARP9	NM_001146105.2,XM_005247820.2,NM_001146104.2,NM_031458.3,XR_001740305.1,XM_017007306.1,NM_001146106.2,XR_002959597.1,NM_001146103.2,XR_001740308.2,NM_001146102.2,XR_001740306.2,XM_011513218.1,XR_001740309.2,XR_001740307.1,XM_017007304.1,XM_017007305.2	GRCh38.p13	chr3:122555305-122555354	RNA	Endogenous	01	Above LOQ, All Targets, Vitamin & Cofactor Metabolism	83666	4	21	22	4	9	18	9	15	10	114	66	115	12	62	41	62	17	26	33	68	30	15	66	47	48	39	9	12	18	18	13	31	30	17	16	6	6	18
5981	PARP9_05	PARP9	PARP9	NM_001146105.2,XM_005247820.2,NM_001146104.2,NM_031458.3,XR_001740305.1,XM_017007306.1,NM_001146106.2,XR_002959597.1,NM_001146103.2,XR_001740308.2,NM_001146102.2,XR_001740306.2,XM_011513218.1,XR_001740309.2,XR_001740307.1,XM_017007304.1,XM_017007305.2	GRCh38.p13	chr3:122555409-122555458	RNA	Endogenous	01	Above LOQ, All Targets, Vitamin & Cofactor Metabolism	83666	13	36	35	9	16	15	12	26	9	160	109	218	18	84	50	94	18	37	54	105	59	11	90	73	70	59	23	11	26	16	18	36	31	28	32	6	5	31
5980	PARP9_04	PARP9	PARP9	NM_001146105.2,XM_005247820.2,NM_001146104.2,NM_031458.3,XR_001740305.1,XM_017007306.1,NM_001146106.2,XR_002959597.1,NM_001146103.2,XR_001740308.2,NM_001146102.2,XR_001740306.2,XM_011513218.1,XR_001740309.2,XR_001740307.1,XM_017007304.1,XM_017007305.2	GRCh38.p13	chr3:122540705-122540751	RNA	Endogenous	01	Above LOQ, All Targets, Vitamin & Cofactor Metabolism	83666	8	31	27	6	11	12	12	15	5	110	99	191	17	66	51	67	12	35	33	90	28	12	71	44	65	44	11	12	24	17	21	28	17	14	15	6	6	22
3465	GZMK_01	GZMK	GZMK	NM_002104.3	GRCh38.p13	chr5:55030528-55030577	RNA	Endogenous	01	Above LOQ, All Targets, Cytotoxicity	3003	3	13	22	2	9	10	5	17	4	57	9	52	9	7	10	28	10	12	7	26	20	2	32	18	14	23	7	5	15	9	4	21	7	3	8	2	6	13
3469	GZMK_05	GZMK	GZMK	NM_002104.3	GRCh38.p13	chr5:55031551-55031600	RNA	Endogenous	01	Above LOQ, All Targets, Cytotoxicity	3003	8	17	24	7	8	5	6	5	3	64	14	88	9	17	13	56	6	36	24	56	28	8	33	33	23	31	3	7	8	13	3	21	9	2	12	9	10	20
3468	GZMK_04	GZMK	GZMK	NM_002104.3	GRCh38.p13	chr5:55024732-55024781	RNA	Endogenous	01	Above LOQ, All Targets, Cytotoxicity	3003	9	13	15	8	11	3	10	10	1	84	12	89	7	15	14	60	12	22	38	47	31	2	45	33	29	32	9	8	11	13	7	11	14	43	12	1	6	19
3467	GZMK_03	GZMK	GZMK	NM_002104.3	GRCh38.p13	chr5:55030448-55030497	RNA	Endogenous	01	Above LOQ, All Targets, Cytotoxicity	3003	7	12	21	11	17	10	12	10	4	66	13	62	11	22	9	37	8	18	16	42	27	6	33	20	22	31	6	4	17	16	5	22	13	6	9	1	2	14
3466	GZMK_02	GZMK	GZMK	NM_002104.3	GRCh38.p13	chr5:55031467-55031516	RNA	Endogenous	01	Above LOQ, All Targets, Cytotoxicity	3003	3	19	27	2	22	6	7	13	7	68	11	96	8	17	19	45	9	23	13	56	21	2	26	31	26	24	6	7	22	9	4	24	14	6	11	4	1	14
4165	IL2RA_02	IL2RA	IL2RA	NM_001308242.2,NM_000417.3,NM_001308243.2	GRCh38.p13	chr10:6012628-6012677	RNA	Endogenous	01	All Targets, T cells, PI3K-Akt Signaling, JAK-STAT Signaling, TH2 Differentiation, MAPK Signaling, Other Interleukin Signaling, Endocytosis, IL-2 Signaling	3559	4	10	27	8	90	8	8	6	7	57	16	70	13	16	14	35	8	15	17	37	19	2	28	30	29	14	5	5	19	11	10	31	23	7	7	3	11	14
4168	IL2RA_05	IL2RA	IL2RA	NM_001308242.2,NM_000417.3,NM_001308243.2	GRCh38.p13	chr10:6024244-6024278	RNA	Endogenous	01	All Targets, T cells, PI3K-Akt Signaling, JAK-STAT Signaling, TH2 Differentiation, MAPK Signaling, Other Interleukin Signaling, Endocytosis, IL-2 Signaling	3559	10	18	34	5	12	8	9	14	3	63	22	138	14	17	17	41	5	20	16	60	32	5	28	49	47	21	6	12	23	14	3	23	17	4	12	6	3	16
4164	IL2RA_01	IL2RA	IL2RA	NM_001308242.2,NM_000417.3,NM_001308243.2	GRCh38.p13	chr10:6025973-6026009	RNA	Endogenous	01	All Targets, T cells, PI3K-Akt Signaling, JAK-STAT Signaling, TH2 Differentiation, MAPK Signaling, Other Interleukin Signaling, Endocytosis, IL-2 Signaling	3559	5	18	37	8	12	11	9	12	2	70	23	111	11	15	13	40	11	16	17	58	30	9	34	41	50	21	7	12	19	12	4	25	11	8	19	2	8	12
4166	IL2RA_03	IL2RA	IL2RA	NM_001308242.2,NM_000417.3,NM_001308243.2	GRCh38.p13	chr10:6025925-6025972	RNA	Endogenous	01	All Targets, T cells, PI3K-Akt Signaling, JAK-STAT Signaling, TH2 Differentiation, MAPK Signaling, Other Interleukin Signaling, Endocytosis, IL-2 Signaling	3559	9	15	23	7	15	7	6	5	2	62	17	113	11	22	7	42	8	14	14	52	24	3	27	51	31	21	5	5	13	11	8	23	13	8	19	4	5	15
4167	IL2RA_04	IL2RA	IL2RA	NM_001308242.2,NM_000417.3,NM_001308243.2	GRCh38.p13	chr10:6012650-6012686	RNA	Endogenous	01	All Targets, T cells, PI3K-Akt Signaling, JAK-STAT Signaling, TH2 Differentiation, MAPK Signaling, Other Interleukin Signaling, Endocytosis, IL-2 Signaling	3559	10	24	23	8	7	15	9	12	2	47	9	71	8	13	11	20	8	14	15	44	12	3	38	17	18	11	4	5	18	11	5	28	15	6	12	6	5	16
5092	MASP2_05	MASP2	MASP2	NM_006610.4	GRCh38.p13	chr1:11027390-11027439	RNA	Endogenous	01	All Targets, Complement System	10747	6	19	29	6	15	8	17	10	3	42	17	62	13	11	17	32	4	10	12	42	15	2	29	17	28	13	5	6	26	11	4	24	16	4	5	4	5	14
5090	MASP2_03	MASP2	MASP2	NM_006610.4,XR_002958895.1,XR_001736931.1	GRCh38.p13	chr1:11030834-11030869	RNA	Endogenous	01	All Targets, Complement System	10747	7	12	26	12	8	11	5	12	1	68	25	69	31	23	17	35	9	16	26	44	22	5	42	16	30	22	5	7	19	14	12	27	19	10	10	7	13	12
5088	MASP2_01	MASP2	MASP2	NM_006610.4	GRCh38.p13	chr1:11027592-11027626	RNA	Endogenous	01	All Targets, Complement System	10747	6	18	19	4	12	13	7	13	1	47	21	68	6	22	19	31	5	9	17	38	11	6	23	15	27	22	4	5	15	7	9	38	19	5	17	3	6	7
5089	MASP2_02	MASP2	MASP2	NM_006610.4,XR_001736932.1,XR_002958895.1,XM_017000097.1,XR_001736931.1	GRCh38.p13	chr1:11037787-11042884	RNA	Endogenous	01	All Targets, Complement System	10747	8	21	26	6	18	13	16	20	2	67	19	92	19	19	11	30	7	9	12	46	25	5	24	27	25	19	8	12	18	19	7	25	14	9	17	7	6	15
5091	MASP2_04	MASP2	MASP2	NM_006610.4	GRCh38.p13	chr1:11027124-11027173	RNA	Endogenous	01	All Targets, Complement System	10747	6	14	31	12	12	15	9	15	1	59	13	54	15	13	8	29	5	6	11	46	16	4	20	22	29	18	5	6	28	10	10	25	15	2	14	3	9	19
2406	DOCK9_04	DOCK9	DOCK9	NM_001366679.2,NM_001366678.2,XM_006719932.1,NM_001130050.2,XM_006719931.3,NM_001130049.2,XM_017020503.1,XM_017020507.1,NM_001366677.2,NM_001366676.2,NM_001318849.2,NM_001366683.2,XM_017020505.1,XM_006719924.2,XM_017020504.1,NM_001130048.2,XM_006719925.1,NM_001366680.2,NM_001366684.2,NM_001366681.2,NM_015296.3,XM_006719922.1,XM_017020508.1,NM_001366682.2,XM_017020513.1,XM_017020506.1,XM_017020510…	GRCh38.p13	chr13:98888443-98888492	RNA	Endogenous	01	Endothelial, Above LOQ, All Targets, GPCR Signaling	23348	9	79	25	11	15	9	5	24	3	173	76	132	14	66	51	66	23	38	24	82	37	17	90	37	51	53	12	7	13	12	20	38	45	39	16	8	10	18
2403	DOCK9_01	DOCK9	DOCK9	NM_001366679.2,NM_001366678.2,XM_006719932.1,XM_006719931.3,XM_017020503.1,XM_017020507.1,NM_001366677.2,NM_001366676.2,NM_001318849.2,NM_001366683.2,XM_017020505.1,XM_006719924.2,XM_017020504.1,NM_001130048.2,XM_006719925.1,NM_001366680.2,NM_001366684.2,NM_001366681.2,NM_015296.3,XM_006719922.1,XM_017020508.1,NM_001366682.2,XM_017020513.1,XM_017020506.1,XM_017020510.1,XM_017020511.1,XM_006719937…	GRCh38.p13	chr13:98797456-98800300	RNA	Endogenous	01	Endothelial, Above LOQ, All Targets, GPCR Signaling	23348	7	47	17	11	16	8	8	14	1	94	38	97	9	35	32	61	15	20	20	54	25	5	53	33	26	37	6	4	22	8	13	29	18	18	18	5	4	11
2407	DOCK9_05	DOCK9	DOCK9	NM_001366679.2,NM_001366678.2,XM_006719932.1,XM_006719931.3,XM_017020503.1,XM_017020507.1,NM_001366677.2,NM_001366676.2,NM_001318849.2,NM_001366683.2,XM_017020505.1,XM_006719924.2,XM_017020504.1,NM_001130048.2,XM_006719925.1,NM_001366680.2,NM_001366684.2,NM_001366681.2,NM_015296.3,XM_006719922.1,XM_017020508.1,NM_001366682.2,XM_017020513.1,XM_017020506.1,XM_017020510.1,XM_017020511.1,XM_006719937…	GRCh38.p13	chr13:98837529-98837578	RNA	Endogenous	01	Endothelial, Above LOQ, All Targets, GPCR Signaling	23348	2	68	15	3	8	5	12	15	1	132	51	109	15	55	50	66	10	17	28	64	27	18	74	33	33	39	13	7	28	25	18	33	22	22	22	8	8	12
2404	DOCK9_02	DOCK9	DOCK9	NM_001366679.2,NM_001366678.2,XM_006719932.1,XM_006719931.3,XM_017020503.1,XM_017020507.1,NM_001366677.2,NM_001366676.2,NM_001318849.2,NM_001366683.2,XM_017020505.1,XM_006719924.2,XM_017020504.1,NM_001130048.2,XM_006719925.1,NM_001366680.2,NM_001366684.2,NM_001366681.2,NM_015296.3,XM_006719922.1,XM_017020508.1,NM_001366682.2,XM_017020513.1,XM_017020506.1,XM_017020510.1,XM_017020511.1,XM_006719937…	GRCh38.p13	chr13:98855903-98855952	RNA	Endogenous	01	Endothelial, Above LOQ, All Targets, GPCR Signaling	23348	14	79	23	4	15	12	13	21	4	140	66	133	16	49	46	77	23	27	25	82	31	17	69	28	36	38	7	8	20	13	13	28	34	20	22	5	8	24
2405	DOCK9_03	DOCK9	DOCK9	NM_001366679.2,NM_001366678.2,XM_006719932.1,XM_006719931.3,XM_017020503.1,XM_017020507.1,NM_001366677.2,NM_001366676.2,NM_001318849.2,NM_001366683.2,XM_017020505.1,XM_006719924.2,XM_017020504.1,NM_001130048.2,XM_006719925.1,NM_001366680.2,NM_001366684.2,NM_001366681.2,NM_015296.3,XM_006719922.1,XM_017020508.1,NM_001366682.2,XM_017020513.1,XM_017020506.1,XM_017020510.1,XM_017020511.1,XM_006719937…	GRCh38.p13	chr13:98794635-98794680	RNA	Endogenous	01	Endothelial, Above LOQ, All Targets, GPCR Signaling	23348	9	44	30	12	23	10	8	15	6	114	42	145	14	45	39	62	29	35	20	52	41	13	93	33	32	39	7	7	15	24	15	34	28	23	22	8	8	9
8339	TTC30A_02	TTC30A	TTC30A	NM_152275.4	GRCh38.p13	chr2:177615191-177615240	RNA	Endogenous	01	Above LOQ, All Targets, Cilium Assembly	92104	3	8	23	2	12	13	11	11	3	61	55	74	12	45	8	29	9	11	21	42	13	4	32	17	21	14	3	8	19	15	10	26	12	10	9	2	7	14
8342	TTC30A_05	TTC30A	TTC30A	NM_152275.4	GRCh38.p13	chr2:177614961-177615010	RNA	Endogenous	01	Above LOQ, All Targets, Cilium Assembly	92104	7	18	29	12	17	7	9	12	6	63	54	64	22	31	16	30	7	4	14	36	11	11	33	11	30	11	7	11	17	9	9	24	11	6	9	5	11	10
8341	TTC30A_04	TTC30A	TTC30A	NM_152275.4	GRCh38.p13	chr2:177615039-177615088	RNA	Endogenous	01	Above LOQ, All Targets, Cilium Assembly	92104	7	8	31	7	12	6	8	14	5	64	59	55	14	35	10	26	9	12	14	43	16	5	24	19	23	19	3	12	25	12	7	24	21	1	18	1	4	12
8338	TTC30A_01	TTC30A	TTC30A	NM_152275.4	GRCh38.p13	chr2:177614897-177614940	RNA	Endogenous	01	Above LOQ, All Targets, Cilium Assembly	92104	8	17	20	11	18	5	7	15	2	66	63	78	14	69	19	30	11	9	24	40	15	3	43	14	21	19	9	6	14	9	21	27	16	6	13	3	5	7
8340	TTC30A_03	TTC30A	TTC30A	NM_152275.4	GRCh38.p13	chr2:177616451-177616500	RNA	Endogenous	01	Above LOQ, All Targets, Cilium Assembly	92104	3	16	25	7	12	10	13	9	4	61	73	91	12	69	15	48	8	10	16	48	18	3	28	24	28	17	4	4	26	12	12	18	29	9	8	3	67	14
3828	IFI6_03	IFI6	IFI6	NM_002038.4,NM_022872.3,XM_024446207.1,NM_022873.3	GRCh38.p13	chr1:27672164-27672213	RNA	Endogenous	01	Endothelial, Above LOQ, All Targets, Type I Interferon Signaling	2537	6	18	20	10	13	9	16	12	7	85	77	79	9	47	26	43	10	10	25	51	29	14	36	20	42	19	36	8	14	20	8	21	15	10	17	6	5	20
3826	IFI6_01	IFI6	IFI6	NM_002038.4,NM_022872.3,XM_024446207.1,NM_022873.3	GRCh38.p13	chr1:27672154-27672198	RNA	Endogenous	01	Endothelial, Above LOQ, All Targets, Type I Interferon Signaling	2537	8	29	37	19	12	9	8	16	8	105	149	107	20	55	57	62	13	30	38	60	24	25	52	30	45	46	124	31	31	79	19	33	26	9	14	5	10	63
3830	IFI6_05	IFI6	IFI6	NM_002038.4,NM_022872.3,XM_024446207.1,NM_022873.3	GRCh38.p13	chr1:27666421-27666465	RNA	Endogenous	01	Endothelial, Above LOQ, All Targets, Type I Interferon Signaling	2537	9	31	34	4	16	12	9	14	3	99	182	108	11	54	53	49	9	28	45	51	26	20	47	23	32	32	85	15	24	40	22	28	26	17	14	2	8	22
3829	IFI6_04	IFI6	IFI6	NM_002038.4,NM_022872.3,XM_024446207.1,NM_022873.3	GRCh38.p13	chr1:27668505-27669248,chr1:27668505-27669224,chr1:27668505-27669236	RNA	Endogenous	01	Endothelial, Above LOQ, All Targets, Type I Interferon Signaling	2537	6	13	26	5	12	5	8	11	5	109	148	108	7	33	43	37	11	20	34	47	29	25	44	37	32	27	85	19	14	32	15	18	11	13	10	4	5	92
3827	IFI6_02	IFI6	IFI6	NM_002038.4,NM_022872.3,XM_024446207.1,NM_022873.3	GRCh38.p13	chr1:27669274-27669321	RNA	Endogenous	01	Endothelial, Above LOQ, All Targets, Type I Interferon Signaling	2537	12	33	24	12	47	19	27	27	5	151	254	168	15	89	73	66	19	40	63	96	47	38	70	41	64	52	199	44	29	98	29	38	26	24	22	7	7	161
4174	IL2RG_01	IL2RG	IL2RG	NM_000206.3	GRCh38.p13	chrX:71110928-71110977	RNA	Endogenous	01	Above LOQ, All Targets, PI3K-Akt Signaling, JAK-STAT Signaling, TH2 Differentiation, TH17 Differentiation, MAPK Signaling, Other Interleukin Signaling, Endocytosis, IL-2 Signaling	3561	8	24	20	7	10	6	8	17	4	140	32	367	13	24	38	190	20	67	44	205	83	6	126	164	135	103	9	9	18	14	8	27	21	6	17	6	3	15
4178	IL2RG_05	IL2RG	IL2RG	NM_000206.3	GRCh38.p13	chrX:71107894-71108289	RNA	Endogenous	01	Above LOQ, All Targets, PI3K-Akt Signaling, JAK-STAT Signaling, TH2 Differentiation, TH17 Differentiation, MAPK Signaling, Other Interleukin Signaling, Endocytosis, IL-2 Signaling	3561	2	23	26	7	21	4	9	13	3	210	34	332	5	20	67	217	19	67	31	173	84	4	125	122	121	116	13	6	25	18	13	39	38	9	26	17	4	22
4176	IL2RG_03	IL2RG	IL2RG	NM_000206.3	GRCh38.p13	chrX:71107504-71107553	RNA	Endogenous	01	Above LOQ, All Targets, PI3K-Akt Signaling, JAK-STAT Signaling, TH2 Differentiation, TH17 Differentiation, MAPK Signaling, Other Interleukin Signaling, Endocytosis, IL-2 Signaling	3561	5	20	13	6	15	7	13	13	5	174	50	394	11	29	50	195	17	103	43	194	73	7	146	180	168	117	4	2	17	25	11	35	27	19	15	12	4	16
4175	IL2RG_02	IL2RG	IL2RG	NM_000206.3	GRCh38.p13	chrX:71108619-71108668	RNA	Endogenous	01	Above LOQ, All Targets, PI3K-Akt Signaling, JAK-STAT Signaling, TH2 Differentiation, TH17 Differentiation, MAPK Signaling, Other Interleukin Signaling, Endocytosis, IL-2 Signaling	3561	9	31	23	14	11	13	7	19	3	143	44	321	8	16	54	176	23	63	30	173	79	8	133	126	116	127	7	5	26	12	16	28	33	6	8	7	7	20
4177	IL2RG_04	IL2RG	IL2RG	NM_000206.3	GRCh38.p13	chrX:71110620-71110669	RNA	Endogenous	01	Above LOQ, All Targets, PI3K-Akt Signaling, JAK-STAT Signaling, TH2 Differentiation, TH17 Differentiation, MAPK Signaling, Other Interleukin Signaling, Endocytosis, IL-2 Signaling	3561	7	20	32	4	15	12	10	17	2	94	28	246	13	14	34	90	14	31	21	132	73	6	68	122	68	61	8	6	22	8	11	27	15	11	15	3	8	9
2432	DTX1_05	DTX1	DTX1	XM_011538009.2,NM_004416.2	GRCh38.p13	chr12:113095379-113095414	RNA	Endogenous	01	Above LOQ, All Targets, Notch Signaling	1840	6	13	10	7	9	12	6	6	3	70	12	123	13	14	8	29	16	6	13	83	15	1	22	36	102	10	3	7	9	11	4	22	15	2	14	4	8	11
2430	DTX1_03	DTX1	DTX1	XM_011538009.2,NM_004416.2	GRCh38.p13	chr12:113057901-113057944	RNA	Endogenous	01	Above LOQ, All Targets, Notch Signaling	1840	4	16	16	5	23	15	8	18	3	85	18	143	11	9	10	36	13	8	24	117	22	3	28	34	116	20	6	8	14	13	4	39	12	5	12	4	6	10
2428	DTX1_01	DTX1	DTX1	XM_011538009.2,NM_004416.2	GRCh38.p13	chr12:113094070-113094793	RNA	Endogenous	01	Above LOQ, All Targets, Notch Signaling	1840	3	22	29	8	19	10	10	7	6	65	13	90	2	6	10	28	10	11	8	52	24	4	16	39	66	11	1	11	14	10	4	14	12	7	15	4	12	15
2429	DTX1_02	DTX1	DTX1	XM_011538009.2,NM_004416.2	GRCh38.p13	chr12:113058321-113058356	RNA	Endogenous	01	Above LOQ, All Targets, Notch Signaling	1840	7	11	12	6	13	8	6	9	1	54	12	117	11	16	14	28	12	11	12	83	24	3	23	33	97	11	4	4	18	8	8	24	11	3	11	1	6	15
2431	DTX1_04	DTX1	DTX1	XM_011538009.2,NM_004416.2	GRCh38.p13	chr12:113077573-113077616	RNA	Endogenous	01	Above LOQ, All Targets, Notch Signaling	1840	11	21	27	10	15	12	6	14	2	74	16	160	9	15	13	24	7	5	13	98	35	1	37	35	113	27	2	7	13	17	8	25	16	4	12	3	8	14
737	BIRC3_01	BIRC3	BIRC3	NM_001165.5,NM_182962.3	GRCh38.p13	chr11:102324879-102324928	RNA	Endogenous	01	Above LOQ, All Targets, TLR Signaling, NF-kB Signaling, Apoptosis, Cell Adhesion & Motility, NLR Signaling, Epigenetic Modification, TNF Signaling	330	7	20	24	4	8	9	6	13	1	108	27	264	15	19	34	98	19	56	17	140	40	12	76	91	107	47	5	9	14	13	7	22	18	9	20	5	8	16
739	BIRC3_03	BIRC3	BIRC3	XM_024448467.1,NM_001165.5,NM_182962.3	GRCh38.p13	chr11:102336139-102336188	RNA	Endogenous	01	Above LOQ, All Targets, TLR Signaling, NF-kB Signaling, Apoptosis, Cell Adhesion & Motility, NLR Signaling, Epigenetic Modification, TNF Signaling	330	4	14	23	6	8	11	1	11	2	90	38	185	9	20	17	56	7	32	10	107	29	7	36	75	81	31	3	4	21	15	8	25	16	7	10	5	7	9
740	BIRC3_04	BIRC3	BIRC3	XM_024448467.1,NM_001165.5,NM_182962.3	GRCh38.p13	chr11:102331061-102331110	RNA	Endogenous	01	Above LOQ, All Targets, TLR Signaling, NF-kB Signaling, Apoptosis, Cell Adhesion & Motility, NLR Signaling, Epigenetic Modification, TNF Signaling	330	7	19	22	6	10	6	7	12	1	126	30	239	20	30	33	98	11	43	27	149	36	13	71	100	120	40	6	10	20	18	12	29	25	8	11	5	9	16
741	BIRC3_05	BIRC3	BIRC3	NM_001165.5,NM_182962.3	GRCh38.p13	chr11:102324977-102325026	RNA	Endogenous	01	Above LOQ, All Targets, TLR Signaling, NF-kB Signaling, Apoptosis, Cell Adhesion & Motility, NLR Signaling, Epigenetic Modification, TNF Signaling	330	11	22	21	5	15	11	3	12	6	109	31	267	17	29	24	99	17	44	36	151	47	10	67	105	92	53	6	8	20	12	10	29	21	1	5	5	9	16
738	BIRC3_02	BIRC3	BIRC3	XM_024448467.1,NM_001165.5,NM_182962.3	GRCh38.p13	chr11:102328070-102328119	RNA	Endogenous	01	Above LOQ, All Targets, TLR Signaling, NF-kB Signaling, Apoptosis, Cell Adhesion & Motility, NLR Signaling, Epigenetic Modification, TNF Signaling	330	6	26	27	6	9	13	7	17	5	168	29	298	15	40	45	138	17	70	28	173	44	14	112	101	127	52	8	8	19	25	10	41	24	13	12	6	6	19
7290	SHC2_01	SHC2	SHC2	XM_011527893.3,XM_011527894.2,NM_012435.2,XM_011527895.2,XM_011527896.2	GRCh38.p13	chr19:440889-440926	RNA	Endogenous	01	Above LOQ, All Targets, Chemokine Signaling, Insulin Signaling, Cell Adhesion & Motility, NK Activity, Leukemia, MAPK Signaling, Estrogen Signaling, Glioma, VEGF Signaling	25759	4	11	14	10	15	10	10	16	4	65	11	49	10	13	12	34	16	8	15	33	18	7	29	11	19	12	3	10	15	10	5	29	19	8	9	4	10	12
7292	SHC2_03	SHC2	SHC2	NM_012435.2,XM_011527895.2	GRCh38.p13	chr19:416877-416922	RNA	Endogenous	01	Above LOQ, All Targets, Chemokine Signaling, Insulin Signaling, Cell Adhesion & Motility, NK Activity, Leukemia, MAPK Signaling, Estrogen Signaling, Glioma, VEGF Signaling	25759	6	28	27	8	21	9	14	11	3	83	23	128	16	22	25	41	11	22	14	60	34	7	46	27	48	38	5	8	22	16	11	38	23	6	12	7	4	9
7291	SHC2_02	SHC2	SHC2	NM_012435.2,XM_011527895.2	GRCh38.p13	chr19:416619-416658	RNA	Endogenous	01	Above LOQ, All Targets, Chemokine Signaling, Insulin Signaling, Cell Adhesion & Motility, NK Activity, Leukemia, MAPK Signaling, Estrogen Signaling, Glioma, VEGF Signaling	25759	8	26	25	7	17	15	7	12	5	96	15	82	8	12	16	31	8	15	31	35	48	6	37	26	37	33	8	8	22	7	6	23	28	5	15	9	3	15
7293	SHC2_04	SHC2	SHC2	XM_011527893.3,XM_011527894.2,NM_012435.2,XM_011527895.2,XM_011527896.2	GRCh38.p13	chr19:440895-460540	RNA	Endogenous	01	Above LOQ, All Targets, Chemokine Signaling, Insulin Signaling, Cell Adhesion & Motility, NK Activity, Leukemia, MAPK Signaling, Estrogen Signaling, Glioma, VEGF Signaling	25759	15	23	12	6	18	16	7	7	8	61	9	65	12	9	12	31	11	8	16	31	13	3	44	8	22	18	7	9	19	17	3	17	13	8	11	2	7	10
7294	SHC2_05	SHC2	SHC2	XM_011527893.3,XM_011527894.2,NM_012435.2,XM_011527895.2,XM_011527896.2	GRCh38.p13	chr19:422409-422443	RNA	Endogenous	01	Above LOQ, All Targets, Chemokine Signaling, Insulin Signaling, Cell Adhesion & Motility, NK Activity, Leukemia, MAPK Signaling, Estrogen Signaling, Glioma, VEGF Signaling	25759	9	34	27	3	13	11	10	11	1	88	18	94	15	12	16	70	12	10	23	47	19	4	39	28	36	32	2	11	20	13	15	20	28	7	20	6	3	17
7945	TICAM1_05	TICAM1	TICAM1	NM_182919.4	GRCh38.p13	chr19:4816938-4816972	RNA	Endogenous	01	Above LOQ, All Targets, TLR Signaling, NF-kB Signaling, Apoptosis, NLR Signaling, DNA Sensing	148022	4	21	21	8	16	17	5	11	3	56	27	103	16	14	11	44	10	17	17	55	27	5	28	29	37	16	7	4	20	7	5	24	15	8	9	3	3	11
7944	TICAM1_04	TICAM1	TICAM1	NM_182919.4	GRCh38.p13	chr19:4815994-4816043	RNA	Endogenous	01	Above LOQ, All Targets, TLR Signaling, NF-kB Signaling, Apoptosis, NLR Signaling, DNA Sensing	148022	7	15	14	6	8	9	10	13	3	59	9	50	4	7	13	24	6	11	9	25	14	3	24	14	20	14	6	6	15	11	8	21	17	10	10	6	3	9
7943	TICAM1_03	TICAM1	TICAM1	NM_182919.4	GRCh38.p13	chr19:4818328-4818372	RNA	Endogenous	01	Above LOQ, All Targets, TLR Signaling, NF-kB Signaling, Apoptosis, NLR Signaling, DNA Sensing	148022	8	21	23	5	12	11	5	17	5	57	28	101	10	17	18	43	5	15	20	72	17	2	37	22	45	25	12	9	28	7	6	19	18	10	13	4	4	19
7942	TICAM1_02	TICAM1	TICAM1	NM_182919.4	GRCh38.p13	chr19:4816046-4816095	RNA	Endogenous	01	Above LOQ, All Targets, TLR Signaling, NF-kB Signaling, Apoptosis, NLR Signaling, DNA Sensing	148022	8	14	29	10	16	12	7	19	2	69	33	88	11	18	15	48	5	17	16	57	35	4	42	36	39	23	7	12	18	20	9	34	16	8	20	1	4	12
7941	TICAM1_01	TICAM1	TICAM1	NM_182919.4	GRCh38.p13	chr19:4815996-4816045	RNA	Endogenous	01	Above LOQ, All Targets, TLR Signaling, NF-kB Signaling, Apoptosis, NLR Signaling, DNA Sensing	148022	8	15	27	3	9	12	6	13	3	47	17	65	9	12	11	37	12	11	23	39	21	7	25	21	21	23	2	10	15	15	6	26	10	10	12	3	5	14
7652	SSX1_01	SSX1	SSX1	NM_001278691.2	GRCh38.p13	chrX:48256055-48256104	RNA	Endogenous	01	Above LOQ, All Targets, Epigenetic Modification	6756	38	273	30	9	42	11	18	163	14	740	521	3067	106	131	198	480	53	189	97	2287	658	120	292	903	1474	229	31	18	92	87	22	33	76	25	49	20	5	83
1842	CLEC5A_02	CLEC5A	CLEC5A	XM_011515995.2,NM_001301167.2,XM_017011915.1,XM_017011917.1,NM_013252.3	GRCh38.p13	chr7:141928867-141928916	RNA	Endogenous	01	All Targets, NK Activity, Neutrophil Degranulation, Dendritic Cells	23601	10	12	23	7	17	6	6	7	2	67	13	54	13	19	7	24	10	6	7	34	7	9	19	18	27	18	4	3	13	17	5	20	10	5	18	3	6	14
1843	CLEC5A_03	CLEC5A	CLEC5A	XM_011515995.2,NM_001301167.2,XM_017011915.1,XM_017011917.1,NM_013252.3	GRCh38.p13	chr7:141928461-141928506	RNA	Endogenous	01	All Targets, NK Activity, Neutrophil Degranulation, Dendritic Cells	23601	7	13	25	4	21	7	4	15	6	62	14	64	13	11	14	32	11	12	18	42	17	2	27	24	32	20	7	8	16	11	5	25	7	3	20	2	10	16
1844	CLEC5A_04	CLEC5A	CLEC5A	XM_017011916.2,XM_017011917.1,NM_013252.3,XM_011515995.2,XM_017011915.1,NM_001301167.2	GRCh38.p13	chr7:141935823-141935872	RNA	Endogenous	01	All Targets, NK Activity, Neutrophil Degranulation, Dendritic Cells	23601	5	11	27	4	15	10	12	14	5	68	15	56	14	14	17	35	4	13	13	28	18	5	33	18	29	22	6	3	26	17	7	25	14	7	16	3	6	22
1845	CLEC5A_05	CLEC5A	CLEC5A	XM_011515995.2,NM_001301167.2,XM_017011915.1,XM_017011917.1,NM_013252.3	GRCh38.p13	chr7:141929979-141930028	RNA	Endogenous	01	All Targets, NK Activity, Neutrophil Degranulation, Dendritic Cells	23601	13	17	28	7	8	7	6	11	3	54	15	58	14	20	14	36	6	13	17	35	14	3	34	7	23	16	7	10	19	16	9	28	15	9	12	9	5	13
1841	CLEC5A_01	CLEC5A	CLEC5A	XM_011515995.2,NM_001301167.2,XM_017011915.1,XM_017011917.1,NM_013252.3	GRCh38.p13	chr7:141929099-141929134	RNA	Endogenous	01	All Targets, NK Activity, Neutrophil Degranulation, Dendritic Cells	23601	8	13	24	4	14	11	11	9	3	53	17	77	14	18	8	21	7	7	12	35	13	5	34	19	29	20	5	8	17	14	6	32	14	7	11	2	5	14
6610	PSAT1_02	PSAT1	PSAT1	NM_058179.4,NM_021154.5	GRCh38.p13	chr9:78306343-78306392	RNA	Endogenous	01	Above LOQ, All Targets, Amino Acid Synthesis & Transport, Glutamine Metabolism	29968	4	23	20	5	32	2	9	8	6	66	32	97	11	43	25	31	11	13	23	60	25	3	26	21	34	15	17	1	17	9	6	37	12	13	11	3	2	18
6611	PSAT1_03	PSAT1	PSAT1	NM_058179.4,NM_021154.5	GRCh38.p13	chr9:78301995-78304755	RNA	Endogenous	01	Above LOQ, All Targets, Amino Acid Synthesis & Transport, Glutamine Metabolism	29968	7	20	25	14	13	6	8	20	2	64	22	78	11	28	13	37	8	13	20	50	23	8	22	26	25	12	8	4	15	15	8	39	10	2	8	3	3	20
6609	PSAT1_01	PSAT1	PSAT1	NM_058179.4,NM_021154.5	GRCh38.p13	chr9:78308552-78317693	RNA	Endogenous	01	Above LOQ, All Targets, Amino Acid Synthesis & Transport, Glutamine Metabolism	29968	4	27	24	8	14	9	15	15	6	92	48	139	10	35	34	41	12	18	22	70	38	8	31	36	55	29	15	11	19	19	13	37	15	8	12	5	11	19
6612	PSAT1_04	PSAT1	PSAT1	NM_058179.4,NM_021154.5	GRCh38.p13	chr9:78306447-78308423	RNA	Endogenous	01	Above LOQ, All Targets, Amino Acid Synthesis & Transport, Glutamine Metabolism	29968	6	29	21	3	15	4	7	14	7	69	32	86	3	26	32	38	6	13	18	70	28	8	29	31	42	22	9	6	18	16	9	24	15	8	11	5	6	12
6613	PSAT1_05	PSAT1	PSAT1	NM_058179.4,NM_021154.5	GRCh38.p13	chr9:78329070-78329119	RNA	Endogenous	01	Above LOQ, All Targets, Amino Acid Synthesis & Transport, Glutamine Metabolism	29968	6	26	27	8	13	6	9	15	6	59	31	108	10	35	29	33	7	16	22	60	21	8	23	26	32	13	9	13	10	16	11	21	13	5	16	2	5	12
7514	SOD2_03	SOD2	SOD2	NM_001322819.2,NM_001024466.3,NM_001322814.2,NM_001322817.2,NM_001024465.3,NM_001322820.2,NM_000636.4	GRCh38.p13	chr6:159684898-159684937	RNA	Endogenous	01	PSW vs Asthmatic muscle, Above LOQ, All Targets, Oxidative Stress, FoxO Signaling, Other Interleukin Signaling, Mitochondrial Metabolism / TCA	6648	19	40	19	6	21	6	4	33	22	956	368	490	16	117	149	218	20	160	98	230	121	88	156	199	96	139	17	4	12	20	21	50	36	27	24	13	9	6
7512	SOD2_01	SOD2	SOD2	NM_001322815.2,NM_001322816.1,NM_001322819.2,NM_001024466.3,NM_001322814.2,NM_001322817.2,NM_001024465.3,NM_001322820.2,NM_000636.4	GRCh38.p13	chr6:159688234-159692687	RNA	Endogenous	01	PSW vs Asthmatic muscle, Above LOQ, All Targets, Oxidative Stress, FoxO Signaling, Other Interleukin Signaling, Mitochondrial Metabolism / TCA	6648	25	36	14	9	14	11	8	41	14	952	280	449	35	111	123	236	18	150	130	201	110	80	140	150	86	104	12	5	17	18	18	45	45	22	24	13	14	20
7513	SOD2_02	SOD2	SOD2	NM_001322815.2,NM_001322819.2,NM_001322817.2,NM_001024465.3,NM_001322820.2,NM_000636.4	GRCh38.p13	chr6:159688138-159688177	RNA	Endogenous	01	PSW vs Asthmatic muscle, Above LOQ, All Targets, Oxidative Stress, FoxO Signaling, Other Interleukin Signaling, Mitochondrial Metabolism / TCA	6648	15	26	12	10	11	5	10	25	8	656	278	451	32	77	72	173	19	109	92	212	116	82	115	153	89	69	12	7	45	17	12	29	35	21	18	10	6	12
7516	SOD2_05	SOD2	SOD2	NM_001322815.2,NM_001322819.2,NM_001024466.3,NM_001322814.2,NM_001322817.2,NM_001024465.3,NM_001322820.2,NM_000636.4	GRCh38.p13	chr6:159682606-159684860	RNA	Endogenous	01	PSW vs Asthmatic muscle, Above LOQ, All Targets, Oxidative Stress, FoxO Signaling, Other Interleukin Signaling, Mitochondrial Metabolism / TCA	6648	26	46	23	9	21	13	13	39	13	1239	381	597	34	115	181	271	22	191	143	259	155	96	220	250	123	130	18	13	19	16	29	69	59	30	23	20	16	17
7515	SOD2_04	SOD2	SOD2	NM_001322819.2,NM_001024466.3,NM_001322814.2,NM_001322817.2,NM_001024465.3,NM_001322820.2,NM_000636.4	GRCh38.p13	chr6:159684938-159684977	RNA	Endogenous	01	PSW vs Asthmatic muscle, Above LOQ, All Targets, Oxidative Stress, FoxO Signaling, Other Interleukin Signaling, Mitochondrial Metabolism / TCA	6648	22	44	26	10	23	15	7	44	24	1131	332	499	26	120	203	280	26	155	125	245	129	92	167	183	114	144	14	6	17	20	37	73	90	32	24	24	13	17
6097	PEBP1_03	PEBP1	PEBP1	NM_002567.4	GRCh38.p13	chr12:118144594-118144633	RNA	Endogenous	01	Above LOQ, All Targets, MAPK Signaling	5037	15	45	21	17	21	11	18	19	6	168	166	227	31	175	78	125	18	48	61	129	62	22	86	62	86	74	21	5	20	25	50	62	41	34	27	15	7	12
6099	PEBP1_05	PEBP1	PEBP1	NM_002567.4	GRCh38.p13	chr12:118138044-118138086	RNA	Endogenous	01	Above LOQ, All Targets, MAPK Signaling	5037	30	57	28	8	18	14	17	17	6	166	186	305	19	179	71	144	25	42	66	157	76	20	104	79	101	77	24	8	18	28	43	55	44	45	27	7	7	21
6098	PEBP1_04	PEBP1	PEBP1	NM_002567.4	GRCh38.p13	chr12:118144737-118144775	RNA	Endogenous	01	Above LOQ, All Targets, MAPK Signaling	5037	15	50	27	12	25	10	12	21	7	159	183	227	30	167	83	111	24	43	47	139	59	19	96	71	74	71	19	3	15	28	48	45	35	42	19	7	16	10
6095	PEBP1_01	PEBP1	PEBP1	NM_002567.4	GRCh38.p13	chr12:118144656-118144701	RNA	Endogenous	01	Above LOQ, All Targets, MAPK Signaling	5037	23	56	34	15	24	19	25	21	4	186	129	208	24	151	71	112	21	39	46	150	56	22	97	69	90	64	23	12	18	26	42	56	32	29	30	8	13	30
6096	PEBP1_02	PEBP1	PEBP1	NM_002567.4	GRCh38.p13	chr12:118145426-118145475	RNA	Endogenous	01	Above LOQ, All Targets, MAPK Signaling	5037	17	66	18	7	34	3	13	18	16	209	167	240	30	278	98	134	33	62	88	131	52	23	129	65	91	82	18	9	10	34	71	86	55	74	35	9	22	31
6991	ROR2_03	ROR2	ROR2	XM_017014762.1,XM_017014763.1,NM_004560.4,XM_006717121.3,XM_005252008.4,XM_005252009.3	GRCh38.p13	chr9:91723217-91723259	RNA	Endogenous	01	Above LOQ, All Targets, Wnt Signaling	4920	5	18	27	12	20	7	7	13	4	80	15	81	16	16	15	48	12	17	23	57	24	1	43	26	35	31	14	9	20	11	4	39	25	9	13	4	13	14
6990	ROR2_02	ROR2	ROR2	XM_017014762.1,XM_017014763.1,NM_004560.4,XM_006717121.3,XM_005252008.4,XM_005252009.3	GRCh38.p13	chr9:91722747-91722796	RNA	Endogenous	01	Above LOQ, All Targets, Wnt Signaling	4920	14	26	25	7	14	15	5	24	3	73	16	105	25	15	18	61	12	21	45	51	25	3	43	28	35	23	9	8	33	16	8	43	30	8	11	13	11	11
6989	ROR2_01	ROR2	ROR2	XM_017014762.1,XM_017014763.1,NM_004560.4,NM_001318204.2,XR_001746315.1,XM_006717121.3,XM_005252008.4	GRCh38.p13	chr9:91737426-91737475	RNA	Endogenous	01	Above LOQ, All Targets, Wnt Signaling	4920	10	30	31	12	18	7	5	14	6	99	20	101	19	15	14	61	14	13	41	53	23	2	41	36	24	37	9	12	23	20	8	39	26	10	16	9	8	20
6992	ROR2_04	ROR2	ROR2	XM_017014762.1,XM_017014763.1,NM_004560.4,NM_001318204.2,XR_001746315.1,XM_006717121.3,XM_005252008.4	GRCh38.p13	chr9:91731128-91733128	RNA	Endogenous	01	Above LOQ, All Targets, Wnt Signaling	4920	7	12	24	3	11	4	10	20	7	52	19	55	12	10	15	23	10	6	22	43	21	2	21	13	24	22	5	8	23	10	7	28	1	7	14	5	2	10
6993	ROR2_05	ROR2	ROR2	XM_017014762.1,XM_017014763.1,NM_004560.4,NM_001318204.2,XR_001746315.1,XM_006717121.3,XM_005252008.4	GRCh38.p13	chr9:91757296-91757330	RNA	Endogenous	01	Above LOQ, All Targets, Wnt Signaling	4920	7	19	18	6	12	15	13	16	5	76	20	75	17	13	7	37	9	6	20	39	18	3	23	17	24	26	6	8	22	11	6	28	8	10	7	3	21	11
4461	ITK_05	ITK	ITK	XM_017009443.1,NM_005546.4	GRCh38.p13	chr5:157240147-157241646	RNA	Endogenous	01	Above LOQ, All Targets, Chemokine Signaling, Lymphocyte Trafficking, TCR Signaling, Myeloid Inflammation	3702	7	18	30	5	16	6	7	10	5	70	20	110	8	19	14	53	10	33	19	76	14	4	49	46	40	23	4	6	20	11	3	20	28	3	8	4	1	11
4458	ITK_02	ITK	ITK	XM_017009443.1,NM_005546.4	GRCh38.p13	chr5:157253318-157253355	RNA	Endogenous	01	Above LOQ, All Targets, Chemokine Signaling, Lymphocyte Trafficking, TCR Signaling, Myeloid Inflammation	3702	13	21	19	7	17	7	3	19	3	108	16	120	12	19	22	76	11	45	27	54	22	4	56	33	41	32	2	10	17	11	10	26	27	7	20	3	3	10
4457	ITK_01	ITK	ITK	XM_017009443.1,NM_005546.4	GRCh38.p13	chr5:157254174-157254223	RNA	Endogenous	01	Above LOQ, All Targets, Chemokine Signaling, Lymphocyte Trafficking, TCR Signaling, Myeloid Inflammation	3702	8	22	26	6	12	12	11	10	4	86	14	94	6	13	19	60	10	30	17	65	23	1	48	43	38	54	7	6	12	11	7	32	16	5	13	5	3	12
4459	ITK_03	ITK	ITK	XM_017009443.1,NM_005546.4	GRCh38.p13	chr5:157253702-157253751	RNA	Endogenous	01	Above LOQ, All Targets, Chemokine Signaling, Lymphocyte Trafficking, TCR Signaling, Myeloid Inflammation	3702	10	17	34	7	16	7	8	10	7	90	18	104	16	20	15	71	13	33	12	66	20	4	65	32	39	37	4	11	19	12	8	28	18	5	15	1	7	11
4460	ITK_04	ITK	ITK	XM_017009443.1,NM_005546.4	GRCh38.p13	chr5:157254454-157254503	RNA	Endogenous	01	Above LOQ, All Targets, Chemokine Signaling, Lymphocyte Trafficking, TCR Signaling, Myeloid Inflammation	3702	4	20	19	3	11	12	4	15	4	94	21	101	13	12	9	44	9	36	20	51	19	3	50	48	29	29	5	8	23	14	9	13	17	4	7	6	9	16
7377	SLC11A1_03	SLC11A1	SLC11A1	XM_011511684.3,XM_005246793.4,XM_017004766.2,XR_427108.4,XM_006712709.4,XM_017004767.2,XR_427107.3,NM_000578.4,XM_005246794.4,XM_011511685.3	GRCh38.p13	chr2:218383094-218384268	RNA	Endogenous	01	Above LOQ, All Targets, Host Defense Peptides, Neutrophil Degranulation, Ion Transport, Lysosome	6556	7	14	32	10	9	9	7	15	1	76	15	64	17	13	10	26	6	6	12	51	21	4	51	19	26	23	5	5	18	11	7	22	21	9	9	7	5	17
7376	SLC11A1_02	SLC11A1	SLC11A1	XM_011511684.3,XM_017004765.2,XR_427108.4,XM_017004766.2,XM_005246793.4,XM_006712709.4,XM_017004767.2,XM_006712711.4,XR_427107.3,NM_000578.4,XM_006712710.4,XM_005246794.4,XM_011511685.3	GRCh38.p13	chr2:218395808-218395842	RNA	Endogenous	01	Above LOQ, All Targets, Host Defense Peptides, Neutrophil Degranulation, Ion Transport, Lysosome	6556	6	26	39	10	19	10	8	24	6	101	17	83	17	14	14	44	7	10	17	53	31	3	45	28	30	17	9	10	23	12	3	32	14	6	15	7	7	16
7375	SLC11A1_01	SLC11A1	SLC11A1	XM_011511684.3,XM_017004765.2,XR_427108.4,XM_017004766.2,XM_005246793.4,XM_006712709.4,XM_017004767.2,XM_006712711.4,XR_427107.3,NM_000578.4,XM_006712710.4,XM_005246794.4,XM_011511685.3	GRCh38.p13	chr2:218386708-218387173	RNA	Endogenous	01	Above LOQ, All Targets, Host Defense Peptides, Neutrophil Degranulation, Ion Transport, Lysosome	6556	2	21	31	8	15	16	17	19	3	100	19	77	9	11	15	36	11	8	13	42	11	2	33	17	31	21	8	12	12	13	15	32	17	6	11	2	9	13
7378	SLC11A1_04	SLC11A1	SLC11A1	XM_011511684.3,XM_017004765.2,XR_427108.4,XM_017004766.2,XM_005246793.4,XM_006712709.4,XM_017004767.2,XM_006712711.4,XR_427107.3,NM_000578.4,XM_006712710.4,XM_005246794.4,XM_011511685.3	GRCh38.p13	chr2:218395930-218395976	RNA	Endogenous	01	Above LOQ, All Targets, Host Defense Peptides, Neutrophil Degranulation, Ion Transport, Lysosome	6556	5	21	27	6	10	6	5	11	7	105	15	66	9	15	10	34	8	14	21	60	27	3	35	27	35	31	3	6	23	15	4	30	19	6	17	5	7	21
7379	SLC11A1_05	SLC11A1	SLC11A1	XM_011511684.3,XM_017004765.2,XR_427108.4,XM_017004766.2,XM_005246793.4,XM_006712709.4,XM_017004767.2,XM_006712711.4,XR_427107.3,NM_000578.4,XM_006712710.4,XM_005246794.4,XM_011511685.3	GRCh38.p13	chr2:218393128-218394159	RNA	Endogenous	01	Above LOQ, All Targets, Host Defense Peptides, Neutrophil Degranulation, Ion Transport, Lysosome	6556	8	27	38	12	21	8	18	25	4	175	28	171	20	25	28	75	16	24	25	89	52	12	51	39	64	34	6	11	34	29	12	35	29	7	18	17	5	26
4517	KAT2B_01	KAT2B	KAT2B	XR_245162.4,XM_017007424.1,XR_001740351.1,XM_005265528.4,NM_003884.5,XM_017007423.1	GRCh38.p13	chr3:20148481-20152374	RNA	Endogenous	01	Above LOQ, All Targets, Notch Signaling, Epigenetic Modification, Estrogen Signaling, Differentiation	8850	8	27	22	4	15	7	8	14	9	82	15	82	16	11	16	37	8	9	20	44	17	4	40	24	31	24	6	2	16	6	3	29	14	7	5	3	7	10
4519	KAT2B_03	KAT2B	KAT2B	XR_245162.4,XM_017007424.1,XR_001740351.1,XM_005265528.4,NM_003884.5,XM_017007423.1	GRCh38.p13	chr3:20154071-20154120	RNA	Endogenous	01	Above LOQ, All Targets, Notch Signaling, Epigenetic Modification, Estrogen Signaling, Differentiation	8850	10	18	15	7	13	3	1	12	1	60	19	77	23	18	20	51	11	19	18	57	16	5	45	20	27	30	5	7	16	11	4	26	29	6	16	4	5	19
4521	KAT2B_05	KAT2B	KAT2B	XR_245162.4,XM_017007424.1,XR_001740351.1,XM_005265528.4,NM_003884.5,XM_017007423.1	GRCh38.p13	chr3:20111735-20111784	RNA	Endogenous	01	Above LOQ, All Targets, Notch Signaling, Epigenetic Modification, Estrogen Signaling, Differentiation	8850	12	24	20	7	11	8	6	10	2	58	20	119	13	12	16	37	11	16	12	71	23	5	35	29	42	22	1	7	21	11	11	21	8	4	10	1	3	12
4518	KAT2B_02	KAT2B	KAT2B	XR_245162.4,XM_017007424.1,XR_001740351.1,XM_005265528.4,NM_003884.5,XM_017007423.1	GRCh38.p13	chr3:20101404-20101453	RNA	Endogenous	01	Above LOQ, All Targets, Notch Signaling, Epigenetic Modification, Estrogen Signaling, Differentiation	8850	9	26	28	5	17	2	6	11	7	80	21	121	13	15	28	51	14	19	25	79	25	3	57	42	50	43	9	8	18	11	6	26	17	9	9	5	4	17
4520	KAT2B_04	KAT2B	KAT2B	XR_245162.4,XM_017007424.1,XR_001740351.1,XM_005265528.4,NM_003884.5,XM_017007423.1	GRCh38.p13	chr3:20136989-20137038	RNA	Endogenous	01	Above LOQ, All Targets, Notch Signaling, Epigenetic Modification, Estrogen Signaling, Differentiation	8850	5	29	25	5	21	10	8	10	2	66	15	113	12	19	14	55	9	15	16	55	18	5	48	31	29	27	3	2	18	13	7	22	11	8	15	1	7	16
5052	MAPK8_02	MAPK8	MAPK8	XM_024448080.1,NM_001323331.2,NM_001323330.2,NM_139049.4,NR_136584.2,NR_136585.2,NM_001323321.2,NR_136583.2,NM_001323327.2,NM_001278547.1,NM_001323324.2,NM_001323320.2,NM_001323325.2,XM_024448079.1,NM_001323326.2,NM_001323322.2,NM_139046.4,NM_001323323.2,NM_001323302.2,NM_001278548.1,NM_001323328.2,NM_001323329.2	GRCh38.p13	chr10:48410110-48410159	RNA	Endogenous	01	Above LOQ, All Targets, IL-1 Signaling, TLR Signaling, Apoptosis, DNA Damage Repair, Insulin Signaling, Oxidative Stress, Cell Adhesion & Motility, FoxO Signaling, Autophagy, NLR Signaling, Wnt Signaling, IL-17 Signaling, TNF Signaling, MAPK Signaling, Senescence, RNA Sensing, TCR Signaling, Proteotoxic Stress, Myeloid Inflammation, Differentiation	5599	1	9	21	12	4	13	8	14	6	69	36	92	17	26	19	58	7	15	15	41	26	10	33	44	34	30	6	7	23	13	10	32	17	13	12	2	5	15
5054	MAPK8_04	MAPK8	MAPK8	XM_024448080.1,NM_001323331.2,NM_001323330.2,NM_139049.4,NR_136584.2,NR_136585.2,NM_001323321.2,NR_136583.2,NM_001323327.2,NM_001278547.1,NM_001323324.2,NM_001323320.2,NM_001323325.2,XM_024448079.1,NM_001323326.2,NM_001323322.2,NM_139046.4,NM_001323323.2,NM_001323302.2,NM_001278548.1,NM_001323328.2,NM_001323329.2	GRCh38.p13	chr10:48401764-48404882	RNA	Endogenous	01	Above LOQ, All Targets, IL-1 Signaling, TLR Signaling, Apoptosis, DNA Damage Repair, Insulin Signaling, Oxidative Stress, Cell Adhesion & Motility, FoxO Signaling, Autophagy, NLR Signaling, Wnt Signaling, IL-17 Signaling, TNF Signaling, MAPK Signaling, Senescence, RNA Sensing, TCR Signaling, Proteotoxic Stress, Myeloid Inflammation, Differentiation	5599	13	19	18	4	12	10	6	9	2	67	22	78	14	23	13	30	7	12	15	36	23	6	19	19	20	20	5	6	14	11	8	16	7	10	10	3	7	10
5055	MAPK8_05	MAPK8	MAPK8	XM_024448080.1,NM_001323331.2,NM_001323330.2,NM_139049.4,NR_136584.2,NR_136585.2,NM_001323321.2,NR_136583.2,NM_001323327.2,NM_001278547.1,NM_001323324.2,NM_001323320.2,NM_001323325.2,XM_024448079.1,NM_001323326.2,NM_001323322.2,NM_139046.4,NM_001323323.2,NM_001323302.2,NM_001278548.1,NM_001323328.2,NM_001323329.2	GRCh38.p13	chr10:48435567-48435616	RNA	Endogenous	01	Above LOQ, All Targets, IL-1 Signaling, TLR Signaling, Apoptosis, DNA Damage Repair, Insulin Signaling, Oxidative Stress, Cell Adhesion & Motility, FoxO Signaling, Autophagy, NLR Signaling, Wnt Signaling, IL-17 Signaling, TNF Signaling, MAPK Signaling, Senescence, RNA Sensing, TCR Signaling, Proteotoxic Stress, Myeloid Inflammation, Differentiation	5599	6	14	36	10	11	8	7	14	3	66	27	62	20	28	13	35	7	17	14	58	27	2	40	19	25	30	7	9	12	16	9	24	9	5	10	2	6	12
5051	MAPK8_01	MAPK8	MAPK8	XM_024448080.1,NM_001323331.2,NM_001323330.2,NM_139049.4,NR_136584.2,NR_136585.2,NM_001323321.2,NR_136583.2,NM_001323327.2,NM_001278547.1,NM_001323324.2,NM_001323320.2,NM_001323325.2,XM_024448079.1,NM_001323326.2,NM_001323322.2,NM_139046.4,NM_001323323.2,NM_001323302.2,NM_001278548.1,NM_001323328.2,NM_001323329.2	GRCh38.p13	chr10:48420210-48420259	RNA	Endogenous	01	Above LOQ, All Targets, IL-1 Signaling, TLR Signaling, Apoptosis, DNA Damage Repair, Insulin Signaling, Oxidative Stress, Cell Adhesion & Motility, FoxO Signaling, Autophagy, NLR Signaling, Wnt Signaling, IL-17 Signaling, TNF Signaling, MAPK Signaling, Senescence, RNA Sensing, TCR Signaling, Proteotoxic Stress, Myeloid Inflammation, Differentiation	5599	13	24	10	5	32	6	12	10	5	83	46	96	13	55	24	64	5	23	10	70	29	11	33	35	40	32	9	5	17	17	17	24	27	14	19	7	3	17
5053	MAPK8_03	MAPK8	MAPK8	XM_024448080.1,NM_001323331.2,NM_001323330.2,NM_139049.4,NR_136584.2,NR_136585.2,NM_001323321.2,NR_136583.2,NM_001323327.2,NM_001278547.1,NM_001323324.2,NM_001323320.2,NM_001323325.2,XM_024448079.1,NM_001323326.2,NM_001323322.2,NM_139046.4,NM_001323323.2,NM_001323302.2,NM_001278548.1,NM_001323328.2,NM_001323329.2	GRCh38.p13	chr10:48434913-48434962	RNA	Endogenous	01	Above LOQ, All Targets, IL-1 Signaling, TLR Signaling, Apoptosis, DNA Damage Repair, Insulin Signaling, Oxidative Stress, Cell Adhesion & Motility, FoxO Signaling, Autophagy, NLR Signaling, Wnt Signaling, IL-17 Signaling, TNF Signaling, MAPK Signaling, Senescence, RNA Sensing, TCR Signaling, Proteotoxic Stress, Myeloid Inflammation, Differentiation	5599	4	22	20	9	13	4	7	11	2	59	27	85	11	22	18	26	9	14	14	52	29	6	33	23	31	36	6	6	18	16	11	27	16	12	10	2	6	9
2524	EFNA2_01	EFNA2	EFNA2	NM_001405.4,XM_017026449.1,XM_017026450.1	GRCh38.p13	chr19:1300987-1301036	RNA	Endogenous	01	All Targets, PI3K-Akt Signaling, MAPK Signaling, Differentiation	1943	10	5	20	5	13	9	7	17	2	45	11	62	11	6	12	35	13	10	17	33	15	1	36	16	17	16	4	5	17	15	4	16	11	7	11	5	7	10
2528	EFNA2_05	EFNA2	EFNA2	NM_001405.4,XM_017026449.1,XM_017026450.1	GRCh38.p13	chr19:1295834-1298568	RNA	Endogenous	01	All Targets, PI3K-Akt Signaling, MAPK Signaling, Differentiation	1943	4	6	19	7	10	10	7	12	5	37	15	50	14	14	14	29	11	7	14	40	15	2	32	19	31	24	2	4	16	18	6	21	17	7	7	1	6	17
2526	EFNA2_03	EFNA2	EFNA2	NM_001405.4,XM_017026449.1,XM_017026450.1	GRCh38.p13	chr19:1295788-1295837	RNA	Endogenous	01	All Targets, PI3K-Akt Signaling, MAPK Signaling, Differentiation	1943	12	11	24	9	12	14	11	19	4	86	22	104	14	18	15	43	10	18	20	81	15	3	44	34	42	19	6	13	26	21	12	29	17	8	12	6	6	16
2525	EFNA2_02	EFNA2	EFNA2	NM_001405.4,XM_017026449.1,XM_017026450.1	GRCh38.p13	chr19:1300847-1300896	RNA	Endogenous	01	All Targets, PI3K-Akt Signaling, MAPK Signaling, Differentiation	1943	4	18	28	4	19	8	6	10	1	49	10	51	11	10	7	32	7	7	14	47	17	5	19	13	26	16	3	1	21	10	5	26	12	5	18	4	2	10
2527	EFNA2_04	EFNA2	EFNA2	NM_001405.4,XM_017026449.1,XM_017026450.1	GRCh38.p13	chr19:1300819-1300868	RNA	Endogenous	01	All Targets, PI3K-Akt Signaling, MAPK Signaling, Differentiation	1943	4	21	27	9	21	7	6	14	1	42	13	56	7	11	14	29	10	7	14	25	15	3	17	13	16	20	7	4	20	15	7	22	13	3	9	4	7	13
2880	FGF10_04	FGF10	FGF10	NM_004465.2,XM_005248264.4	GRCh38.p13	chr5:44388379-44388426	RNA	Endogenous	01	Above LOQ, All Targets, Insulin Signaling, PI3K-Akt Signaling, MAPK Signaling, Melanoma, FGFR Signaling, Differentiation	2255	4	11	14	3	9	5	5	11	2	34	6	40	1	10	6	22	12	11	8	17	10	3	15	13	12	13	2	4	7	6	4	19	10	6	15	2	7	6
2878	FGF10_02	FGF10	FGF10	NM_004465.2,XM_005248264.4	GRCh38.p13	chr5:44310446-44310495	RNA	Endogenous	01	Above LOQ, All Targets, Insulin Signaling, PI3K-Akt Signaling, MAPK Signaling, Melanoma, FGFR Signaling, Differentiation	2255	4	9	24	6	12	8	6	10	4	54	12	52	14	14	8	25	4	8	10	34	16	2	17	12	19	23	7	7	12	6	5	21	13	6	11	1	4	8
2881	FGF10_05	FGF10	FGF10	NM_004465.2,XM_005248264.4	GRCh38.p13	chr5:44388431-44388480	RNA	Endogenous	01	Above LOQ, All Targets, Insulin Signaling, PI3K-Akt Signaling, MAPK Signaling, Melanoma, FGFR Signaling, Differentiation	2255	4	20	31	7	12	12	8	7	6	60	13	67	10	13	8	31	18	11	22	43	17	3	28	13	27	18	7	6	17	21	4	29	14	6	12	5	13	13
2877	FGF10_01	FGF10	FGF10	NM_004465.2,XM_005248264.4	GRCh38.p13	chr5:44388495-44388544	RNA	Endogenous	01	Above LOQ, All Targets, Insulin Signaling, PI3K-Akt Signaling, MAPK Signaling, Melanoma, FGFR Signaling, Differentiation	2255	9	65	25	11	22	8	14	34	13	133	60	385	16	34	31	97	22	25	26	252	91	16	68	116	140	41	19	22	94	68	24	47	92	34	60	38	21	62
2879	FGF10_03	FGF10	FGF10	NM_004465.2,XM_005248264.4	GRCh38.p13	chr5:44305048-44305086	RNA	Endogenous	01	Above LOQ, All Targets, Insulin Signaling, PI3K-Akt Signaling, MAPK Signaling, Melanoma, FGFR Signaling, Differentiation	2255	12	16	17	3	7	10	4	17	1	46	13	49	3	7	12	22	4	6	16	26	26	1	28	5	11	23	4	3	15	8	7	30	12	6	12	1	2	10
7206	SERPING1_02	SERPING1	SERPING1	NM_000062.3,NM_001032295.2	GRCh38.p13	chr11:57611885-57611934	RNA	Endogenous	01	Endothelial, Pericyte, Above LOQ, All Targets, Complement System	710	36	207	24	8	105	24	9	86	64	582	171	705	85	98	131	465	157	210	374	247	222	31	388	169	103	303	18	15	43	59	33	154	155	20	57	19	16	27
7207	SERPING1_03	SERPING1	SERPING1	NM_000062.3,NM_001032295.2	GRCh38.p13	chr11:57606494-57606543	RNA	Endogenous	01	Endothelial, Pericyte, Above LOQ, All Targets, Complement System	710	36	205	33	9	105	22	12	97	38	525	169	721	69	74	133	413	134	190	281	234	222	31	357	169	113	278	17	9	57	58	24	141	169	20	48	25	25	27
7208	SERPING1_04	SERPING1	SERPING1	NM_000062.3,NM_001032295.2	GRCh38.p13	chr11:57606206-57606449	RNA	Endogenous	01	Endothelial, Pericyte, Above LOQ, All Targets, Complement System	710	34	182	31	9	75	28	18	85	50	573	144	715	56	74	127	424	140	181	321	246	245	35	367	160	85	316	30	24	50	44	31	113	125	12	30	15	18	28
7209	SERPING1_05	SERPING1	SERPING1	NM_000062.3,NM_001032295.2	GRCh38.p13	chr11:57614340-57614389	RNA	Endogenous	01	Endothelial, Pericyte, Above LOQ, All Targets, Complement System	710	27	143	34	4	119	33	11	98	45	589	139	564	58	75	116	446	115	165	322	166	183	29	362	117	72	274	36	26	71	88	18	171	184	17	85	41	19	37
7205	SERPING1_01	SERPING1	SERPING1	NM_000062.3,NM_001032295.2	GRCh38.p13	chr11:57614720-57614759	RNA	Endogenous	01	Endothelial, Pericyte, Above LOQ, All Targets, Complement System	710	21	161	49	4	103	16	7	97	43	522	117	535	49	89	82	349	116	190	309	183	138	29	274	121	95	262	20	12	64	70	24	153	185	28	63	32	24	36
2953	FGF4_04	FGF4	FGF4	NM_002007.4	GRCh38.p13	chr11:69771571-69771617	RNA	Endogenous	01	All Targets, Insulin Signaling, PI3K-Akt Signaling, MAPK Signaling, Melanoma, FGFR Signaling	2249	10	11	24	8	12	7	8	9	5	61	10	59	8	17	14	31	8	5	21	51	29	3	32	21	33	16	5	8	10	8	8	32	15	2	9	3	8	14
2952	FGF4_03	FGF4	FGF4	NM_002007.4	GRCh38.p13	chr11:69772185-69772224	RNA	Endogenous	01	All Targets, Insulin Signaling, PI3K-Akt Signaling, MAPK Signaling, Melanoma, FGFR Signaling	2249	3	19	21	8	19	14	7	13	3	72	24	80	11	9	10	32	7	10	18	43	25	2	27	21	41	18	10	11	17	19	2	19	13	3	16	3	7	24
2951	FGF4_02	FGF4	FGF4	NM_002007.4	GRCh38.p13	chr11:69772353-69772402	RNA	Endogenous	01	All Targets, Insulin Signaling, PI3K-Akt Signaling, MAPK Signaling, Melanoma, FGFR Signaling	2249	4	22	14	7	16	8	2	10	5	45	15	44	5	9	8	29	3	4	14	28	12	1	18	10	13	13	5	8	17	9	5	29	9	5	6	2	4	9
2950	FGF4_01	FGF4	FGF4	NM_002007.4	GRCh38.p13	chr11:69772731-69772780	RNA	Endogenous	01	All Targets, Insulin Signaling, PI3K-Akt Signaling, MAPK Signaling, Melanoma, FGFR Signaling	2249	6	13	33	6	9	7	10	14	5	69	18	66	7	11	51	27	13	7	14	54	16	1	31	18	35	23	4	6	15	16	11	24	19	6	11	2	7	13
2954	FGF4_05	FGF4	FGF4	NM_002007.4	GRCh38.p13	chr11:69772349-69772398	RNA	Endogenous	01	All Targets, Insulin Signaling, PI3K-Akt Signaling, MAPK Signaling, Melanoma, FGFR Signaling	2249	10	12	18	3	9	8	6	11	3	53	9	46	10	15	9	17	13	9	8	29	13	3	31	12	15	19	2	7	10	5	8	26	14	5	9	1	4	11
2269	CYFIP2_01	CYFIP2	CYFIP2	NM_014376.4,XM_017009342.1,XM_011534516.3,NM_001291722.2,NM_001037333.3,XM_017009341.1,NM_001291721.2	GRCh38.p13	chr5:157383273-157383307	RNA	Endogenous	01	Above LOQ, All Targets, Phagocytosis, VEGF Signaling	26999	5	18	15	4	14	8	12	12	3	93	33	116	15	28	29	48	11	17	19	101	34	2	34	56	87	31	8	6	13	10	8	18	12	9	14	2	4	22
2273	CYFIP2_05	CYFIP2	CYFIP2	NM_014376.4,XM_017009342.1,XM_011534516.3,XR_001742052.2,NM_001037333.3,NM_001291722.2,XM_017009341.1,NM_001291721.2	GRCh38.p13	chr5:157341114-157359008	RNA	Endogenous	01	Above LOQ, All Targets, Phagocytosis, VEGF Signaling	26999	4	22	14	4	9	4	7	6	1	114	49	222	12	43	29	67	6	36	22	128	47	5	47	94	124	53	6	6	19	18	5	21	24	6	9	3	5	9
2272	CYFIP2_04	CYFIP2	CYFIP2	NM_014376.4,XM_017009342.1,XM_011534516.3,XR_001742052.2,NM_001037333.3,NM_001291722.2,XM_017009341.1,NM_001291721.2	GRCh38.p13	chr5:157309762-157309811	RNA	Endogenous	01	Above LOQ, All Targets, Phagocytosis, VEGF Signaling	26999	5	17	25	4	7	5	6	38	2	106	30	218	16	29	33	98	10	38	22	127	37	1	54	70	111	45	10	5	17	9	11	31	17	9	10	11	2	10
2271	CYFIP2_03	CYFIP2	CYFIP2	NM_014376.4,XM_017009342.1,XM_011534516.3,XR_001742052.2,NM_001037333.3,NM_001291722.2,XM_017009341.1,NM_001291721.2	GRCh38.p13	chr5:157314366-157314400	RNA	Endogenous	01	Above LOQ, All Targets, Phagocytosis, VEGF Signaling	26999	11	19	11	8	7	10	8	11	6	92	32	201	10	22	34	73	11	32	24	118	36	3	56	64	110	53	11	8	11	12	10	27	24	5	11	4	6	16
2270	CYFIP2_02	CYFIP2	CYFIP2	NM_014376.4,XM_017009342.1,XM_011534516.3,XR_001742052.2,NM_001037333.3,NM_001291722.2,XM_017009341.1,NM_001291721.2	GRCh38.p13	chr5:157333327-157333376	RNA	Endogenous	01	Above LOQ, All Targets, Phagocytosis, VEGF Signaling	26999	9	18	24	6	12	4	17	6	2	63	37	189	7	22	24	69	7	25	24	110	27	6	44	62	111	38	10	9	16	16	14	18	15	9	8	4	6	15
1967	COL5A2_02	COL5A2	COL5A2	XM_011510573.3,NM_000393.5	GRCh38.p13	chr2:189036752-189036801	RNA	Endogenous	01	Collagen, Above LOQ, All Targets, MET Signaling, PDGF Signaling, Differentiation	1290	8	33	16	4	11	14	5	18	3	96	16	117	16	21	14	66	18	33	25	37	78	1	75	35	37	45	10	4	15	12	9	33	22	6	14	2	6	18
1966	COL5A2_01	COL5A2	COL5A2	XM_011510573.3,NM_000393.5	GRCh38.p13	chr2:189034039-189034088	RNA	Endogenous	01	Collagen, Above LOQ, All Targets, MET Signaling, PDGF Signaling, Differentiation	1290	6	49	32	10	19	10	6	25	7	110	23	187	17	22	13	68	22	42	30	63	63	3	107	46	45	75	9	5	30	19	5	42	28	3	21	6	7	15
1969	COL5A2_04	COL5A2	COL5A2	XM_011510573.3,NM_000393.5	GRCh38.p13	chr2:189033069-189033118	RNA	Endogenous	01	Collagen, Above LOQ, All Targets, MET Signaling, PDGF Signaling, Differentiation	1290	5	26	23	1	12	13	7	14	6	82	18	110	11	12	8	55	20	31	16	40	38	2	56	30	27	46	4	6	21	16	4	26	18	7	3	4	5	8
1970	COL5A2_05	COL5A2	COL5A2	XM_011510573.3,NM_000393.5	GRCh38.p13	chr2:189036678-189036727	RNA	Endogenous	01	Collagen, Above LOQ, All Targets, MET Signaling, PDGF Signaling, Differentiation	1290	9	32	34	6	10	11	6	16	5	83	18	92	12	12	7	56	13	31	21	49	38	4	61	32	21	39	11	8	13	20	5	27	10	4	10	3	6	13
1968	COL5A2_03	COL5A2	COL5A2	XM_011510573.3,NM_000393.5	GRCh38.p13	chr2:189032783-189032832	RNA	Endogenous	01	Collagen, Above LOQ, All Targets, MET Signaling, PDGF Signaling, Differentiation	1290	5	35	21	12	9	10	7	13	3	73	21	103	21	22	11	60	13	16	13	45	34	5	52	26	32	35	2	4	13	13	8	27	17	2	6	1	3	15
6211	PKMYT1_02	PKMYT1	PKMYT1	XM_011522735.3,XM_011522734.3,NM_001258450.2,NM_001258451.2,NM_004203.5,XM_024450490.1,XM_011522736.3,NM_182687.3	GRCh38.p13	chr16:2974650-2975348	RNA	Endogenous	01	All Targets, Cell Cycle	9088	8	19	20	9	9	7	11	12	3	60	19	57	10	23	21	23	7	10	17	60	14	2	21	16	28	25	7	12	15	22	8	27	13	5	7	3	6	20
6212	PKMYT1_03	PKMYT1	PKMYT1	XM_011522735.3,XM_011522734.3,NM_001258450.2,NM_001258451.2,NM_004203.5,XM_024450490.1,XM_011522736.3,NM_182687.3	GRCh38.p13	chr16:2975811-2976696	RNA	Endogenous	01	All Targets, Cell Cycle	9088	6	10	16	3	4	3	10	11	2	42	15	33	3	10	9	27	6	9	12	31	11	1	21	16	19	16	8	5	15	6	3	20	10	3	8	2	8	12
6210	PKMYT1_01	PKMYT1	PKMYT1	XM_011522735.3,XM_011522734.3,NM_001258450.2,NM_001258451.2,NM_004203.5,XM_024450490.1,XM_011522736.3,NM_182687.3	GRCh38.p13	chr16:2975804-2976690	RNA	Endogenous	01	All Targets, Cell Cycle	9088	5	12	24	4	9	9	6	12	4	50	9	30	6	20	13	16	3	6	22	19	8	1	21	14	17	13	7	5	13	11	4	25	8	7	11	3	3	11
3857	IFITM2_02	IFITM2	IFITM2	NM_006435.2	GRCh38.p13	chr11:308221-308255	RNA	Endogenous	01	Mast cell, Endothelial, Pericyte, Above LOQ, All Targets, Type I Interferon Signaling	10581	11	125	31	6	42	8	11	42	11	352	138	540	48	58	104	218	45	84	68	267	172	28	173	150	147	119	26	6	18	36	22	45	69	24	31	13	7	37
3856	IFITM2_01	IFITM2	IFITM2	NM_006435.2	GRCh38.p13	chr11:308158-308192	RNA	Endogenous	01	Mast cell, Endothelial, Pericyte, Above LOQ, All Targets, Type I Interferon Signaling	10581	5	54	24	7	12	7	7	19	2	114	45	168	14	29	26	55	21	19	28	85	105	8	57	37	51	43	10	6	32	20	10	31	29	9	15	6	2	15
3858	IFITM2_03	IFITM2	IFITM2	NM_006435.2	GRCh38.p13	chr11:309136-309183	RNA	Endogenous	01	Mast cell, Endothelial, Pericyte, Above LOQ, All Targets, Type I Interferon Signaling	10581	10	114	29	6	34	12	12	44	13	372	134	540	39	51	116	294	57	92	65	239	176	26	221	134	131	131	19	12	29	30	24	45	97	18	46	19	9	26
7041	RPS6KB1_05	RPS6KB1	RPS6KB1	NR_161457.1,NR_161456.1,NM_001369678.1,NM_001369679.1,NM_001369674.1,NM_001369675.1,NR_161455.1,NM_003161.4,NM_001272042.1,NM_001369676.1,NR_161458.1,NR_161460.1,NR_161461.1,NR_161459.1,NM_001369669.1,NM_001272043.2,NM_001369677.1,NM_001272044.1,NM_001272060.1,NM_001369671.1,XR_002958051.1,NM_001369672.1,NM_001369673.1,NM_001369670.1,NR_161462.1	GRCh38.p13	chr17:59948803-59948852	RNA	Endogenous	01	Above LOQ, All Targets, TGF-beta Signaling, Insulin Signaling, PI3K-Akt Signaling, Autophagy, AMPK Signaling, Leukemia, Phagocytosis, HIF1 Signaling, mTOR Signaling	6198	10	20	17	6	10	6	8	17	1	63	27	104	20	25	21	41	13	14	19	57	20	7	34	30	35	28	6	8	17	10	3	32	20	4	15	3	8	15
7038	RPS6KB1_02	RPS6KB1	RPS6KB1	NR_161457.1,NR_161456.1,NM_001369678.1,NM_001369679.1,NM_001369674.1,NM_001369675.1,NR_161455.1,NM_003161.4,NM_001272042.1,NM_001369676.1,NR_161458.1,NR_161460.1,NR_161461.1,NR_161459.1,NM_001369669.1,NM_001272043.2,NM_001369677.1,NM_001272044.1,NM_001272060.1,NM_001369671.1,XR_002958051.1,NM_001369672.1,NM_001369673.1,NM_001369670.1,NR_161462.1	GRCh38.p13	chr17:59948921-59948970	RNA	Endogenous	01	Above LOQ, All Targets, TGF-beta Signaling, Insulin Signaling, PI3K-Akt Signaling, Autophagy, AMPK Signaling, Leukemia, Phagocytosis, HIF1 Signaling, mTOR Signaling	6198	9	28	39	7	11	8	9	16	3	76	37	175	19	23	23	50	16	14	22	95	46	7	47	66	60	35	4	8	21	20	8	21	18	11	11	2	10	19
7037	RPS6KB1_01	RPS6KB1	RPS6KB1	NR_161457.1,NR_161456.1,NM_001369678.1,NM_001369679.1,NM_001369674.1,NM_001369675.1,NR_161455.1,NM_003161.4,NM_001272042.1,NM_001369676.1,NR_161458.1,NR_161460.1,NR_161461.1,NR_161459.1,NM_001369669.1,NM_001272043.2,NM_001369677.1,NM_001272044.1,NM_001272060.1,NM_001369671.1,XR_002958051.1,NM_001369672.1,NM_001369673.1,NM_001369670.1,NR_161462.1	GRCh38.p13	chr17:59947687-59947736	RNA	Endogenous	01	Above LOQ, All Targets, TGF-beta Signaling, Insulin Signaling, PI3K-Akt Signaling, Autophagy, AMPK Signaling, Leukemia, Phagocytosis, HIF1 Signaling, mTOR Signaling	6198	5	24	13	8	15	7	8	9	5	85	40	119	6	29	22	49	13	10	24	88	25	4	41	45	35	29	5	36	25	8	6	29	8	8	12	4	4	9
7039	RPS6KB1_03	RPS6KB1	RPS6KB1	NR_161457.1,NR_161456.1,NM_001369678.1,NM_001369679.1,NM_001369674.1,NM_001369675.1,NR_161455.1,NM_003161.4,NM_001272042.1,NM_001369676.1,NR_161458.1,NR_161460.1,NR_161461.1,NR_161459.1,NM_001369669.1,NM_001272043.2,NM_001369677.1,NM_001272044.1,NM_001272060.1,NM_001369671.1,XR_002958051.1,NM_001369672.1,NM_001369673.1,NM_001369670.1,NR_161462.1	GRCh38.p13	chr17:59947617-59947666	RNA	Endogenous	01	Above LOQ, All Targets, TGF-beta Signaling, Insulin Signaling, PI3K-Akt Signaling, Autophagy, AMPK Signaling, Leukemia, Phagocytosis, HIF1 Signaling, mTOR Signaling	6198	3	20	25	10	12	9	6	13	6	69	39	114	15	25	24	45	14	12	16	64	25	3	41	31	33	26	5	5	18	10	14	27	22	12	7	6	8	10
7040	RPS6KB1_04	RPS6KB1	RPS6KB1	NR_161457.1,NR_161456.1,NM_001369678.1,NM_001369679.1,NM_001369674.1,NM_001369675.1,NR_161455.1,NM_003161.4,NM_001272042.1,NM_001369676.1,NR_161458.1,NR_161460.1,NR_161461.1,NR_161459.1,NM_001369669.1,NM_001272043.2,NM_001369677.1,NM_001272044.1,NM_001272060.1,NM_001369671.1,XR_002958051.1,NM_001369672.1,NM_001369673.1,NM_001369670.1,NR_161462.1	GRCh38.p13	chr17:59948977-59949026	RNA	Endogenous	01	Above LOQ, All Targets, TGF-beta Signaling, Insulin Signaling, PI3K-Akt Signaling, Autophagy, AMPK Signaling, Leukemia, Phagocytosis, HIF1 Signaling, mTOR Signaling	6198	3	20	22	7	9	6	8	14	2	87	26	133	10	29	19	49	9	10	18	80	33	8	42	44	42	30	7	4	20	14	8	23	23	11	12	5	6	13
2210	CXCL5_02	CXCL5	CXCL5	NM_002994.5	GRCh38.p13	chr4:73998224-73998273	RNA	Endogenous	01	All Targets, Chemokine Signaling, GPCR Signaling, TNF Signaling	6374	9	16	18	7	20	7	10	6	8	58	9	58	11	9	10	23	3	6	12	30	15	2	30	10	24	16	6	5	20	7	9	30	8	1	10	1	6	9
2209	CXCL5_01	CXCL5	CXCL5	NM_002994.5	GRCh38.p13	chr4:73998274-73998323	RNA	Endogenous	01	All Targets, Chemokine Signaling, GPCR Signaling, TNF Signaling	6374	6	10	17	1	12	4	5	10	2	49	11	49	10	12	15	39	7	10	18	36	19	1	19	14	32	20	8	3	12	16	5	27	16	6	10	5	3	13
792	BMP7_02	BMP7	BMP7	NM_001719.3	GRCh38.p13	chr20:57265718-57265763	RNA	Endogenous	01	Above LOQ, All Targets, EMT, TGF-beta Signaling, Oxidative Stress	655	3	34	21	15	19	12	5	12	2	69	37	117	16	44	23	57	10	13	21	61	37	5	34	29	40	31	19	9	20	31	12	31	24	31	15	9	6	13
791	BMP7_01	BMP7	BMP7	NM_001719.3	GRCh38.p13	chr20:57170718-57170757	RNA	Endogenous	01	Above LOQ, All Targets, EMT, TGF-beta Signaling, Oxidative Stress	655	7	22	22	3	11	7	3	9	5	59	21	53	16	27	14	25	11	11	17	23	13	6	12	19	18	20	8	5	19	14	10	27	14	12	9	1	5	7
795	BMP7_05	BMP7	BMP7	NM_001719.3	GRCh38.p13	chr20:57170742-57170791	RNA	Endogenous	01	Above LOQ, All Targets, EMT, TGF-beta Signaling, Oxidative Stress	655	7	25	23	9	16	12	6	15	1	59	28	86	12	30	14	47	10	9	29	32	22	5	18	30	33	25	11	10	21	14	8	21	14	12	10	2	5	10
794	BMP7_04	BMP7	BMP7	NM_001719.3	GRCh38.p13	chr20:57170524-57170573	RNA	Endogenous	01	Above LOQ, All Targets, EMT, TGF-beta Signaling, Oxidative Stress	655	8	28	23	3	8	12	7	14	5	83	34	79	11	37	17	45	10	13	25	40	20	1	26	31	35	22	13	4	8	11	7	29	20	24	10	2	6	5
793	BMP7_03	BMP7	BMP7	NM_001719.3	GRCh38.p13	chr20:57228269-57228318	RNA	Endogenous	01	Above LOQ, All Targets, EMT, TGF-beta Signaling, Oxidative Stress	655	3	10	30	3	14	10	8	5	6	74	25	77	5	14	22	22	4	12	11	36	24	1	44	26	25	19	14	13	16	17	16	28	22	15	10	3	5	11
2299	DAXX_01	DAXX	DAXX	NM_001141970.2,NM_001141969.2,NM_001350.5,XM_005248860.3,NM_001254717.1	GRCh38.p13	chr6:33319786-33319826	RNA	Endogenous	01	Above LOQ, All Targets, Androgen Signaling, Apoptosis, MAPK Signaling	1616	4	22	26	5	16	6	9	13	5	68	37	146	20	25	21	49	14	22	19	109	30	5	40	43	68	29	11	6	19	11	8	28	17	8	11	2	5	8
2302	DAXX_04	DAXX	DAXX	NM_001141970.2,NM_001141969.2,NM_001350.5,XM_005248860.3,NM_001254717.1	GRCh38.p13	chr6:33318748-33318793	RNA	Endogenous	01	Above LOQ, All Targets, Androgen Signaling, Apoptosis, MAPK Signaling	1616	9	36	18	6	9	10	3	9	3	77	37	110	18	43	24	58	15	27	20	73	26	13	47	39	62	25	12	2	16	10	13	21	20	10	15	1	5	11
2303	DAXX_05	DAXX	DAXX	NM_001141970.2,NM_001141969.2,NM_001350.5,NM_001254717.1	GRCh38.p13	chr6:33320763-33320812	RNA	Endogenous	01	Above LOQ, All Targets, Androgen Signaling, Apoptosis, MAPK Signaling	1616	8	16	25	10	13	8	8	13	8	69	47	140	10	37	25	66	11	15	25	85	24	8	54	34	46	45	10	4	22	10	11	23	17	10	12	4	9	13
2301	DAXX_03	DAXX	DAXX	NM_001141970.2,NM_001141969.2,XM_005248860.3,NM_001350.5,NM_001254717.1	GRCh38.p13	chr6:33320567-33320750	RNA	Endogenous	01	Above LOQ, All Targets, Androgen Signaling, Apoptosis, MAPK Signaling	1616	5	15	14	4	6	5	5	9	1	49	22	70	5	24	24	51	5	12	13	61	31	5	26	30	32	18	2	4	10	4	6	16	7	9	7	1	1	5
2300	DAXX_02	DAXX	DAXX	NM_001141970.2,NM_001141969.2,NM_001350.5,NM_001254717.1	GRCh38.p13	chr6:33321489-33321527	RNA	Endogenous	01	Above LOQ, All Targets, Androgen Signaling, Apoptosis, MAPK Signaling	1616	7	25	30	4	18	8	7	11	2	88	40	136	12	31	25	55	15	11	22	90	42	11	47	36	53	42	8	4	13	12	16	32	16	12	24	10	6	7
522	ASPA_04	ASPA	ASPA	XR_934026.2,NM_001128085.1,XM_017024661.1,NM_000049.4,XM_024450764.1	GRCh38.p13	chr17:3476216-3476265	RNA	Endogenous	01	All Targets, Amino Acid Synthesis & Transport, Glutamine Metabolism	443	6	16	34	4	13	8	11	18	7	64	10	80	14	18	7	422	13	8	13	35	15	2	27	19	22	21	4	13	14	9	5	19	16	2	13	3	5	15
521	ASPA_03	ASPA	ASPA	XR_934026.2,NM_001128085.1,XM_017024661.1,NM_000049.4,XM_024450764.1	GRCh38.p13	chr17:3498948-3498982	RNA	Endogenous	01	All Targets, Amino Acid Synthesis & Transport, Glutamine Metabolism	443	6	22	28	7	17	8	5	16	2	82	18	68	10	11	7	43	8	6	18	40	16	2	32	10	19	24	4	11	17	18	7	36	23	5	14	4	9	17
519	ASPA_01	ASPA	ASPA	XR_934026.2,NM_001128085.1,XM_017024661.1,NM_000049.4,XM_024450764.1	GRCh38.p13	chr17:3483551-3489242	RNA	Endogenous	01	All Targets, Amino Acid Synthesis & Transport, Glutamine Metabolism	443	7	20	25	8	23	10	11	11	1	53	14	60	13	14	12	30	12	10	17	51	11	3	31	22	23	19	4	4	23	16	7	22	20	3	13	7	6	14
520	ASPA_02	ASPA	ASPA	XR_934026.2,NM_001128085.1,XM_017024661.1,NM_000049.4,XM_024450764.1	GRCh38.p13	chr17:3498993-3499042	RNA	Endogenous	01	All Targets, Amino Acid Synthesis & Transport, Glutamine Metabolism	443	9	9	29	6	7	9	10	8	1	53	18	56	8	13	7	25	21	7	10	45	11	2	25	15	22	20	4	5	18	11	13	20	11	9	19	2	4	13
523	ASPA_05	ASPA	ASPA	XR_934026.2,NM_001128085.1,XM_017024661.1,NM_000049.4,XM_024450764.1	GRCh38.p13	chr17:3476336-3476385	RNA	Endogenous	01	All Targets, Amino Acid Synthesis & Transport, Glutamine Metabolism	443	8	26	18	4	11	10	8	11	4	62	12	67	9	11	8	31	11	7	10	39	39	3	29	13	31	26	6	9	16	10	7	30	20	6	13	4	2	17
4558	KIT_04	KIT	KIT	XM_017008179.1,XM_017008180.1,XM_005265741.1,NM_000222.3,XM_005265740.1,NM_001093772.1,XM_005265742.3,XM_017008178.1	GRCh38.p13	chr4:54709472-54709521	RNA	Endogenous	01	Mast cell, All Targets, PI3K-Akt Signaling, Leukemia, MAPK Signaling	3815	8	22	30	7	8	15	9	11	1	34	16	45	10	17	8	30	9	10	11	30	6	2	22	11	19	12	8	9	11	15	9	22	15	4	5	4	3	11
4557	KIT_03	KIT	KIT	XM_017008179.1,XM_017008180.1,XM_005265741.1,NM_000222.3,XM_005265740.1,NM_001093772.1,XM_005265742.3,XM_017008178.1	GRCh38.p13	chr4:54738476-54738525	RNA	Endogenous	01	Mast cell, All Targets, PI3K-Akt Signaling, Leukemia, MAPK Signaling	3815	4	17	24	5	8	8	6	13	3	50	15	68	13	16	13	23	7	10	15	28	14	4	27	9	17	17	8	8	20	12	6	18	15	6	12	3	4	14
4556	KIT_02	KIT	KIT	XM_017008179.1,XM_017008180.1,XM_005265741.1,NM_000222.3,XM_005265740.1,NM_001093772.1,XM_005265742.3,XM_017008178.1	GRCh38.p13	chr4:54723650-54725857	RNA	Endogenous	01	Mast cell, All Targets, PI3K-Akt Signaling, Leukemia, MAPK Signaling	3815	9	31	22	5	9	7	4	14	1	53	15	66	12	21	7	171	1	5	9	24	15	1	31	21	13	16	8	8	6	14	3	19	10	5	9	3	5	11
4555	KIT_01	KIT	KIT	XM_017008179.1,XM_017008180.1,XM_005265741.1,NM_000222.3,XM_005265740.1,NM_001093772.1,XM_005265742.3,XM_017008178.1	GRCh38.p13	chr4:54739820-54739869	RNA	Endogenous	01	Mast cell, All Targets, PI3K-Akt Signaling, Leukemia, MAPK Signaling	3815	8	19	22	7	10	6	5	9	1	49	30	72	11	23	12	40	6	13	13	43	19	2	36	29	28	28	4	8	12	12	9	25	10	10	5	3	9	14
4559	KIT_05	KIT	KIT	XM_017008179.1,XM_017008180.1,XM_005265741.1,NM_000222.3,XM_005265740.1,NM_001093772.1,XM_005265742.3,XM_017008178.1	GRCh38.p13	chr4:54739866-54739915	RNA	Endogenous	01	Mast cell, All Targets, PI3K-Akt Signaling, Leukemia, MAPK Signaling	3815	5	14	17	6	12	2	8	6	4	39	11	48	11	16	7	15	5	8	15	23	10	1	19	18	18	8	2	6	12	7	6	16	6	6	13	1	7	19
8504	WEE1_02	WEE1	WEE1	NM_001143976.1,NM_003390.4	GRCh38.p13	chr11:9576612-9577143	RNA	Endogenous	01	Above LOQ, All Targets, Cell Cycle	7465	8	27	21	5	14	18	7	12	6	121	43	111	8	58	31	48	9	20	29	68	27	2	49	30	67	23	9	6	26	13	10	24	27	19	16	2	6	9
8505	WEE1_03	WEE1	WEE1	NM_001143976.1,NM_003390.4	GRCh38.p13	chr11:9577196-9577245	RNA	Endogenous	01	Above LOQ, All Targets, Cell Cycle	7465	4	23	19	8	9	7	5	12	3	74	42	84	12	27	25	32	12	13	15	63	17	4	34	20	41	20	9	5	21	13	12	23	22	8	9	4	8	32
8506	WEE1_04	WEE1	WEE1	NM_001143976.1,NM_003390.4	GRCh38.p13	chr11:9586787-9586836	RNA	Endogenous	01	Above LOQ, All Targets, Cell Cycle	7465	3	16	23	10	15	6	5	14	5	67	45	87	19	34	20	37	3	17	18	68	23	6	23	38	49	18	5	9	16	10	10	26	12	10	13	3	6	11
8503	WEE1_01	WEE1	WEE1	NM_001143976.1,NM_003390.4	GRCh38.p13	chr11:9576492-9576541	RNA	Endogenous	01	Above LOQ, All Targets, Cell Cycle	7465	9	28	17	7	10	11	8	16	2	56	42	106	17	39	23	39	10	12	15	63	18	7	36	23	44	17	5	11	29	14	7	30	17	9	12	3	1	6
8507	WEE1_05	WEE1	WEE1	NM_001143976.1,NM_003390.4	GRCh38.p13	chr11:9588895-9588944	RNA	Endogenous	01	Above LOQ, All Targets, Cell Cycle	7465	6	35	19	1	15	15	6	16	1	59	38	83	5	39	20	24	6	11	13	56	15	9	26	28	39	13	4	8	31	8	10	30	11	14	10	2	10	11
4331	IRS1_01	IRS1	IRS1	NM_005544.2	GRCh38.p13	chr2:226797557-226797593	RNA	Endogenous	01	Above LOQ, All Targets, Insulin Signaling, PI3K-Akt Signaling, FoxO Signaling, Autophagy, AMPK Signaling, MAPK Signaling, Other Interleukin Signaling, mTOR Signaling	3667	6	27	23	14	23	12	1	16	5	92	37	113	12	21	29	63	10	21	28	62	46	3	59	33	44	35	4	6	28	17	9	35	27	10	12	7	8	23
4335	IRS1_05	IRS1	IRS1	NM_005544.2	GRCh38.p13	chr2:226735909-226735958	RNA	Endogenous	01	Above LOQ, All Targets, Insulin Signaling, PI3K-Akt Signaling, FoxO Signaling, Autophagy, AMPK Signaling, MAPK Signaling, Other Interleukin Signaling, mTOR Signaling	3667	9	10	19	3	5	6	3	6	5	34	11	48	7	11	15	23	2	13	13	27	12	1	24	15	11	23	3	4	7	11	4	19	6	7	11	1	6	8
4334	IRS1_04	IRS1	IRS1	NM_005544.2	GRCh38.p13	chr2:226797425-226797474	RNA	Endogenous	01	Above LOQ, All Targets, Insulin Signaling, PI3K-Akt Signaling, FoxO Signaling, Autophagy, AMPK Signaling, MAPK Signaling, Other Interleukin Signaling, mTOR Signaling	3667	12	22	23	5	14	11	6	12	7	91	26	101	13	24	30	36	7	22	20	39	34	3	43	28	43	36	9	7	19	10	8	50	26	16	7	2	8	8
4333	IRS1_03	IRS1	IRS1	NM_005544.2	GRCh38.p13	chr2:226795463-226795498	RNA	Endogenous	01	Above LOQ, All Targets, Insulin Signaling, PI3K-Akt Signaling, FoxO Signaling, Autophagy, AMPK Signaling, MAPK Signaling, Other Interleukin Signaling, mTOR Signaling	3667	12	33	23	8	17	9	9	6	5	95	43	119	15	21	42	52	17	22	36	71	32	4	35	35	32	23	10	3	12	17	7	47	27	10	12	3	12	12
4332	IRS1_02	IRS1	IRS1	NM_005544.2	GRCh38.p13	chr2:226797149-226797195	RNA	Endogenous	01	Above LOQ, All Targets, Insulin Signaling, PI3K-Akt Signaling, FoxO Signaling, Autophagy, AMPK Signaling, MAPK Signaling, Other Interleukin Signaling, mTOR Signaling	3667	9	24	29	8	14	15	4	12	3	79	30	92	13	26	28	52	9	17	18	51	38	6	56	25	27	20	12	4	20	15	12	41	19	12	11	1	9	9
1161	CCL23_02	CCL23	CCL23	XR_429910.3,NM_005064.6,NM_145898.4	GRCh38.p13	chr17:36013879-36014352	RNA	Endogenous	01	Endothelial, All Targets, Chemokine Signaling	6368	4	13	28	5	10	15	1	14	4	44	8	39	11	5	4	21	8	7	7	29	13	2	27	10	19	14	2	4	9	5	5	17	12	3	10	1	9	8
1160	CCL23_01	CCL23	CCL23	XR_429910.3,NM_005064.6,NM_145898.4	GRCh38.p13	chr17:36013194-36013229	RNA	Endogenous	01	Endothelial, All Targets, Chemokine Signaling	6368	3	15	16	5	9	9	6	14	1	44	11	43	9	12	8	26	5	9	13	26	9	3	22	8	16	9	4	2	14	7	1	21	20	2	13	1	4	8
1162	CCL23_03	CCL23	CCL23	XR_429910.3,NM_005064.6,NM_145898.4	GRCh38.p13	chr17:36013831-36013866	RNA	Endogenous	01	Endothelial, All Targets, Chemokine Signaling	6368	5	16	27	6	13	7	8	8	2	55	5	46	4	7	9	25	9	10	12	36	11	2	24	11	27	12	4	4	13	12	5	18	11	5	20	3	9	10
496	ARNT_03	ARNT	ARNT	XM_017001292.1,XM_017001293.1,XM_017001290.2,XM_017001291.1,XM_017001294.1,XM_017001295.1,XM_017001296.1,XM_017001289.1,NM_001668.4,XM_005245153.1,XM_005245151.2,NM_001197325.2,NM_001350226.2,NM_001350225.2,NM_001286036.2,NM_001350224.2,XM_011509547.2,NM_001286035.2,XM_011509546.2,XM_005245157.1,XM_011509545.3,NM_178427.3	GRCh38.p13	chr1:150810495-150810544	RNA	Endogenous	01	Above LOQ, All Targets, Lipid Metabolism, Oxidative Stress, HIF1 Signaling	405	7	24	23	4	22	12	8	13	4	114	29	118	16	37	22	54	15	29	21	51	32	2	37	43	43	35	11	5	23	7	11	28	18	16	17	5	5	19
495	ARNT_02	ARNT	ARNT	XM_017001292.1,XM_017001293.1,XM_011509543.3,XM_017001290.2,XM_017001291.1,XM_017001294.1,XM_017001295.1,XM_017001296.1,XM_017001289.1,XM_005245153.1,XM_017001288.2,NM_001668.4,XM_005245151.2,NM_001197325.2,NM_001350226.2,NM_001350225.2,NM_001286036.2,NM_001350224.2,XM_011509547.2,NM_001286035.2,XM_011509546.2,XM_005245157.1,XM_011509545.3,NM_178427.3	GRCh38.p13	chr1:150811169-150811218	RNA	Endogenous	01	Above LOQ, All Targets, Lipid Metabolism, Oxidative Stress, HIF1 Signaling	405	5	26	21	3	18	9	7	12	4	57	33	109	14	41	24	51	14	24	24	69	29	6	43	33	48	35	10	6	19	14	8	23	13	8	11	7	6	11
494	ARNT_01	ARNT	ARNT	XM_017001292.1,XM_017001293.1,XM_011509543.3,XM_017001290.2,XM_017001291.1,XM_017001294.1,XM_017001295.1,XM_017001296.1,XM_017001289.1,XM_005245153.1,XM_017001288.2,NM_001668.4,XM_005245151.2,NM_001197325.2,NM_001350226.2,NM_001350225.2,NM_001286036.2,NM_001350224.2,XM_011509547.2,NM_001286035.2,XM_011509546.2,XM_005245157.1,XM_011509545.3,NM_178427.3	GRCh38.p13	chr1:150839499-150839548	RNA	Endogenous	01	Above LOQ, All Targets, Lipid Metabolism, Oxidative Stress, HIF1 Signaling	405	13	27	25	13	12	6	8	11	3	88	47	145	10	40	32	45	18	18	32	75	51	12	41	51	49	35	10	5	21	17	6	32	17	11	16	6	2	17
498	ARNT_05	ARNT	ARNT	XM_017001292.1,XM_017001293.1,XM_011509543.3,XM_017001290.2,XM_017001291.1,XM_017001294.1,XM_017001295.1,XM_017001296.1,XM_017001289.1,XM_005245153.1,XM_017001288.2,NM_001668.4,XM_005245151.2,NM_001197325.2,NM_001350226.2,NM_001350225.2,NM_001286036.2,NM_001350224.2,XM_011509547.2,NM_001286035.2,XM_011509546.2,XM_005245157.1,XM_011509545.3,NM_178427.3	GRCh38.p13	chr1:150829098-150829147	RNA	Endogenous	01	Above LOQ, All Targets, Lipid Metabolism, Oxidative Stress, HIF1 Signaling	405	12	35	28	10	18	11	21	10	4	88	29	140	15	51	28	72	20	20	29	41	37	6	47	40	51	40	6	5	19	13	19	40	20	20	25	12	9	16
497	ARNT_04	ARNT	ARNT	XM_017001292.1,XM_017001293.1,XM_011509543.3,XM_017001290.2,XM_017001291.1,XM_017001294.1,XM_017001295.1,XM_017001296.1,XM_017001289.1,XM_005245153.1,XM_017001288.2,NM_001668.4,XM_005245151.2,NM_001197325.2,NM_001350226.2,NM_001350225.2,NM_001286036.2,NM_001350224.2,XM_011509547.2,NM_001286035.2,XM_011509546.2,XM_005245157.1,XM_011509545.3,NM_178427.3	GRCh38.p13	chr1:150811665-150811714	RNA	Endogenous	01	Above LOQ, All Targets, Lipid Metabolism, Oxidative Stress, HIF1 Signaling	405	11	23	29	4	14	3	8	15	2	97	33	132	16	52	22	47	9	19	24	56	40	4	41	28	47	47	6	10	14	22	12	42	20	18	9	6	4	10
4322	IRF9_02	IRF9	IRF9	NM_006084.5	GRCh38.p13	chr14:24164106-24164627	RNA	Endogenous	01	Above LOQ, All Targets, Type II Interferon Signaling, JAK-STAT Signaling, NLR Signaling, Type I Interferon Signaling, Type III Interferon Signaling	10379	7	25	26	8	21	13	12	15	3	84	109	110	11	71	39	64	8	16	28	68	38	21	41	23	37	37	9	7	16	16	20	19	25	18	17	11	6	13
4321	IRF9_01	IRF9	IRF9	NM_006084.5	GRCh38.p13	chr14:24166162-24166197	RNA	Endogenous	01	Above LOQ, All Targets, Type II Interferon Signaling, JAK-STAT Signaling, NLR Signaling, Type I Interferon Signaling, Type III Interferon Signaling	10379	11	30	13	16	14	5	10	11	1	114	108	165	9	91	39	66	15	32	26	77	35	10	47	55	69	38	16	4	5	24	21	30	33	19	11	7	6	15
4325	IRF9_05	IRF9	IRF9	NM_006084.5	GRCh38.p13	chr14:24163086-24163120	RNA	Endogenous	01	Above LOQ, All Targets, Type II Interferon Signaling, JAK-STAT Signaling, NLR Signaling, Type I Interferon Signaling, Type III Interferon Signaling	10379	4	14	23	7	11	10	7	12	5	95	70	81	18	39	36	46	16	20	21	53	21	12	39	36	33	33	14	10	21	26	18	28	21	19	16	8	8	14
4324	IRF9_04	IRF9	IRF9	NM_006084.5	GRCh38.p13	chr14:24163018-24163054	RNA	Endogenous	01	Above LOQ, All Targets, Type II Interferon Signaling, JAK-STAT Signaling, NLR Signaling, Type I Interferon Signaling, Type III Interferon Signaling	10379	8	31	13	5	15	3	6	12	2	120	148	171	7	84	58	83	9	34	32	89	42	26	58	51	79	62	25	4	17	20	26	25	24	20	23	9	4	18
4323	IRF9_03	IRF9	IRF9	NM_006084.5	GRCh38.p13	chr14:24163097-24163146	RNA	Endogenous	01	Above LOQ, All Targets, Type II Interferon Signaling, JAK-STAT Signaling, NLR Signaling, Type I Interferon Signaling, Type III Interferon Signaling	10379	11	39	23	5	13	13	7	14	6	150	159	204	17	98	65	99	20	49	43	111	54	14	73	62	67	49	18	9	15	26	21	35	33	27	12	4	3	19
3906	IGF1_05	IGF1	IGF1	NM_001111283.3,NM_001111284.2,XM_017019263.2,XM_017019262.2,NM_000618.5	GRCh38.p13	chr12:102398221-102398270	RNA	Endogenous	01	Above LOQ, All Targets, EMT, PI3K-Akt Signaling, Cell Adhesion & Motility, FoxO Signaling, AMPK Signaling, Epigenetic Modification, p53 Signaling, MAPK Signaling, Prostate Cancer, Melanoma, Glioma, HIF1 Signaling, mTOR Signaling	3479	8	14	15	4	11	2	7	8	1	60	17	64	6	10	4	29	7	8	14	51	23	2	34	23	14	14	6	6	15	5	2	15	9	3	15	3	7	11
3902	IGF1_01	IGF1	IGF1	NM_001111283.3,NM_001111284.2,XM_017019263.2,XM_017019262.2,NM_000618.5	GRCh38.p13	chr12:102402151-102402200	RNA	Endogenous	01	Above LOQ, All Targets, EMT, PI3K-Akt Signaling, Cell Adhesion & Motility, FoxO Signaling, AMPK Signaling, Epigenetic Modification, p53 Signaling, MAPK Signaling, Prostate Cancer, Melanoma, Glioma, HIF1 Signaling, mTOR Signaling	3479	6	15	28	3	9	8	7	9	4	72	10	86	18	16	14	46	11	11	16	47	22	2	39	19	25	22	5	3	16	16	5	31	96	8	22	4	5	19
3905	IGF1_04	IGF1	IGF1	NM_001111283.3,NM_001111284.2,XM_017019263.2,XM_017019262.2,NM_000618.5	GRCh38.p13	chr12:102398391-102398440	RNA	Endogenous	01	Above LOQ, All Targets, EMT, PI3K-Akt Signaling, Cell Adhesion & Motility, FoxO Signaling, AMPK Signaling, Epigenetic Modification, p53 Signaling, MAPK Signaling, Prostate Cancer, Melanoma, Glioma, HIF1 Signaling, mTOR Signaling	3479	2	21	17	8	8	8	9	21	5	40	13	74	10	7	8	28	8	8	16	40	16	1	21	19	15	16	6	7	9	6	6	26	6	5	8	2	5	10
3904	IGF1_03	IGF1	IGF1	NM_001111283.3,NM_001111284.2,XM_017019263.2,XM_017019262.2,NM_000618.5	GRCh38.p13	chr12:102401021-102401070	RNA	Endogenous	01	Above LOQ, All Targets, EMT, PI3K-Akt Signaling, Cell Adhesion & Motility, FoxO Signaling, AMPK Signaling, Epigenetic Modification, p53 Signaling, MAPK Signaling, Prostate Cancer, Melanoma, Glioma, HIF1 Signaling, mTOR Signaling	3479	6	18	21	4	9	11	10	7	3	66	12	82	12	13	14	37	10	13	17	43	26	3	36	12	21	20	3	5	18	6	5	17	8	5	12	3	6	4
3903	IGF1_02	IGF1	IGF1	NM_001111283.3,NM_001111284.2,XM_017019263.2,XM_017019262.2,NM_000618.5	GRCh38.p13	chr12:102401391-102401436	RNA	Endogenous	01	Above LOQ, All Targets, EMT, PI3K-Akt Signaling, Cell Adhesion & Motility, FoxO Signaling, AMPK Signaling, Epigenetic Modification, p53 Signaling, MAPK Signaling, Prostate Cancer, Melanoma, Glioma, HIF1 Signaling, mTOR Signaling	3479	4	25	25	2	7	11	5	9	2	63	14	91	17	10	10	35	14	9	16	33	29	1	43	16	22	24	4	6	15	15	10	23	15	5	13	6	9	9
4549	KIF2C_03	KIF2C	KIF2C	NM_001297656.2,NM_001297657.2,NM_006845.4,XM_011540540.2,XM_011540541.2,NM_001297655.2	GRCh38.p13	chr1:44756147-44756196	RNA	Endogenous	01	All Targets, Cell Cycle, MHC Class II Antigen Presentation	11004	6	22	20	7	7	5	3	6	2	35	14	62	8	16	10	20	5	17	14	38	15	6	25	22	24	10	4	1	10	10	1	16	13	4	9	2	4	6
4551	KIF2C_05	KIF2C	KIF2C	NM_001297656.2,NM_001297657.2,NM_006845.4,XM_011540540.2,XM_011540541.2,NM_001297655.2	GRCh38.p13	chr1:44767548-44767597	RNA	Endogenous	01	All Targets, Cell Cycle, MHC Class II Antigen Presentation	11004	8	8	14	2	10	4	8	16	3	46	11	65	6	15	13	29	8	11	13	51	11	3	26	16	34	13	7	9	16	10	9	25	12	5	7	1	4	5
4547	KIF2C_01	KIF2C	KIF2C	NM_001297656.2,NM_001297657.2,NM_006845.4,XM_011540540.2,XM_011540541.2,NM_001297655.2	GRCh38.p13	chr1:44747418-44747467	RNA	Endogenous	01	All Targets, Cell Cycle, MHC Class II Antigen Presentation	11004	9	8	19	6	4	11	6	7	2	52	16	69	7	18	9	33	12	11	7	41	18	2	20	22	31	17	15	3	19	16	6	27	5	8	10	4	3	19
4550	KIF2C_04	KIF2C	KIF2C	NM_001297656.2,NM_001297657.2,NM_006845.4,XM_011540540.2,XM_011540541.2,NM_001297655.2	GRCh38.p13	chr1:44767380-44767429	RNA	Endogenous	01	All Targets, Cell Cycle, MHC Class II Antigen Presentation	11004	7	10	21	7	16	7	6	19	2	63	13	75	11	6	13	43	7	14	16	56	12	3	29	24	43	18	1	8	16	11	7	31	6	7	14	5	3	5
4548	KIF2C_02	KIF2C	KIF2C	NM_001297656.2,NM_001297657.2,NM_006845.4,XM_011540540.2,XM_011540541.2,NM_001297655.2	GRCh38.p13	chr1:44766869-44766912	RNA	Endogenous	01	All Targets, Cell Cycle, MHC Class II Antigen Presentation	11004	3	10	21	9	14	9	12	16	1	61	11	59	15	14	28	21	4	12	16	42	20	1	19	14	32	11	10	7	11	18	1	16	9	6	11	7	2	10
6698	PTGS2_03	PTGS2	PTGS2	NM_000963.4	GRCh38.p13	chr1:186678333-186678378	RNA	Endogenous	01	Above LOQ, All Targets, EMT, Lipid Metabolism, NF-kB Signaling, Vitamin & Cofactor Metabolism, Prostaglandin Inflammation, Oxidative Stress, TNF Signaling, Other Interleukin Signaling, VEGF Signaling	5743	5	9	30	7	12	10	13	23	1	68	11	77	8	11	9	32	8	10	20	48	18	4	21	24	26	13	4	6	16	12	8	23	9	5	17	5	4	9
6697	PTGS2_02	PTGS2	PTGS2	NM_000963.4	GRCh38.p13	chr1:186679348-186679397	RNA	Endogenous	01	Above LOQ, All Targets, EMT, Lipid Metabolism, NF-kB Signaling, Vitamin & Cofactor Metabolism, Prostaglandin Inflammation, Oxidative Stress, TNF Signaling, Other Interleukin Signaling, VEGF Signaling	5743	5	16	21	3	13	6	7	22	1	90	12	78	9	11	8	29	13	4	20	31	22	3	25	21	28	14	4	3	21	10	9	16	18	3	12	3	6	13
6696	PTGS2_01	PTGS2	PTGS2	NM_000963.4	GRCh38.p13	chr1:186674469-186674518	RNA	Endogenous	01	Above LOQ, All Targets, EMT, Lipid Metabolism, NF-kB Signaling, Vitamin & Cofactor Metabolism, Prostaglandin Inflammation, Oxidative Stress, TNF Signaling, Other Interleukin Signaling, VEGF Signaling	5743	7	15	20	8	18	9	13	14	6	70	13	67	7	6	16	27	5	7	15	36	68	4	18	20	21	20	5	10	17	14	7	20	15	7	9	2	3	11
6700	PTGS2_05	PTGS2	PTGS2	NM_000963.4	GRCh38.p13	chr1:186677673-186677722	RNA	Endogenous	01	Above LOQ, All Targets, EMT, Lipid Metabolism, NF-kB Signaling, Vitamin & Cofactor Metabolism, Prostaglandin Inflammation, Oxidative Stress, TNF Signaling, Other Interleukin Signaling, VEGF Signaling	5743	6	15	21	5	18	10	3	4	5	73	14	77	13	16	13	32	9	12	13	50	19	2	18	25	18	13	3	7	17	7	7	26	9	4	11	4	5	9
6699	PTGS2_04	PTGS2	PTGS2	NM_000963.4	GRCh38.p13	chr1:186676843-186676892	RNA	Endogenous	01	Above LOQ, All Targets, EMT, Lipid Metabolism, NF-kB Signaling, Vitamin & Cofactor Metabolism, Prostaglandin Inflammation, Oxidative Stress, TNF Signaling, Other Interleukin Signaling, VEGF Signaling	5743	6	10	21	7	17	6	4	14	3	78	13	72	4	13	14	33	11	7	14	42	25	5	26	32	15	20	3	5	22	13	1	24	14	8	9	5	10	10
8461	VCAN_04	VCAN	VCAN	NM_001164098.1,NM_001164097.1,NM_001126336.3,NM_004385.5	GRCh38.p13	chr5:83490252-83490301	RNA	Endogenous	01	Above LOQ, All Targets, Lymphocyte Trafficking	1462	10	48	40	7	17	15	13	21	8	177	30	132	18	30	13	102	18	29	33	66	55	5	81	40	30	53	12	14	25	12	10	30	28	8	25	5	9	16
8458	VCAN_01	VCAN	VCAN	NM_001164097.1,NM_004385.5	GRCh38.p13	chr5:83537749-83537798	RNA	Endogenous	01	Above LOQ, All Targets, Lymphocyte Trafficking	1462	4	39	18	1	10	8	13	11	3	96	30	81	13	20	12	64	12	20	18	41	30	2	51	28	24	38	7	3	14	13	6	15	14	5	9	4	3	9
8459	VCAN_02	VCAN	VCAN	NM_001164097.1,NM_004385.5	GRCh38.p13	chr5:83537289-83537338	RNA	Endogenous	01	Above LOQ, All Targets, Lymphocyte Trafficking	1462	5	32	30	9	29	13	9	13	6	139	32	117	22	27	27	82	24	17	28	70	51	4	94	25	29	51	10	11	22	20	18	28	20	10	22	7	8	24
8460	VCAN_03	VCAN	VCAN	NM_001164097.1,NM_004385.5	GRCh38.p13	chr5:83541309-83541358	RNA	Endogenous	01	Above LOQ, All Targets, Lymphocyte Trafficking	1462	7	32	22	5	17	6	2	27	2	124	30	113	11	21	11	73	18	14	24	50	35	2	82	30	25	47	10	9	17	10	8	30	24	7	14	6	9	20
8462	VCAN_05	VCAN	VCAN	NM_001164097.1,NM_004385.5	GRCh38.p13	chr5:83539179-83539228	RNA	Endogenous	01	Above LOQ, All Targets, Lymphocyte Trafficking	1462	5	40	38	11	17	11	9	17	16	148	22	143	18	20	16	80	17	25	31	55	34	6	126	40	25	54	4	8	19	8	8	58	19	5	19	2	6	10
8457	VCAM1_05	VCAM1	VCAM1	NM_001199834.1,NM_001078.4,NM_080682.2	GRCh38.p13	chr1:100724782-100724831	RNA	Endogenous	01	Endothelial, Above LOQ, All Targets, Type II Interferon Signaling, NF-kB Signaling, Lymphocyte Regulation, Lymphocyte Trafficking, TNF Signaling, Other Interleukin Signaling	7412	6	16	20	6	11	6	13	17	1	72	10	335	13	13	15	37	7	15	14	136	38	2	41	100	61	21	4	5	15	9	5	16	17	5	13	4	4	11
8455	VCAM1_03	VCAM1	VCAM1	NM_001199834.1,NM_001078.4,NM_080682.2	GRCh38.p13	chr1:100720505-100720554	RNA	Endogenous	01	Endothelial, Above LOQ, All Targets, Type II Interferon Signaling, NF-kB Signaling, Lymphocyte Regulation, Lymphocyte Trafficking, TNF Signaling, Other Interleukin Signaling	7412	7	24	18	5	23	8	6	16	5	75	40	243	9	12	13	51	15	19	22	106	38	2	31	87	68	31	10	4	27	14	237	26	23	3	20	3	5	12
8456	VCAM1_04	VCAM1	VCAM1	NM_001199834.1,NM_001078.4,NM_080682.2	GRCh38.p13	chr1:100724634-100724683	RNA	Endogenous	01	Endothelial, Above LOQ, All Targets, Type II Interferon Signaling, NF-kB Signaling, Lymphocyte Regulation, Lymphocyte Trafficking, TNF Signaling, Other Interleukin Signaling	7412	9	21	23	5	11	14	6	12	3	83	19	327	15	12	13	70	12	17	19	138	41	2	41	116	59	26	9	4	20	13	7	26	17	6	14	20	7	12
8454	VCAM1_02	VCAM1	VCAM1	NM_001199834.1,NM_001078.4,NM_080682.2	GRCh38.p13	chr1:100720579-100720628	RNA	Endogenous	01	Endothelial, Above LOQ, All Targets, Type II Interferon Signaling, NF-kB Signaling, Lymphocyte Regulation, Lymphocyte Trafficking, TNF Signaling, Other Interleukin Signaling	7412	7	19	17	2	10	3	8	33	4	89	16	368	13	14	11	62	13	11	17	144	29	2	25	101	87	22	7	5	16	9	2	21	21	3	5	6	1	12
8453	VCAM1_01	VCAM1	VCAM1	NM_001199834.1,NM_001078.4,NM_080682.2	GRCh38.p13	chr1:100738277-100738326	RNA	Endogenous	01	Endothelial, Above LOQ, All Targets, Type II Interferon Signaling, NF-kB Signaling, Lymphocyte Regulation, Lymphocyte Trafficking, TNF Signaling, Other Interleukin Signaling	7412	5	11	18	4	10	14	9	16	3	76	11	261	11	16	11	42	10	15	14	103	31	2	27	96	60	24	6	6	10	6	4	19	11	4	7	4	6	10
6087	PDPN_03	PDPN	PDPN	NM_001006624.2,XM_006710295.1,XM_024451404.1,NM_006474.4,NM_198389.2,NM_001006625.2,XM_024451415.1	GRCh38.p13	chr1:13610435-13610480	RNA	Endogenous	01	Above LOQ, All Targets, Cell Adhesion & Motility	10630	11	22	27	7	13	9	10	10	2	88	39	133	4	29	30	52	5	21	26	49	37	5	41	36	31	25	9	7	16	23	5	15	18	5	10	4	7	5
6088	PDPN_04	PDPN	PDPN	NM_001006624.2,XM_006710295.1,XM_024451404.1,NM_006474.4,NM_198389.2,NM_001006625.2,XM_024451415.1	GRCh38.p13	chr1:13614402-13615929	RNA	Endogenous	01	Above LOQ, All Targets, Cell Adhesion & Motility	10630	10	15	22	9	22	4	4	16	5	57	27	68	9	12	19	19	11	10	9	35	25	4	24	14	15	18	10	10	12	10	8	21	6	11	6	4	5	11
6089	PDPN_05	PDPN	PDPN	NM_001006624.2,XM_006710295.1,XM_024451404.1,NM_006474.4,NM_198389.2,NM_001006625.2,XM_024451415.1	GRCh38.p13	chr1:13616460-13616509	RNA	Endogenous	01	Above LOQ, All Targets, Cell Adhesion & Motility	10630	5	17	34	3	16	10	5	15	5	61	24	90	9	26	20	39	8	8	17	36	23	4	34	27	29	24	6	7	20	16	11	23	14	4	15	3	4	11
6086	PDPN_02	PDPN	PDPN	NM_001006624.2,XM_006710295.1,XM_024451404.1,NM_006474.4,NM_198389.2,NM_001006625.2,XM_024451415.1	GRCh38.p13	chr1:13607279-13610406	RNA	Endogenous	01	Above LOQ, All Targets, Cell Adhesion & Motility	10630	7	23	28	7	8	5	10	9	2	83	37	104	16	25	29	38	10	16	16	37	19	5	31	35	26	23	10	5	20	16	5	29	16	11	10	4	6	13
6085	PDPN_01	PDPN	PDPN	NM_001006624.2,XM_006710295.1,XM_024451404.1,NM_006474.4,NM_198389.2,NM_001006625.2,XM_024451415.1	GRCh38.p13	chr1:13607200-13607236	RNA	Endogenous	01	Above LOQ, All Targets, Cell Adhesion & Motility	10630	8	8	21	5	9	6	8	9	5	56	30	78	9	27	29	41	5	11	17	34	20	6	41	28	18	21	13	6	10	19	11	17	11	10	10	4	8	11
6626	PSMB10_03	PSMB10	PSMB10	NM_002801.4	GRCh38.p13	chr16:67936264-67936303	RNA	Endogenous	01	Above LOQ, All Targets, Glycan Sensing, IL-1 Signaling, NF-kB Signaling, Apoptosis, MHC Class I Antigen Presentation, Notch Signaling, Wnt Signaling, BCR Signaling, MAPK Signaling, Cell Cycle, TCR Signaling, Myeloid Inflammation, Hedgehog Signaling, Differentiation	5699	7	24	22	7	15	5	6	17	5	144	194	253	18	119	76	140	23	56	39	137	63	28	106	56	115	93	11	7	20	17	27	20	35	18	19	4	5	12
6627	PSMB10_04	PSMB10	PSMB10	NM_002801.4	GRCh38.p13	chr16:67935664-67935963	RNA	Endogenous	01	Above LOQ, All Targets, Glycan Sensing, IL-1 Signaling, NF-kB Signaling, Apoptosis, MHC Class I Antigen Presentation, Notch Signaling, Wnt Signaling, BCR Signaling, MAPK Signaling, Cell Cycle, TCR Signaling, Myeloid Inflammation, Hedgehog Signaling, Differentiation	5699	4	21	26	10	5	4	13	17	7	136	88	184	13	101	65	127	15	40	34	99	48	10	85	70	70	53	19	5	19	27	22	30	21	18	20	6	6	35
6628	PSMB10_05	PSMB10	PSMB10	NM_002801.4	GRCh38.p13	chr16:67934939-67935445	RNA	Endogenous	01	Above LOQ, All Targets, Glycan Sensing, IL-1 Signaling, NF-kB Signaling, Apoptosis, MHC Class I Antigen Presentation, Notch Signaling, Wnt Signaling, BCR Signaling, MAPK Signaling, Cell Cycle, TCR Signaling, Myeloid Inflammation, Hedgehog Signaling, Differentiation	5699	4	14	22	4	17	7	10	19	4	116	82	118	15	82	50	88	41	36	18	66	40	13	59	34	63	46	9	8	21	16	18	28	23	17	7	5	6	8
6625	PSMB10_02	PSMB10	PSMB10	NM_002801.4	GRCh38.p13	chr16:67936228-67936263	RNA	Endogenous	01	Above LOQ, All Targets, Glycan Sensing, IL-1 Signaling, NF-kB Signaling, Apoptosis, MHC Class I Antigen Presentation, Notch Signaling, Wnt Signaling, BCR Signaling, MAPK Signaling, Cell Cycle, TCR Signaling, Myeloid Inflammation, Hedgehog Signaling, Differentiation	5699	7	31	22	2	13	8	8	16	6	153	195	264	12	138	83	152	17	43	43	170	58	27	93	86	118	92	15	8	16	15	34	30	25	21	17	3	2	15
6624	PSMB10_01	PSMB10	PSMB10	NM_002801.4	GRCh38.p13	chr16:67936446-67936485	RNA	Endogenous	01	Above LOQ, All Targets, Glycan Sensing, IL-1 Signaling, NF-kB Signaling, Apoptosis, MHC Class I Antigen Presentation, Notch Signaling, Wnt Signaling, BCR Signaling, MAPK Signaling, Cell Cycle, TCR Signaling, Myeloid Inflammation, Hedgehog Signaling, Differentiation	5699	11	25	28	15	19	10	18	12	7	156	113	215	19	96	74	134	12	53	38	127	67	13	97	81	84	62	17	11	33	29	28	32	26	17	19	7	7	35
8286	TRAF3_03	TRAF3	TRAF3	XM_011537116.3,NM_145726.2,NM_145725.3,XM_011537118.3,XM_017021618.1,XM_017021619.1,NM_001199427.2,XM_017021620.2,NM_003300.4,XM_017021617.1,XM_011537117.3	GRCh38.p13	chr14:102876448-102876483	RNA	Endogenous	01	Above LOQ, All Targets, TLR Signaling, NF-kB Signaling, NLR Signaling, TNF Signaling, RNA Sensing	7187	6	25	20	6	11	13	7	12	5	114	58	201	18	46	41	99	13	30	26	106	43	6	48	55	73	50	9	11	14	7	17	26	20	14	13	4	9	8
8288	TRAF3_05	TRAF3	TRAF3	XM_011537116.3,NM_145726.2,NM_145725.3,XM_011537118.3,XM_017021618.1,XM_017021619.1,NM_001199427.2,XM_017021620.2,NM_003300.4,XM_017021617.1,XM_011537117.3	GRCh38.p13	chr14:102876370-102876419	RNA	Endogenous	01	Above LOQ, All Targets, TLR Signaling, NF-kB Signaling, NLR Signaling, TNF Signaling, RNA Sensing	7187	7	27	29	9	18	7	20	17	5	90	55	244	13	68	42	70	14	26	26	124	45	11	53	72	84	43	13	4	16	19	21	24	20	14	20	10	12	21
8284	TRAF3_01	TRAF3	TRAF3	XM_011537116.3,NM_145726.2,NM_145725.3,XM_011537118.3,XM_017021618.1,XM_017021619.1,NM_001199427.2,NM_003300.4,XM_017021617.1,XM_011537117.3	GRCh38.p13	chr14:102910788-102910822	RNA	Endogenous	01	Above LOQ, All Targets, TLR Signaling, NF-kB Signaling, NLR Signaling, TNF Signaling, RNA Sensing	7187	10	13	15	8	15	6	9	11	3	89	43	101	8	26	30	45	12	27	21	59	35	5	31	45	49	30	3	7	16	13	12	23	16	11	11	6	11	14
8285	TRAF3_02	TRAF3	TRAF3	XM_011537116.3,NM_145726.2,NM_145725.3,XM_011537118.3,XM_017021618.1,XM_017021619.1,NM_001199427.2,NM_003300.4,XM_017021617.1,XM_011537117.3	GRCh38.p13	chr14:102910935-102910984	RNA	Endogenous	01	Above LOQ, All Targets, TLR Signaling, NF-kB Signaling, NLR Signaling, TNF Signaling, RNA Sensing	7187	9	20	20	6	41	10	4	16	3	74	32	141	14	32	27	49	9	26	18	51	22	7	41	35	45	28	3	7	16	9	16	28	16	9	12	2	6	15
8287	TRAF3_04	TRAF3	TRAF3	XM_011537116.3,NM_145726.2,NM_145725.3,XM_011537118.3,XM_017021618.1,XM_017021619.1,NM_001199427.2,NM_003300.4,XM_017021617.1,XM_011537117.3	GRCh38.p13	chr14:102905483-102905532	RNA	Endogenous	01	Above LOQ, All Targets, TLR Signaling, NF-kB Signaling, NLR Signaling, TNF Signaling, RNA Sensing	7187	2	29	26	10	12	9	7	18	1	98	67	176	19	47	36	53	11	30	13	87	47	7	33	56	80	41	5	9	19	5	14	30	27	18	17	5	3	20
2861	FCRL2_05	FCRL2	FCRL2	XM_017002317.1,XM_017002318.1,NM_001159488.2,NM_030764.4,XM_017002319.1,NR_125358.2,XM_017002316.1,XM_011509976.2	GRCh38.p13	chr1:157746406-157746455	RNA	Endogenous	01	Above LOQ, All Targets, B cells	79368	5	12	30	3	13	8	7	49	1	52	7	146	7	9	6	29	5	10	18	80	19	2	20	54	48	22	7	8	15	12	7	23	13	7	7	4	7	17
2860	FCRL2_04	FCRL2	FCRL2	XM_017002317.1,XR_001737404.1,XM_017002318.1,NM_001159488.2,XM_011509974.3,XM_017002319.1,XM_006711535.3,XM_011509975.3,XR_001737403.1,NR_125358.2,NM_030764.4,XM_017002316.1,XM_011509976.2	GRCh38.p13	chr1:157770632-157775789	RNA	Endogenous	01	Above LOQ, All Targets, B cells	79368	4	15	18	6	14	12	9	19	3	84	20	226	11	8	15	62	8	19	7	135	45	4	41	59	140	24	5	8	18	16	4	38	24	7	24	10	5	15
2857	FCRL2_01	FCRL2	FCRL2	XM_017002317.1,XR_001737404.1,XM_017002318.1,NM_001159488.2,XM_011509974.3,XM_017002319.1,XM_006711535.3,XM_011509975.3,XR_001737403.1,NR_125358.2,NM_030764.4,XM_017002316.1,XM_011509976.2	GRCh38.p13	chr1:157770590-157770627	RNA	Endogenous	01	Above LOQ, All Targets, B cells	79368	4	11	20	2	9	16	10	7	1	52	22	184	22	10	15	46	7	12	11	119	19	5	31	59	95	21	5	2	10	11	11	29	17	3	19	4	3	9
2858	FCRL2_02	FCRL2	FCRL2	XM_017002317.1,XM_017002318.1,NM_001159488.2,XM_011509974.3,XM_017002319.1,NM_030764.4,XM_011509975.3,NR_125358.2,XM_017002316.1,XM_011509976.2	GRCh38.p13	chr1:157748959-157766874,chr1:157746773-157766874	RNA	Endogenous	01	Above LOQ, All Targets, B cells	79368	4	18	21	1	6	5	8	13	1	60	10	179	12	13	11	40	8	6	12	96	23	4	22	73	89	18	6	2	14	7	7	19	11	4	11	1	11	13
2859	FCRL2_03	FCRL2	FCRL2	XM_017002317.1,XM_017002318.1,NM_001159488.2,NM_030764.4,XM_017002319.1,XM_011509974.3,XM_011509975.3,NR_125358.2,XM_017002316.1,XM_011509976.2	GRCh38.p13	chr1:157746734-157746879	RNA	Endogenous	01	Above LOQ, All Targets, B cells	79368	8	16	40	5	10	8	3	12	3	58	11	224	8	15	13	39	7	15	15	100	16	2	32	66	93	23	5	6	13	9	7	23	17	10	19	2	7	11
2346	DGLUCY_03	DGLUCY	DGLUCY	NM_001358311.1,NM_001358310.1,NM_001286471.1,NM_001102369.2,NM_001286472.1,NM_001286470.1,NM_001358312.1,NM_001102368.2,NM_001102367.2,NM_024952.7,NM_001102366.2	GRCh38.p13	chr14:91189127-91196380	RNA	Endogenous	01	Above LOQ, All Targets, Glutamine Metabolism	80017	14	31	31	3	12	10	6	26	6	152	85	140	20	70	40	79	22	48	42	86	46	7	65	60	58	56	21	12	18	15	21	33	15	18	21	2	10	10
2347	DGLUCY_04	DGLUCY	DGLUCY	NM_001358311.1,NM_001358310.1,NM_001286471.1,NM_001102369.2,NM_001286472.1,NM_001286470.1,NM_001358312.1,NM_001102368.2,NM_001102367.2,NM_001286473.2,NM_024952.7,NM_001102366.2	GRCh38.p13	chr14:91145299-91157673	RNA	Endogenous	01	Above LOQ, All Targets, Glutamine Metabolism	80017	9	21	33	11	17	8	8	10	3	108	76	168	25	67	46	62	16	33	29	95	55	8	58	54	53	47	13	8	17	20	11	33	17	23	12	2	6	13
2348	DGLUCY_05	DGLUCY	DGLUCY	NM_001358311.1,NM_001358310.1,NM_001286471.1,NM_001102369.2,NM_001286472.1,NM_001286470.1,NM_001358312.1,NM_001102368.2,NM_001102367.2,NM_024952.7,NM_001102366.2	GRCh38.p13	chr14:91215430-91215471	RNA	Endogenous	01	Above LOQ, All Targets, Glutamine Metabolism	80017	16	36	27	6	13	8	8	11	9	94	82	128	17	73	25	73	7	19	29	62	34	7	50	41	47	37	12	6	22	9	15	28	29	21	20	5	6	10
2345	DGLUCY_02	DGLUCY	DGLUCY	NM_001358311.1,NM_001358310.1,NM_001286471.1,NM_001102369.2,NM_001286472.1,NM_001286470.1,NM_001358312.1,NM_001102368.2,NM_001102367.2,NM_024952.7,NM_001102366.2	GRCh38.p13	chr14:91225053-91225102	RNA	Endogenous	01	Above LOQ, All Targets, Glutamine Metabolism	80017	12	30	16	5	11	4	10	8	7	96	51	127	7	68	38	74	12	23	36	64	33	10	57	43	47	37	9	11	24	18	22	19	19	23	7	5	3	17
2344	DGLUCY_01	DGLUCY	DGLUCY	NM_001358311.1,NM_001358310.1,NM_001286471.1,NM_001286472.1,NM_001286470.1,NM_001358312.1,NM_001102368.2,NM_001102367.2,NM_024952.7,NM_001102366.2	GRCh38.p13	chr14:91173412-91175941	RNA	Endogenous	01	Above LOQ, All Targets, Glutamine Metabolism	80017	5	19	27	7	16	9	8	16	7	121	36	113	25	55	35	58	8	25	27	59	29	14	48	24	36	40	10	13	17	22	14	23	32	15	7	7	8	17
1120	CCL11_04	CCL11	CCL11	NM_002986.3	GRCh38.p13	chr17:34285882-34287142	RNA	Endogenous	01	Above LOQ, All Targets, Chemokine Signaling, GPCR Signaling, Other Interleukin Signaling	6356	3	19	28	8	21	15	11	14	4	94	16	129	14	14	20	38	5	13	22	109	40	5	36	43	45	31	7	9	18	24	11	38	16	7	20	8	3	22
1121	CCL11_05	CCL11	CCL11	NM_002986.3	GRCh38.p13	chr17:34287742-34287791	RNA	Endogenous	01	Above LOQ, All Targets, Chemokine Signaling, GPCR Signaling, Other Interleukin Signaling	6356	5	17	19	8	9	6	4	10	7	47	11	67	9	12	14	39	5	3	12	31	20	2	22	13	21	13	1	11	12	8	6	20	13	4	8	1	7	10
1117	CCL11_01	CCL11	CCL11	NM_002986.3	GRCh38.p13	chr17:34287622-34287669	RNA	Endogenous	01	Above LOQ, All Targets, Chemokine Signaling, GPCR Signaling, Other Interleukin Signaling	6356	2	18	25	5	4	5	11	14	2	77	11	142	17	11	15	38	7	6	9	89	49	2	28	22	46	26	2	12	15	9	5	24	11	8	17	2	6	9
1118	CCL11_02	CCL11	CCL11	NM_002986.3	GRCh38.p13	chr17:34287096-34287140	RNA	Endogenous	01	Above LOQ, All Targets, Chemokine Signaling, GPCR Signaling, Other Interleukin Signaling	6356	11	16	23	29	10	5	8	18	3	74	16	101	6	16	12	35	3	13	14	77	26	5	37	31	40	30	9	11	23	11	4	23	12	9	9	1	6	9
1119	CCL11_03	CCL11	CCL11	NM_002986.3	GRCh38.p13	chr17:34287986-34288035	RNA	Endogenous	01	Above LOQ, All Targets, Chemokine Signaling, GPCR Signaling, Other Interleukin Signaling	6356	5	7	16	4	6	5	1	14	1	57	9	64	7	11	7	21	4	5	5	43	29	2	14	14	36	18	4	5	4	9	3	10	17	3	5	1	6	5
8512	WIF1_05	WIF1	WIF1	NM_007191.5	GRCh38.p13	chr12:65056088-65062491	RNA	Endogenous	01	All Targets, Wnt Signaling	11197	6	31	24	5	15	7	9	11	3	64	16	64	12	14	9	35	14	10	12	24	18	3	23	25	31	15	10	8	11	18	5	27	19	6	16	7	9	9
8508	WIF1_01	WIF1	WIF1	NM_007191.5	GRCh38.p13	chr12:65068785-65068834	RNA	Endogenous	01	All Targets, Wnt Signaling	11197	7	11	25	9	8	9	7	14	2	67	15	66	7	16	24	28	9	6	16	41	17	3	18	18	14	17	4	7	16	13	6	31	18	4	8	4	5	18
8511	WIF1_04	WIF1	WIF1	NM_007191.5	GRCh38.p13	chr12:65068789-65068838	RNA	Endogenous	01	All Targets, Wnt Signaling	11197	8	17	32	7	9	13	10	14	6	48	18	64	10	16	11	27	9	7	14	34	13	5	23	13	21	10	8	7	20	9	8	20	19	6	15	4	7	16
8510	WIF1_03	WIF1	WIF1	NM_007191.5	GRCh38.p13	chr12:65120544-65121080	RNA	Endogenous	01	All Targets, Wnt Signaling	11197	6	19	17	4	33	8	5	12	6	52	14	56	10	14	8	49	5	9	16	27	17	3	45	9	24	13	2	6	9	10	9	32	17	2	14	4	9	11
8509	WIF1_02	WIF1	WIF1	NM_007191.5	GRCh38.p13	chr12:65051394-65051431	RNA	Endogenous	01	All Targets, Wnt Signaling	11197	10	23	19	2	16	12	4	11	4	56	16	63	9	12	12	32	8	11	14	50	15	1	18	18	26	14	3	11	23	17	9	242	9	6	18	9	3	16
8266	TPO_05	TPO	TPO	XM_011510380.3,NM_000547.5,XM_024453092.1,XM_024453088.1,NM_001206745.1,XM_024453086.1,XM_024453089.1,XM_024453087.1,NM_001206744.2,XM_024453091.1,XM_024453090.1,NM_175722.3,NM_175719.3,XM_024453085.1,NM_175721.3,XM_024453093.1	GRCh38.p13	chr2:1456106-1456155	RNA	Endogenous	01	All Targets, Oxidative Stress, Amino Acid Synthesis & Transport	7173	3	28	15	5	9	7	8	6	3	42	10	42	6	20	6	32	9	2	8	25	15	2	19	16	14	11	3	10	16	8	6	18	17	3	6	1	3	4
8262	TPO_01	TPO	TPO	XM_011510380.3,NM_000547.5,XM_024453092.1,XM_024453088.1,NM_001206745.1,XM_024453086.1,XM_024453089.1,XM_024453087.1,NM_001206744.2,XM_024453091.1,XM_024453090.1,NM_175722.3,NM_175719.3,XM_024453085.1,NM_175721.3,XM_024453093.1	GRCh38.p13	chr2:1423103-1433450	RNA	Endogenous	01	All Targets, Oxidative Stress, Amino Acid Synthesis & Transport	7173	7	26	29	2	11	3	5	8	2	68	16	40	6	10	12	26	16	12	18	26	14	2	27	16	14	13	6	13	20	8	11	21	18	3	18	6	3	24
8263	TPO_02	TPO	TPO	XM_011510380.3,NM_000547.5,XM_024453092.1,NM_175719.3,NM_001206745.1,XM_024453086.1,NM_001206744.2,XM_024453091.1,XM_024453090.1,NM_175722.3,NM_175721.3,XM_024453093.1	GRCh38.p13	chr2:1542510-1542559	RNA	Endogenous	01	All Targets, Oxidative Stress, Amino Acid Synthesis & Transport	7173	6	35	23	6	10	15	9	12	3	68	15	61	7	12	11	26	5	12	15	35	16	3	31	17	23	12	5	7	21	19	13	45	14	6	18	4	4	12
8264	TPO_03	TPO	TPO	XM_011510380.3,NM_000547.5,XM_024453092.1,NM_175719.3,NM_001206745.1,XM_024453086.1,NM_001206744.2,XM_024453091.1,XM_024453090.1,NM_175722.3,NM_175721.3,XM_024453093.1	GRCh38.p13	chr2:1542570-1542619	RNA	Endogenous	01	All Targets, Oxidative Stress, Amino Acid Synthesis & Transport	7173	12	19	29	5	11	12	13	18	5	58	9	56	7	14	11	36	4	5	12	37	14	2	19	10	20	20	6	6	16	7	4	24	14	4	16	1	8	12
8265	TPO_04	TPO	TPO	XM_011510380.3,NM_000547.5,XM_024453092.1,XM_024453088.1,NM_001206745.1,XM_024453086.1,XM_024453089.1,XM_024453087.1,NM_001206744.2,XM_024453091.1,XM_024453090.1,NM_175722.3,NM_175719.3,XM_024453085.1,NM_175721.3,XM_024453093.1	GRCh38.p13	chr2:1433502-1433538	RNA	Endogenous	01	All Targets, Oxidative Stress, Amino Acid Synthesis & Transport	7173	6	34	22	32	11	11	13	15	1	56	15	52	13	13	9	40	8	16	24	38	21	2	32	15	22	15	3	5	20	19	3	21	20	4	17	6	4	11
5454	MYCT1_04	MYCT1	MYCT1	XM_011536151.3,NM_001371626.1,XM_017011319.2,NM_025107.2,XM_011536152.3,NM_001371624.1,NM_001371625.1	GRCh38.p13	chr6:152721770-152721819	RNA	Endogenous	01	Endothelial, Above LOQ, All Targets, Matrix Remodeling and Metastasis	80177	4	30	28	3	18	4	11	19	1	71	30	66	11	16	19	48	12	12	19	37	17	1	46	17	31	20	6	5	20	20	7	22	33	2	17	3	6	16
5455	MYCT1_05	MYCT1	MYCT1	NM_001371626.1,NM_025107.2,NM_001371625.1	GRCh38.p13	chr6:152723518-152723567	RNA	Endogenous	01	Endothelial, Above LOQ, All Targets, Matrix Remodeling and Metastasis	80177	8	24	37	10	23	8	12	13	8	56	29	66	8	14	10	28	11	11	18	37	25	6	36	13	23	20	5	13	20	13	8	25	21	4	5	3	9	16
5451	MYCT1_01	MYCT1	MYCT1	XM_011536151.3,NM_001371626.1,XM_017011319.2,NM_025107.2,XM_011536152.3,NM_001371624.1,NM_001371625.1	GRCh38.p13	chr6:152722104-152722153	RNA	Endogenous	01	Endothelial, Above LOQ, All Targets, Matrix Remodeling and Metastasis	80177	7	56	33	6	30	8	17	21	2	109	62	150	18	18	16	52	17	22	17	100	35	8	57	32	72	24	14	12	32	28	8	37	39	15	27	6	6	23
5452	MYCT1_02	MYCT1	MYCT1	XM_011536151.3,NM_001371626.1,XM_017011319.2,NM_025107.2,XM_011536152.3,NM_001371624.1,NM_001371625.1	GRCh38.p13	chr6:152721774-152721823	RNA	Endogenous	01	Endothelial, Above LOQ, All Targets, Matrix Remodeling and Metastasis	80177	12	37	27	8	19	9	8	20	1	74	37	72	12	14	19	34	13	18	16	37	20	4	28	11	32	18	3	9	18	7	9	24	20	2	18	6	7	10
5453	MYCT1_03	MYCT1	MYCT1	NM_001371626.1,NM_025107.2,NM_001371625.1	GRCh38.p13	chr6:152724318-152724367	RNA	Endogenous	01	Endothelial, Above LOQ, All Targets, Matrix Remodeling and Metastasis	80177	10	30	23	8	15	12	11	12	8	69	31	68	13	15	12	43	10	7	18	36	24	1	30	18	20	22	9	10	23	11	4	35	13	5	6	9	4	11
5417	MUTYH_02	MUTYH	MUTYH	XM_017001334.1,NM_001350650.1,NM_001293196.1,XM_011541505.2,NM_001350651.1,XM_024447250.1,XM_011541504.2,XM_017001335.1,NM_001293195.1,XM_024447251.1,NM_001293191.1,NM_001293190.1,XM_011541503.2,XM_011541506.2,NM_001048173.1,XM_011541502.2,NM_001048172.1,XM_011541497.3,NM_001293192.1,XM_017001336.1,XR_001737190.1,XM_011541501.2,XM_024447249.1,XR_002956644.1,XM_024447248.1,NR_146883.1,NM_001048171…	GRCh38.p13	chr1:45334404-45334438	RNA	Endogenous	01	Above LOQ, All Targets, DNA Damage Repair	4595	9	15	31	6	8	8	9	7	4	53	23	65	10	19	15	33	10	11	24	52	15	1	20	20	29	11	2	5	18	14	10	28	15	9	14	2	5	12
5416	MUTYH_01	MUTYH	MUTYH	XM_017001334.1,NM_001350650.1,NM_001293196.1,XM_011541505.2,NM_001350651.1,XM_024447250.1,XM_011541504.2,XM_017001335.1,NM_001293195.1,XM_024447251.1,NM_001293191.1,NM_001293190.1,XM_011541503.2,XM_011541506.2,NM_001048173.1,XM_011541502.2,NM_001048172.1,XM_011541497.3,NM_001293192.1,XM_017001336.1,XR_001737190.1,XM_011541501.2,XM_024447249.1,XR_002956644.1,XM_024447248.1,NR_146883.1,NM_001048171…	GRCh38.p13	chr1:45332473-45332599	RNA	Endogenous	01	Above LOQ, All Targets, DNA Damage Repair	4595	8	20	28	6	16	8	8	14	1	52	15	50	13	22	14	32	11	10	12	32	31	3	28	22	23	18	10	9	19	15	5	29	17	10	15	1	3	14
5418	MUTYH_03	MUTYH	MUTYH	XM_017001334.1,NM_001350650.1,NM_001293196.1,XM_011541505.2,NM_001350651.1,XM_024447250.1,XM_011541504.2,XM_017001335.1,NM_001293195.1,XM_024447251.1,NM_001293191.1,NM_001293190.1,XM_011541503.2,XM_011541506.2,NM_001048173.1,XM_011541502.2,NM_001048172.1,XM_011541497.3,NM_001293192.1,XM_017001336.1,XR_001737190.1,XM_011541501.2,XM_024447249.1,XR_002956644.1,XM_024447248.1,NR_146883.1,NM_001048171…	GRCh38.p13	chr1:45332457-45332576	RNA	Endogenous	01	Above LOQ, All Targets, DNA Damage Repair	4595	9	21	22	12	13	6	11	19	5	92	51	101	8	29	21	66	13	14	23	62	32	6	39	29	45	36	6	6	20	13	8	24	25	17	12	6	6	17
5419	MUTYH_04	MUTYH	MUTYH	XM_017001334.1,NM_001350650.1,NM_001293196.1,XM_011541505.2,NM_001350651.1,NM_001293195.1,XM_011541504.2,XM_017001335.1,XM_024447250.1,XM_024447251.1,NM_001293191.1,NM_001293190.1,XM_011541503.2,XM_011541506.2,NM_001048173.1,XM_011541502.2,NM_001048172.1,XM_011541497.3,NM_001293192.1,XR_002956644.1,XR_001737190.1,XM_011541501.2,XM_024447249.1,XM_017001336.1,XM_024447248.1,NR_146883.1,NM_001048171…	GRCh38.p13	chr1:45329394-45330521	RNA	Endogenous	01	Above LOQ, All Targets, DNA Damage Repair	4595	7	58	19	6	13	3	10	14	5	86	24	93	24	25	33	53	6	22	16	41	20	3	40	33	35	27	9	4	27	11	13	29	18	14	8	3	4	13
5420	MUTYH_05	MUTYH	MUTYH	XM_017001334.1,NM_001350650.1,NM_001293196.1,XM_011541505.2,NM_001350651.1,XM_024447250.1,XM_011541504.2,XM_017001335.1,NM_001293195.1,XM_024447251.1,NM_001293191.1,NM_001293190.1,XM_011541503.2,XM_011541506.2,NM_001048173.1,XM_011541502.2,NM_001048172.1,XM_011541497.3,NM_001293192.1,XM_017001336.1,XR_001737190.1,XM_011541501.2,XM_024447249.1,XR_002956644.1,XM_024447248.1,NR_146883.1,NM_001048171…	GRCh38.p13	chr1:45331188-45331232	RNA	Endogenous	01	Above LOQ, All Targets, DNA Damage Repair	4595	7	18	21	44	12	8	8	13	2	98	32	106	14	31	19	44	9	15	22	61	29	3	51	27	44	37	8	5	22	22	13	34	24	12	14	3	5	12
1866	CMA1_01	CMA1	CMA1	NM_001308083.2,NM_001836.5	GRCh38.p13	chr14:24506075-24506112	RNA	Endogenous	01	All Targets, Angiotensin System, Matrix Remodeling and Metastasis	1215	4	19	22	5	13	9	4	10	4	58	6	51	6	13	12	22	12	10	17	43	15	2	25	19	28	14	8	8	15	8	4	26	12	4	17	2	6	17
1870	CMA1_05	CMA1	CMA1	NM_001308083.2,NM_001836.5	GRCh38.p13	chr14:24505370-24505419	RNA	Endogenous	01	All Targets, Angiotensin System, Matrix Remodeling and Metastasis	1215	8	11	24	4	12	2	2	11	7	52	10	48	6	4	12	24	6	6	11	34	13	4	28	16	21	13	9	10	16	17	8	24	16	5	19	3	6	17
1869	CMA1_04	CMA1	CMA1	NM_001308083.2,NM_001836.5	GRCh38.p13	chr14:24506509-24506558	RNA	Endogenous	01	All Targets, Angiotensin System, Matrix Remodeling and Metastasis	1215	3	8	27	1	12	8	5	6	5	35	13	52	12	10	8	20	5	5	15	21	18	5	10	14	19	9	3	9	13	13	10	26	19	7	6	6	9	10
1868	CMA1_03	CMA1	CMA1	NM_001308083.2,NM_001836.5	GRCh38.p13	chr14:24505431-24505475	RNA	Endogenous	01	All Targets, Angiotensin System, Matrix Remodeling and Metastasis	1215	5	25	29	8	13	9	2	17	1	73	8	62	9	16	11	44	7	7	14	39	17	1	18	26	32	17	6	11	26	18	5	19	15	3	11	5	7	9
1867	CMA1_02	CMA1	CMA1	NM_001308083.2,NM_001836.5	GRCh38.p13	chr14:24506511-24506560	RNA	Endogenous	01	All Targets, Angiotensin System, Matrix Remodeling and Metastasis	1215	7	17	21	5	15	8	7	9	6	46	8	35	11	9	10	21	11	4	10	27	10	2	33	15	17	10	5	8	14	8	9	23	11	6	9	2	7	11
5706	NKD1_01	NKD1	NKD1	XM_011523399.2,XM_011523400.2,XM_017023804.1,NM_033119.5	GRCh38.p13	chr16:50639391-50639440	RNA	Endogenous	01	Above LOQ, All Targets, Wnt Signaling	85407	20	21	24	9	20	19	4	15	8	81	22	107	16	23	13	44	12	8	43	54	25	3	43	33	40	27	2	8	21	13	3	46	16	10	17	6	3	13
5710	NKD1_05	NKD1	NKD1	XM_011523399.2,XM_011523400.2,XM_017023804.1,NM_033119.5	GRCh38.p13	chr16:50635943-50635992	RNA	Endogenous	01	Above LOQ, All Targets, Wnt Signaling	85407	11	28	12	9	22	10	7	18	5	60	19	72	11	14	8	31	6	9	29	39	20	2	40	19	22	32	3	6	5	12	9	35	15	6	18	2	8	12
5708	NKD1_03	NKD1	NKD1	XM_011523399.2,XM_011523400.2,XM_017023804.1,NM_033119.5	GRCh38.p13	chr16:50635702-50635736	RNA	Endogenous	01	Above LOQ, All Targets, Wnt Signaling	85407	14	13	25	7	12	8	8	9	6	55	9	58	7	13	9	29	10	5	33	27	24	6	11	20	20	25	8	5	14	9	2	49	16	4	18	6	5	13
5709	NKD1_04	NKD1	NKD1	XM_011523399.2,XM_011523400.2,XM_017023804.1,NM_033119.5	GRCh38.p13	chr16:50638719-50638768	RNA	Endogenous	01	Above LOQ, All Targets, Wnt Signaling	85407	17	18	22	5	16	9	8	13	7	56	16	70	9	14	6	32	10	5	25	36	21	5	21	20	24	32	5	12	28	18	9	48	10	4	11	3	3	7
5707	NKD1_02	NKD1	NKD1	XM_011523399.2,XM_011523400.2,XM_017023804.1,NM_033119.5	GRCh38.p13	chr16:50636050-50636096	RNA	Endogenous	01	Above LOQ, All Targets, Wnt Signaling	85407	10	28	23	5	12	9	8	18	4	51	16	73	15	16	5	27	5	12	22	35	20	5	27	20	20	19	5	8	26	15	9	27	17	5	14	6	5	11
4483	JAK2_01	JAK2	JAK2	NM_001322198.1,NM_001322199.1,NM_001322194.1,NM_001322204.1,NM_001322195.1,NM_004972.4,NM_001322196.1	GRCh38.p13	chr9:5090893-5123034	RNA	Endogenous	01	Above LOQ, All Targets, EMT, Type II Interferon Signaling, Chemokine Signaling, Oxidative Stress, PI3K-Akt Signaling, JAK-STAT Signaling, Epigenetic Modification, TH1 Differentiation, TH17 Differentiation, MAPK Signaling, Cell Cycle, Other Interleukin Signaling, IL-6 Signaling, IL-2 Signaling	3717	9	23	22	8	14	6	18	10	6	94	31	135	13	38	17	67	13	21	29	70	33	4	64	46	45	28	4	9	17	16	10	34	11	13	17	2	7	20
4485	JAK2_03	JAK2	JAK2	NM_001322198.1,NM_001322199.1,NM_001322194.1,NM_001322204.1,NM_001322195.1,NM_004972.4,NM_001322196.1	GRCh38.p13	chr9:5126425-5126708	RNA	Endogenous	01	Above LOQ, All Targets, EMT, Type II Interferon Signaling, Chemokine Signaling, Oxidative Stress, PI3K-Akt Signaling, JAK-STAT Signaling, Epigenetic Modification, TH1 Differentiation, TH17 Differentiation, MAPK Signaling, Cell Cycle, Other Interleukin Signaling, IL-6 Signaling, IL-2 Signaling	3717	10	23	21	5	17	6	6	7	3	78	28	128	15	31	14	59	16	22	30	71	28	2	59	52	30	28	5	8	17	2	13	32	16	7	14	3	11	8
4484	JAK2_02	JAK2	JAK2	NM_001322198.1,NM_001322199.1,NM_001322194.1,NM_001322204.1,NM_001322195.1,NM_004972.4,NM_001322196.1	GRCh38.p13	chr9:5044409-5044458	RNA	Endogenous	01	Above LOQ, All Targets, EMT, Type II Interferon Signaling, Chemokine Signaling, Oxidative Stress, PI3K-Akt Signaling, JAK-STAT Signaling, Epigenetic Modification, TH1 Differentiation, TH17 Differentiation, MAPK Signaling, Cell Cycle, Other Interleukin Signaling, IL-6 Signaling, IL-2 Signaling	3717	11	35	21	7	13	7	12	12	6	116	37	189	21	32	25	76	15	28	22	94	42	9	52	48	54	48	10	8	11	7	9	33	27	12	13	4	4	12
4487	JAK2_05	JAK2	JAK2	NM_001322198.1,NM_001322199.1,NM_001322194.1,NM_001322204.1,NM_001322195.1,NM_004972.4,NM_001322196.1	GRCh38.p13	chr9:5065013-5066699	RNA	Endogenous	01	Above LOQ, All Targets, EMT, Type II Interferon Signaling, Chemokine Signaling, Oxidative Stress, PI3K-Akt Signaling, JAK-STAT Signaling, Epigenetic Modification, TH1 Differentiation, TH17 Differentiation, MAPK Signaling, Cell Cycle, Other Interleukin Signaling, IL-6 Signaling, IL-2 Signaling	3717	16	13	26	8	12	10	5	13	4	102	30	126	9	31	22	65	4	26	24	60	25	6	55	41	30	25	8	1	13	11	12	31	18	8	16	3	2	11
4486	JAK2_04	JAK2	JAK2	NM_001322198.1,NM_001322199.1,NM_001322194.1,NM_001322204.1,NM_001322195.1,NM_004972.4,NM_001322196.1	GRCh38.p13	chr9:5054655-5054704	RNA	Endogenous	01	Above LOQ, All Targets, EMT, Type II Interferon Signaling, Chemokine Signaling, Oxidative Stress, PI3K-Akt Signaling, JAK-STAT Signaling, Epigenetic Modification, TH1 Differentiation, TH17 Differentiation, MAPK Signaling, Cell Cycle, Other Interleukin Signaling, IL-6 Signaling, IL-2 Signaling	3717	12	28	26	4	14	9	11	15	1	100	37	172	21	32	16	75	18	27	24	97	45	3	52	57	48	45	5	9	14	13	14	32	22	8	15	3	6	11
2590	ELMO1_03	ELMO1	ELMO1	NM_130442.3,NM_001206480.2,XM_017012839.1,NR_038120.1,XM_005249919.3,XM_006715805.1,NM_001039459.2,XM_011515654.2,NM_014800.10,XM_024447008.1,NM_001206482.1,XR_001744894.2	GRCh38.p13	chr7:36855333-36855382	RNA	Endogenous	01	Endothelial, Above LOQ, All Targets, Chemokine Signaling, Phagocytosis, VEGF Signaling	9844	6	51	31	8	30	12	9	27	10	160	31	213	15	21	26	107	28	47	25	144	52	10	85	64	109	74	6	9	21	32	10	41	41	7	24	11	6	19
2589	ELMO1_02	ELMO1	ELMO1	XM_011515654.2,XM_017012839.1,XM_005249919.3,XM_006715805.1,NM_001206480.2,NM_014800.10,XM_024447008.1,NM_001206482.1,XR_001744894.2	GRCh38.p13	chr7:37224930-37224979	RNA	Endogenous	01	Endothelial, Above LOQ, All Targets, Chemokine Signaling, Phagocytosis, VEGF Signaling	9844	8	57	28	6	18	10	8	16	3	181	35	332	16	27	21	133	14	61	25	186	68	2	112	113	141	66	5	6	30	12	7	35	40	7	33	10	9	27
2588	ELMO1_01	ELMO1	ELMO1	NM_130442.3,NM_001206480.2,XM_017012839.1,NR_038120.1,XM_005249919.3,XM_006715805.1,NM_001039459.2,XM_011515654.2,NM_014800.10,XM_024447008.1,NM_001206482.1,XR_001744894.2	GRCh38.p13	chr7:36854869-36854918	RNA	Endogenous	01	Endothelial, Above LOQ, All Targets, Chemokine Signaling, Phagocytosis, VEGF Signaling	9844	5	27	24	3	18	10	8	19	6	124	19	194	13	19	23	107	16	35	26	117	51	5	76	72	64	46	10	7	29	17	8	23	27	9	25	3	1	18
2592	ELMO1_05	ELMO1	ELMO1	NM_130442.3,NM_001206480.2,XM_017012839.1,NR_038120.1,XM_005249919.3,XM_006715805.1,NM_001039459.2,XM_011515654.2,NM_014800.10,XM_024447008.1,NM_001206482.1,XR_001744894.2	GRCh38.p13	chr7:36854691-36854740	RNA	Endogenous	01	Endothelial, Above LOQ, All Targets, Chemokine Signaling, Phagocytosis, VEGF Signaling	9844	11	21	30	5	17	4	6	14	4	82	13	135	15	22	16	52	10	23	23	77	33	3	51	49	59	31	6	12	16	11	6	23	26	7	10	5	2	10
2591	ELMO1_04	ELMO1	ELMO1	NM_130442.3,NM_001206480.2,XM_017012839.1,NR_038120.1,XM_005249919.3,XM_006715805.1,NM_001039459.2,XM_011515654.2,NM_014800.10,XM_024447008.1,NM_001206482.1,XR_001744894.2	GRCh38.p13	chr7:36855021-36855070	RNA	Endogenous	01	Endothelial, Above LOQ, All Targets, Chemokine Signaling, Phagocytosis, VEGF Signaling	9844	8	28	32	7	17	10	8	6	3	86	17	163	14	17	12	61	11	30	23	80	29	2	49	45	51	51	7	10	17	10	8	27	24	5	13	5	5	15
8	CCL3/L1_02	CCL3/L1	CCL3,CCL3L3,CCL3L1	NM_002983.3,NM_021006.5,NM_001001437.4,NR_111964.1	GRCh38.p13	chr17:36089208-36089257,chr17:36195823-36195872	RNA	Endogenous	01	Above LOQ, All Targets, TLR Signaling, Chemokine Signaling, GPCR Signaling, Immune Exhaustion, Other Interleukin Signaling	6348	13	33	52	7	26	14	10	28	11	115	26	99	9	27	22	64	15	29	20	89	42	1	61	32	46	39	11	14	30	18	8	49	33	11	20	6	12	25
7	CCL3/L1_01	CCL3/L1	CCL3,CCL3L3,CCL3L1	NM_002983.3,NM_021006.5,NM_001001437.4,NR_111964.1	GRCh38.p13	chr17:36196632-36196666,chr17:36090017-36090051	RNA	Endogenous	01	Above LOQ, All Targets, TLR Signaling, Chemokine Signaling, GPCR Signaling, Immune Exhaustion, Other Interleukin Signaling	6348	4	53	15	5	14	6	11	17	1	140	73	339	20	22	38	94	16	33	26	229	71	16	50	89	151	38	9	11	31	28	18	38	43	17	37	16	6	25
11	CCL3/L1_05	CCL3/L1	CCL3,CCL3L3,CCL3L1	NM_002983.3,NM_021006.5,NM_001001437.4,NR_111964.1	GRCh38.p13	chr17:36088753-36089207,chr17:36195367-36195822	RNA	Endogenous	01	Above LOQ, All Targets, TLR Signaling, Chemokine Signaling, GPCR Signaling, Immune Exhaustion, Other Interleukin Signaling	6348	4	57	24	6	11	11	5	15	2	96	25	105	12	14	15	46	18	17	23	57	42	4	69	14	33	28	7	2	15	16	10	17	14	9	15	5	7	13
10	CCL3/L1_04	CCL3/L1	CCL3,CCL3L3,CCL3L1	NM_002983.3,NM_021006.5,NM_001001437.4,NR_111964.1	GRCh38.p13	chr17:36089263-36089297,chr17:36195878-36195912	RNA	Endogenous	01	Above LOQ, All Targets, TLR Signaling, Chemokine Signaling, GPCR Signaling, Immune Exhaustion, Other Interleukin Signaling	6348	2	16	14	2	14	5	9	11	1	84	20	125	10	8	23	39	10	23	13	81	26	3	32	38	38	22	7	6	21	15	3	18	27	7	18	7	1	22
9	CCL3/L1_03	CCL3/L1	CCL3,CCL3L3,CCL3L1	NM_002983.3,NM_021006.5,NM_001001437.4,NR_111964.1	GRCh38.p13	chr17:36088694-36088729,chr17:36195308-36195343	RNA	Endogenous	01	Above LOQ, All Targets, TLR Signaling, Chemokine Signaling, GPCR Signaling, Immune Exhaustion, Other Interleukin Signaling	6348	4	9	19	3	9	8	2	14	3	61	11	58	8	13	12	37	7	14	7	45	18	1	23	14	18	16	3	7	16	7	6	24	14	4	14	3	7	13
3201	GABPA_03	GABPA	GABPA	XM_011529521.3,XM_024452062.1,NM_001197297.2,XM_017028313.2,NM_002040.4,XM_011529520.3,XM_005260938.5	GRCh38.p13	chr21:25741671-25745250	RNA	Endogenous	01	Above LOQ, All Targets, Mitochondrial Metabolism / TCA	2551	6	26	19	4	11	5	6	13	3	85	38	160	5	27	26	54	17	12	13	98	32	6	45	42	65	35	5	11	16	17	10	30	19	13	19	6	9	13
3199	GABPA_01	GABPA	GABPA	XM_011529521.3,XM_024452062.1,NM_001197297.2,XM_017028313.2,NM_002040.4,XM_011529520.3,XM_005260938.5	GRCh38.p13	chr21:25769494-25769543	RNA	Endogenous	01	Above LOQ, All Targets, Mitochondrial Metabolism / TCA	2551	7	24	17	6	14	5	5	9	5	67	25	102	15	23	19	40	9	10	21	81	37	6	37	37	55	26	6	9	19	11	19	26	23	8	12	1	4	8
3203	GABPA_05	GABPA	GABPA	XM_011529521.3,XM_024452062.1,NM_001197297.2,XM_017028313.2,NM_002040.4,XM_011529520.3,XM_005260938.5	GRCh38.p13	chr21:25752102-25752151	RNA	Endogenous	01	Above LOQ, All Targets, Mitochondrial Metabolism / TCA	2551	3	28	25	7	14	13	6	14	6	85	41	128	7	33	18	50	12	22	21	87	41	7	48	42	56	26	5	8	17	8	7	30	17	10	11	1	7	12
3202	GABPA_04	GABPA	GABPA	XM_011529521.3,XM_024452062.1,NM_001197297.2,XM_017028313.2,NM_002040.4,XM_011529520.3,XM_005260938.5	GRCh38.p13	chr21:25758061-25758110	RNA	Endogenous	01	Above LOQ, All Targets, Mitochondrial Metabolism / TCA	2551	10	35	29	8	19	8	8	16	8	90	45	163	16	31	29	54	18	29	17	74	54	8	44	51	70	40	6	8	24	24	5	34	20	5	18	2	5	15
3200	GABPA_02	GABPA	GABPA	XM_011529521.3,XM_024452062.1,NM_001197297.2,XM_017028313.2,NM_002040.4,XM_011529520.3,XM_005260938.5	GRCh38.p13	chr21:25762360-25764253	RNA	Endogenous	01	Above LOQ, All Targets, Mitochondrial Metabolism / TCA	2551	8	26	30	14	18	9	8	13	5	54	37	137	18	33	20	39	6	11	25	89	29	6	44	43	54	27	7	10	25	20	4	16	24	8	14	4	3	14
2546	EGFR_04	EGFR	EGFR	NM_005228.5,NM_001346898.2,NM_201282.2,NM_201283.1,NM_201284.2,NM_001346900.2	GRCh38.p13	chr7:55146662-55146703	RNA	Endogenous	01	Above LOQ, All Targets, EMT, ERBB2 Signaling, Oxidative Stress, PI3K-Akt Signaling, Cell Adhesion & Motility, FoxO Signaling, EGFR Signaling, JAK-STAT Signaling, GPCR Signaling, Notch Signaling, MAPK Signaling, Estrogen Signaling, Prostate Cancer, Melanoma, Glioma, NO Signaling, HIF1 Signaling, Endocytosis, Differentiation	1956	14	74	21	12	21	7	14	14	8	112	109	93	12	133	140	40	10	15	36	61	32	26	39	32	30	68	34	7	15	24	36	51	30	93	17	7	10	14
2545	EGFR_03	EGFR	EGFR	NM_005228.5,NM_001346899.1,NM_001346898.2,NM_001346897.2,NM_201282.2,NM_001346941.2,NM_201283.1,NM_201284.2,NM_001346900.2	GRCh38.p13	chr7:55155906-55155942	RNA	Endogenous	01	Above LOQ, All Targets, EMT, ERBB2 Signaling, Oxidative Stress, PI3K-Akt Signaling, Cell Adhesion & Motility, FoxO Signaling, EGFR Signaling, JAK-STAT Signaling, GPCR Signaling, Notch Signaling, MAPK Signaling, Estrogen Signaling, Prostate Cancer, Melanoma, Glioma, NO Signaling, HIF1 Signaling, Endocytosis, Differentiation	1956	8	50	20	14	17	11	9	12	7	96	84	93	23	118	117	33	14	24	27	36	19	15	50	28	25	28	34	3	21	39	39	40	23	90	22	8	10	18
2544	EGFR_02	EGFR	EGFR	NM_005228.5,NM_001346899.1,NM_001346898.2,NM_001346897.2,NM_201282.2,NM_201283.1,NM_201284.2,NM_001346900.2	GRCh38.p13	chr7:55143425-55143474	RNA	Endogenous	01	Above LOQ, All Targets, EMT, ERBB2 Signaling, Oxidative Stress, PI3K-Akt Signaling, Cell Adhesion & Motility, FoxO Signaling, EGFR Signaling, JAK-STAT Signaling, GPCR Signaling, Notch Signaling, MAPK Signaling, Estrogen Signaling, Prostate Cancer, Melanoma, Glioma, NO Signaling, HIF1 Signaling, Endocytosis, Differentiation	1956	16	64	26	17	17	8	8	12	9	107	108	115	16	151	134	42	12	18	27	54	30	19	39	27	27	24	46	7	20	30	40	45	37	72	25	5	8	13
2543	EGFR_01	EGFR	EGFR	NM_005228.5,NM_001346899.1,NM_001346898.2,NM_001346897.2,NM_201282.2,NM_201283.1,NM_201284.2,NM_001346900.2	GRCh38.p13	chr7:55154106-55154145	RNA	Endogenous	01	Above LOQ, All Targets, EMT, ERBB2 Signaling, Oxidative Stress, PI3K-Akt Signaling, Cell Adhesion & Motility, FoxO Signaling, EGFR Signaling, JAK-STAT Signaling, GPCR Signaling, Notch Signaling, MAPK Signaling, Estrogen Signaling, Prostate Cancer, Melanoma, Glioma, NO Signaling, HIF1 Signaling, Endocytosis, Differentiation	1956	8	49	24	12	25	8	6	12	4	126	90	96	21	135	149	46	14	23	29	51	28	24	43	29	39	45	39	7	16	24	35	54	42	83	17	6	15	10
2547	EGFR_05	EGFR	EGFR	NM_005228.5,NM_001346899.1,NM_001346898.2,NM_001346897.2,NM_201282.2,NM_201283.1,NM_201284.2,NM_001346900.2	GRCh38.p13	chr7:55019365-55142325,chr7:55109958-55142325	RNA	Endogenous	01	Above LOQ, All Targets, EMT, ERBB2 Signaling, Oxidative Stress, PI3K-Akt Signaling, Cell Adhesion & Motility, FoxO Signaling, EGFR Signaling, JAK-STAT Signaling, GPCR Signaling, Notch Signaling, MAPK Signaling, Estrogen Signaling, Prostate Cancer, Melanoma, Glioma, NO Signaling, HIF1 Signaling, Endocytosis, Differentiation	1956	18	40	17	7	13	6	15	19	4	95	107	108	25	128	144	34	11	23	30	59	25	27	45	17	44	40	35	7	24	25	37	47	26	83	18	5	9	15
4982	MAP3K1_04	MAP3K1	MAP3K1	NM_005921.2,XR_001742068.2,XM_017009485.1,XM_017009484.1	GRCh38.p13	chr5:56882181-56882227	RNA	Endogenous	01	Above LOQ, All Targets, TLR Signaling, MAPK Signaling, RNA Sensing, Myeloid Inflammation	4214	14	25	24	6	13	8	14	18	6	83	41	178	13	29	30	79	15	23	23	94	35	9	48	45	62	48	8	12	12	16	11	33	23	11	16	4	4	5
4981	MAP3K1_03	MAP3K1	MAP3K1	NM_005921.2,XR_001742068.2,XM_017009485.1,XM_017009484.1	GRCh38.p13	chr5:56893577-56893626	RNA	Endogenous	01	Above LOQ, All Targets, TLR Signaling, MAPK Signaling, RNA Sensing, Myeloid Inflammation	4214	9	33	29	7	15	11	7	16	5	90	33	175	12	36	36	57	20	36	28	103	36	8	50	47	66	43	7	6	20	16	18	33	23	21	15	8	4	15
4979	MAP3K1_01	MAP3K1	MAP3K1	NM_005921.2,XR_001742068.2,XM_017009485.1,XM_017009484.1	GRCh38.p13	chr5:56872003-56872652	RNA	Endogenous	01	Above LOQ, All Targets, TLR Signaling, MAPK Signaling, RNA Sensing, Myeloid Inflammation	4214	6	36	23	3	10	8	12	11	5	82	40	187	34	37	35	76	15	33	34	113	39	10	44	69	73	44	7	6	18	13	6	23	21	16	17	4	10	10
4980	MAP3K1_02	MAP3K1	MAP3K1	NM_005921.2,XR_001742068.2,XM_017009485.1,XM_017009484.1	GRCh38.p13	chr5:56883646-56884679	RNA	Endogenous	01	Above LOQ, All Targets, TLR Signaling, MAPK Signaling, RNA Sensing, Myeloid Inflammation	4214	10	23	23	7	10	4	12	10	4	83	38	178	18	31	36	60	10	18	24	82	39	9	67	52	94	48	5	7	14	19	12	36	17	4	11	3	8	14
4983	MAP3K1_05	MAP3K1	MAP3K1	NM_005921.2,XR_001742068.2,XM_017009485.1,XM_017009484.1	GRCh38.p13	chr5:56881815-56881861	RNA	Endogenous	01	Above LOQ, All Targets, TLR Signaling, MAPK Signaling, RNA Sensing, Myeloid Inflammation	4214	6	27	28	7	11	7	3	19	3	94	46	194	9	42	28	78	22	43	32	110	31	6	57	59	74	48	13	5	17	10	15	24	23	20	14	5	4	13
4736	LCN2_03	LCN2	LCN2	NM_005564.5	GRCh38.p13	chr9:128149617-128149651	RNA	Endogenous	01	Epithelium only, Above LOQ, All Targets, EMT, Host Defense Peptides, Oxidative Stress, Neutrophil Degranulation, Other Interleukin Signaling	3934	22	17	22	43	6	4	23	12	3	244	4213	751	9	229	331	57	7	22	10	96	49	1961	27	29	83	33	49	11	13	27	81	34	23	127	22	3	4	27
4738	LCN2_05	LCN2	LCN2	NM_005564.5	GRCh38.p13	chr9:128152185-128152219	RNA	Endogenous	01	Epithelium only, Above LOQ, All Targets, EMT, Host Defense Peptides, Oxidative Stress, Neutrophil Degranulation, Other Interleukin Signaling	3934	27	23	21	15	11	6	17	6	6	274	5263	860	26	309	321	52	8	17	20	98	49	2208	30	34	93	41	42	7	13	12	109	19	21	110	12	5	7	25
4737	LCN2_04	LCN2	LCN2	NM_005564.5	GRCh38.p13	chr9:128150290-128150333	RNA	Endogenous	01	Epithelium only, Above LOQ, All Targets, EMT, Host Defense Peptides, Oxidative Stress, Neutrophil Degranulation, Other Interleukin Signaling	3934	13	18	16	15	16	10	13	19	7	155	2996	528	12	174	228	41	7	10	11	66	39	1267	27	8	67	30	40	13	19	18	81	19	15	62	18	4	8	22
4735	LCN2_02	LCN2	LCN2	NM_005564.5	GRCh38.p13	chr9:128151953-128152002	RNA	Endogenous	01	Epithelium only, Above LOQ, All Targets, EMT, Host Defense Peptides, Oxidative Stress, Neutrophil Degranulation, Other Interleukin Signaling	3934	21	20	22	12	8	2	9	11	8	183	5441	845	23	263	344	66	8	7	19	63	42	2325	25	22	80	36	30	12	13	18	97	22	14	84	8	4	4	6
4734	LCN2_01	LCN2	LCN2	NM_005564.5	GRCh38.p13	chr9:128150278-128150327	RNA	Endogenous	01	Epithelium only, Above LOQ, All Targets, EMT, Host Defense Peptides, Oxidative Stress, Neutrophil Degranulation, Other Interleukin Signaling	3934	22	10	20	22	7	9	15	8	3	191	3251	582	14	170	222	36	9	13	9	63	36	1507	20	26	62	25	22	6	14	22	78	28	19	60	14	4	3	17
5758	NOS1_04	NOS1	NOS1	NM_001204214.1,NM_001204213.1,NM_001204218.1,NM_000620.5	GRCh38.p13	chr12:117210621-117210660	RNA	Endogenous	01	All Targets, Amino Acid Synthesis & Transport, Arginine Metabolism, Phagocytosis, NO Signaling	4842	10	10	26	9	15	6	9	8	1	74	13	57	8	8	13	36	4	4	8	30	18	9	9	21	17	35	4	11	13	14	5	27	14	7	13	6	11	11
5759	NOS1_05	NOS1	NOS1	NM_001204214.1,NM_001204213.1,NM_001204218.1,NM_000620.5	GRCh38.p13	chr12:117210333-117210382	RNA	Endogenous	01	All Targets, Amino Acid Synthesis & Transport, Arginine Metabolism, Phagocytosis, NO Signaling	4842	6	13	21	5	8	12	13	16	2	41	17	75	7	15	9	30	6	12	20	39	23	1	18	18	25	20	7	3	12	10	4	31	11	5	13	3	5	21
5755	NOS1_01	NOS1	NOS1	NM_001204214.1,NM_001204213.1,NM_001204218.1,NM_000620.5	GRCh38.p13	chr12:117212469-117212518	RNA	Endogenous	01	All Targets, Amino Acid Synthesis & Transport, Arginine Metabolism, Phagocytosis, NO Signaling	4842	6	15	31	8	16	12	11	13	6	56	18	84	8	13	18	29	11	10	17	48	16	5	25	20	30	17	9	7	17	5	4	29	15	4	11	7	2	13
5756	NOS1_02	NOS1	NOS1	NM_001204214.1,NM_001204213.1,NM_001204218.1,NM_000620.5	GRCh38.p13	chr12:117209107-117209156	RNA	Endogenous	01	All Targets, Amino Acid Synthesis & Transport, Arginine Metabolism, Phagocytosis, NO Signaling	4842	10	9	27	4	12	11	9	16	5	70	10	73	15	11	9	29	6	9	15	40	23	5	24	18	35	13	9	10	21	20	4	20	6	8	11	5	8	12
5757	NOS1_03	NOS1	NOS1	NM_001204214.1,NM_001204213.1,NM_001204218.1,NM_000620.5	GRCh38.p13	chr12:117214099-117214148	RNA	Endogenous	01	All Targets, Amino Acid Synthesis & Transport, Arginine Metabolism, Phagocytosis, NO Signaling	4842	3	20	28	7	15	4	5	10	4	61	19	73	22	16	19	34	9	11	26	47	17	2	26	27	39	15	8	12	17	22	5	19	14	2	19	7	7	10
2332	DEFB1_04	DEFB1	DEFB1	NM_005218.4	GRCh38.p13	chr8:6870746-6870795	RNA	Endogenous	01	Above LOQ, All Targets, Host Defense Peptides	1672	10	23	31	10	13	4	8	17	2	71	20	75	10	26	30	41	10	11	25	39	26	4	31	14	34	26	4	11	21	13	13	26	15	18	17	6	5	12
2333	DEFB1_05	DEFB1	DEFB1	NM_005218.4	GRCh38.p13	chr8:6870782-6877801	RNA	Endogenous	01	Above LOQ, All Targets, Host Defense Peptides	1672	9	7	22	1	13	4	12	15	4	80	20	61	10	24	16	37	11	7	20	30	15	13	30	22	15	8	6	10	15	9	11	29	17	16	12	1	5	17
2331	DEFB1_03	DEFB1	DEFB1	NM_005218.4	GRCh38.p13	chr8:6870748-6870797	RNA	Endogenous	01	Above LOQ, All Targets, Host Defense Peptides	1672	9	13	23	5	12	11	4	12	1	62	24	66	9	38	16	35	7	7	23	30	13	5	25	15	28	18	4	5	14	10	5	19	18	13	10	5	3	12
2330	DEFB1_02	DEFB1	DEFB1	NM_005218.4	GRCh38.p13	chr8:6877838-6877887	RNA	Endogenous	01	Above LOQ, All Targets, Host Defense Peptides	1672	8	19	23	4	13	4	8	8	7	83	16	74	8	32	17	45	12	13	17	54	17	7	23	26	34	21	9	10	18	13	15	16	10	33	12	4	5	24
2329	DEFB1_01	DEFB1	DEFB1	NM_005218.4	GRCh38.p13	chr8:6870688-6870737	RNA	Endogenous	01	Above LOQ, All Targets, Host Defense Peptides	1672	8	18	43	4	11	4	7	10	7	70	20	61	7	32	20	30	4	6	20	47	16	6	18	21	40	14	10	5	15	8	18	26	8	20	16	4	3	14
5817	NRDE2_02	NRDE2	NRDE2	XM_011536886.2,XM_017021394.2,XM_017021395.1,NM_017970.4	GRCh38.p13	chr14:90303040-90303077	RNA	Control	01	Above LOQ, All Targets, Internal Reference	55051	6	16	32	5	7	14	8	21	3	54	30	96	11	37	23	39	14	13	19	57	34	6	28	25	34	22	2	13	23	10	6	28	21	7	12	3	9	21
5816	NRDE2_01	NRDE2	NRDE2	XM_011536886.2,XM_017021396.1,XM_017021394.2,XM_017021395.1,NM_017970.4	GRCh38.p13	chr14:90290277-90290326	RNA	Control	01	Above LOQ, All Targets, Internal Reference	55051	3	23	15	4	6	8	5	14	1	58	29	91	12	29	20	42	6	13	24	49	15	6	26	22	39	21	5	6	10	17	10	20	15	6	9	3	7	17
5819	NRDE2_04	NRDE2	NRDE2	XM_011536886.2,XM_017021396.1,XM_017021394.2,XM_017021395.1,NM_017970.4	GRCh38.p13	chr14:90316602-90316644	RNA	Control	01	Above LOQ, All Targets, Internal Reference	55051	7	17	54	12	16	5	7	11	4	82	30	110	13	34	39	40	15	19	23	50	27	10	56	33	33	32	10	12	16	16	8	21	20	17	16	6	11	34
5818	NRDE2_03	NRDE2	NRDE2	XM_011536886.2,XM_017021396.1,XM_017021394.2,XM_017021395.1,NM_017970.4	GRCh38.p13	chr14:90290585-90292723	RNA	Control	01	Above LOQ, All Targets, Internal Reference	55051	10	29	20	10	12	12	9	18	2	93	30	94	17	32	24	42	26	14	32	59	27	9	42	24	50	25	12	8	18	14	17	29	22	13	11	4	10	18
5820	NRDE2_05	NRDE2	NRDE2	XM_011536886.2,XM_017021396.1,XM_017021394.2,XM_017021395.1,NM_017970.4	GRCh38.p13	chr14:90288716-90288765	RNA	Control	01	Above LOQ, All Targets, Internal Reference	55051	6	17	11	4	6	9	4	12	1	47	13	70	12	24	17	29	10	20	13	31	21	2	29	22	22	17	6	11	10	6	10	13	6	9	11	5	6	10
1248	CCR1_05	CCR1	CCR1	NM_001295.3	GRCh38.p13	chr3:46203643-46203692	RNA	Endogenous	01	Above LOQ, All Targets, Chemokine Signaling, T cells, GPCR Signaling, Other Interleukin Signaling	1230	6	13	22	4	6	7	7	15	3	53	13	91	16	16	16	58	21	20	22	49	29	3	32	27	25	25	6	10	10	11	4	22	10	2	12	4	6	12
1247	CCR1_04	CCR1	CCR1	NM_001295.3	GRCh38.p13	chr3:46202855-46202904	RNA	Endogenous	01	Above LOQ, All Targets, Chemokine Signaling, T cells, GPCR Signaling, Other Interleukin Signaling	1230	5	10	21	4	7	4	11	7	3	60	16	71	5	7	11	47	13	11	10	35	19	1	22	21	32	13	1	3	8	8	1	11	7	7	3	3	1	5
1246	CCR1_03	CCR1	CCR1	NM_001295.3	GRCh38.p13	chr3:46202605-46202646	RNA	Endogenous	01	Above LOQ, All Targets, Chemokine Signaling, T cells, GPCR Signaling, Other Interleukin Signaling	1230	7	49	26	4	7	7	5	13	2	60	17	80	8	15	10	54	4	18	13	42	16	1	32	39	27	30	7	12	16	15	8	24	21	7	12	2	6	7
1245	CCR1_02	CCR1	CCR1	NM_001295.3	GRCh38.p13	chr3:46203727-46203771	RNA	Endogenous	01	Above LOQ, All Targets, Chemokine Signaling, T cells, GPCR Signaling, Other Interleukin Signaling	1230	3	17	25	6	15	9	5	6	2	70	19	73	7	19	13	55	9	23	12	49	31	2	46	24	36	27	6	6	19	15	8	16	13	5	12	4	6	13
1244	CCR1_01	CCR1	CCR1	NM_001295.3	GRCh38.p13	chr3:46202719-46202768	RNA	Endogenous	01	Above LOQ, All Targets, Chemokine Signaling, T cells, GPCR Signaling, Other Interleukin Signaling	1230	10	13	24	6	7	2	4	6	3	68	13	95	7	14	18	48	1	20	17	41	22	4	27	24	19	23	7	11	15	12	1	23	12	6	13	1	5	14
4584	KLRD1_05	KLRD1	KLRD1	NM_001114396.2,NM_002262.5,NM_001351063.2,NR_147039.2,NR_147038.2,NM_001351060.1,NR_147040.2,NM_001351062.1,NM_007334.2	GRCh38.p13	chr12:10316257-10316291	RNA	Endogenous	01	Above LOQ, All Targets, Lymphocyte Regulation, NK Activity	3824	4	19	25	4	14	12	4	12	1	61	14	49	8	15	9	41	5	17	17	36	12	1	38	18	17	29	3	6	17	10	5	16	15	5	11	7	5	13
4580	KLRD1_01	KLRD1	KLRD1	XM_011520650.2,NM_001114396.2,NM_002262.5,XM_017019289.2,XM_011520651.3,XM_017019288.2,XM_017019285.2,XM_017019286.1,NR_147039.2,NM_001351063.2,XM_017019287.1,NR_147038.2,XM_006719067.4,NM_001351060.1,XR_001748696.2,XM_024448974.1,NM_001351062.1,NM_007334.2,XR_001748697.2	GRCh38.p13	chr12:10311573-10313412,chr12:10311573-10313413	RNA	Endogenous	01	Above LOQ, All Targets, Lymphocyte Regulation, NK Activity	3824	4	21	24	5	6	10	4	8	3	66	12	56	11	12	16	46	13	31	15	39	18	3	52	22	23	34	1	10	14	8	4	20	12	8	14	2	5	13
4581	KLRD1_02	KLRD1	KLRD1	XM_011520650.2,NM_001114396.2,NM_002262.5,XM_017019289.2,XM_011520651.3,NR_147040.2,XM_017019285.2,XM_024448974.1,NR_147039.2,NM_001351063.2,XM_017019288.2,XM_017019286.1,NR_147038.2,XM_006719067.4,NM_001351060.1,XR_001748696.2,NM_001351062.1,XM_017019287.1,NM_007334.2,XR_001748697.2	GRCh38.p13	chr12:10308016-10308065	RNA	Endogenous	01	Above LOQ, All Targets, Lymphocyte Regulation, NK Activity	3824	3	14	23	6	12	11	5	10	3	82	16	64	8	23	13	60	7	27	25	46	21	9	52	20	17	24	7	5	11	12	4	22	19	8	11	5	5	6
4582	KLRD1_03	KLRD1	KLRD1	XM_011520650.2,NM_001114396.2,NM_002262.5,XM_017019289.2,XM_011520651.3,XM_017019287.1,XM_017019285.2,XM_024448974.1,NR_147039.2,NM_001351063.2,XM_017019288.2,XM_017019286.1,NR_147038.2,XM_006719067.4,NM_001351060.1,XR_001748696.2,NM_001351062.1,NM_007334.2,XR_001748697.2	GRCh38.p13	chr12:10311493-10311542	RNA	Endogenous	01	Above LOQ, All Targets, Lymphocyte Regulation, NK Activity	3824	9	13	19	5	10	5	4	11	2	110	23	60	12	15	25	63	7	51	26	35	24	10	84	13	17	73	9	3	13	14	15	36	28	5	16	16	5	18
4583	KLRD1_04	KLRD1	KLRD1	XR_001748697.2,NM_001351060.1,XR_001748696.2	GRCh38.p13	chr12:10240621-10240670	RNA	Endogenous	01	Above LOQ, All Targets, Lymphocyte Regulation, NK Activity	3824	5	12	24	7	10	8	4	8	4	90	12	46	8	6	11	32	6	7	16	21	10	2	17	16	15	14	2	5	15	10	6	15	15	10	13	1	3	7
1498	CD58_03	CD58	CD58	NM_001779.3,XM_017002869.2,NR_026665.2,NM_001144822.1	GRCh38.p13	chr1:116521955-116535985	RNA	Endogenous	01	Above LOQ, All Targets, Lymphocyte Trafficking, Neutrophil Degranulation	965	32	28	17	15	9	12	6	10	7	83	34	116	7	31	22	56	6	26	28	58	28	11	37	31	47	26	15	6	17	19	13	27	21	18	12	2	7	7
1496	CD58_01	CD58	CD58	NM_001779.3,XM_017002869.2,NR_026665.2,NM_001144822.1	GRCh38.p13	chr1:116536192-116544323	RNA	Endogenous	01	Above LOQ, All Targets, Lymphocyte Trafficking, Neutrophil Degranulation	965	5	20	20	11	10	6	8	10	2	95	42	111	13	35	23	50	12	27	22	72	23	10	39	51	55	29	6	5	14	15	5	29	29	18	13	5	7	7
1497	CD58_02	CD58	CD58	NM_001779.3,XM_017002869.2,NR_026665.2,NM_001144822.1	GRCh38.p13	chr1:116544584-116570931	RNA	Endogenous	01	Above LOQ, All Targets, Lymphocyte Trafficking, Neutrophil Degranulation	965	10	29	23	8	15	8	18	23	5	137	60	184	11	45	33	83	19	30	28	122	30	6	65	52	67	40	11	11	22	28	24	44	42	17	19	10	2	16
1500	CD58_05	CD58	CD58	NM_001779.3,XM_017002869.2,NR_026665.2,NM_001144822.1	GRCh38.p13	chr1:116536074-116536123	RNA	Endogenous	01	Above LOQ, All Targets, Lymphocyte Trafficking, Neutrophil Degranulation	965	3	24	20	7	13	11	9	9	5	80	47	133	9	31	29	49	121	22	28	64	21	10	39	43	31	41	6	9	10	7	8	17	14	11	6	4	5	10
1499	CD58_04	CD58	CD58	NM_001779.3,XM_017002869.2,NR_026665.2,NM_001144822.1	GRCh38.p13	chr1:116544514-116544563	RNA	Endogenous	01	Above LOQ, All Targets, Lymphocyte Trafficking, Neutrophil Degranulation	965	10	26	17	4	9	8	1	14	7	95	40	135	16	21	14	63	14	19	18	75	29	8	39	49	40	35	10	5	11	16	7	21	13	6	8	6	6	11
7873	TFE3_03	TFE3	TFE3	NM_006521.6,XM_024452432.1,NM_001282142.2	GRCh38.p13	chrX:49038098-49038229	RNA	Endogenous	01	Above LOQ, All Targets, Epigenetic Modification	7030	7	26	17	5	12	6	7	23	4	77	32	119	11	34	28	68	10	17	22	49	34	8	45	34	38	28	4	7	14	16	9	20	24	19	6	6	10	11
7874	TFE3_04	TFE3	TFE3	NM_006521.6,XM_024452432.1,NM_001282142.2	GRCh38.p13	chrX:49033769-49034156	RNA	Endogenous	01	Above LOQ, All Targets, Epigenetic Modification	7030	4	19	15	3	14	9	5	11	4	98	30	80	15	25	25	53	15	12	17	53	20	5	42	32	37	36	7	5	17	10	6	34	19	7	21	2	5	7
7872	TFE3_02	TFE3	TFE3	NM_006521.6,XM_024452432.1,NM_001282142.2	GRCh38.p13	chrX:49029389-49029427	RNA	Endogenous	01	Above LOQ, All Targets, Epigenetic Modification	7030	9	30	17	5	10	12	6	9	4	76	48	126	15	24	20	61	11	23	35	72	26	9	52	34	48	25	9	4	18	12	7	30	18	11	9	2	7	13
7875	TFE3_05	TFE3	TFE3	NM_006521.6,XM_024452432.1,NM_001282142.2	GRCh38.p13	chrX:49034208-49038013	RNA	Endogenous	01	Above LOQ, All Targets, Epigenetic Modification	7030	10	26	27	6	9	5	9	15	3	103	37	123	15	33	46	66	21	27	18	89	42	10	40	47	40	55	8	7	23	19	14	28	27	14	22	4	2	20
7871	TFE3_01	TFE3	TFE3	NM_006521.6,XM_024452432.1,NM_001282142.2	GRCh38.p13	chrX:49029673-49029707	RNA	Endogenous	01	Above LOQ, All Targets, Epigenetic Modification	7030	13	30	19	8	12	13	8	14	5	82	46	107	14	40	24	64	18	15	33	70	25	6	40	35	47	39	8	5	20	14	12	32	25	9	13	9	6	12
6187	PIK3R3_04	PIK3R3	PIK3R3	NM_001328653.2,NM_001328652.2,NM_003629.4,NM_001328654.2,NR_137329.2,NM_001303429.2	GRCh38.p13	chr1:46132079-46132115	RNA	Endogenous	01	Above LOQ, All Targets, TLR Signaling, Chemokine Signaling, Lipid Metabolism, Apoptosis, Insulin Signaling, PI3K-Akt Signaling, Cell Adhesion & Motility, FoxO Signaling, Autophagy, Lymphocyte Trafficking, JAK-STAT Signaling, GPCR Signaling, AMPK Signaling, NK Activity, Leukemia, BCR Signaling, TNF Signaling, Estrogen Signaling, Prostate Cancer, Senescence, Melanoma, Phagocytosis, Glioma, TCR Sign…	8503	7	18	23	4	8	8	7	12	9	65	22	59	9	32	19	30	10	21	21	28	10	2	32	16	28	22	15	2	19	13	13	33	26	15	12	1	8	13
6184	PIK3R3_01	PIK3R3	PIK3R3	NM_001328653.2,NM_001328652.2,NM_003629.4,NM_001328654.2,NR_137329.2,NM_001303429.2	GRCh38.p13	chr1:46132081-46132118	RNA	Endogenous	01	Above LOQ, All Targets, TLR Signaling, Chemokine Signaling, Lipid Metabolism, Apoptosis, Insulin Signaling, PI3K-Akt Signaling, Cell Adhesion & Motility, FoxO Signaling, Autophagy, Lymphocyte Trafficking, JAK-STAT Signaling, GPCR Signaling, AMPK Signaling, NK Activity, Leukemia, BCR Signaling, TNF Signaling, Estrogen Signaling, Prostate Cancer, Senescence, Melanoma, Phagocytosis, Glioma, TCR Sign…	8503	3	13	35	10	7	3	9	8	3	65	23	63	8	31	15	26	10	11	18	20	7	3	23	14	13	18	10	4	17	16	7	21	18	6	15	4	4	10
6186	PIK3R3_03	PIK3R3	PIK3R3	NM_001303428.1,NM_001328653.2,NM_001328652.2,NM_001114172.1,NM_003629.4,NM_001328654.2,NR_137329.2,NM_001303429.2	GRCh38.p13	chr1:46131911-46131947	RNA	Endogenous	01	Above LOQ, All Targets, TLR Signaling, Chemokine Signaling, Lipid Metabolism, Apoptosis, Insulin Signaling, PI3K-Akt Signaling, Cell Adhesion & Motility, FoxO Signaling, Autophagy, Lymphocyte Trafficking, JAK-STAT Signaling, GPCR Signaling, AMPK Signaling, NK Activity, Leukemia, BCR Signaling, TNF Signaling, Estrogen Signaling, Prostate Cancer, Senescence, Melanoma, Phagocytosis, Glioma, TCR Sign…	8503	5	13	18	2	6	4	5	14	3	68	37	58	11	48	24	40	3	14	21	35	25	5	28	15	16	24	10	6	18	14	17	34	23	8	10	8	7	8
6185	PIK3R3_02	PIK3R3	PIK3R3	NM_001328653.2,NM_001328652.2,NM_003629.4,NM_001328654.2,NR_137329.2,NM_001303429.2	GRCh38.p13	chr1:46132155-46132204	RNA	Endogenous	01	Above LOQ, All Targets, TLR Signaling, Chemokine Signaling, Lipid Metabolism, Apoptosis, Insulin Signaling, PI3K-Akt Signaling, Cell Adhesion & Motility, FoxO Signaling, Autophagy, Lymphocyte Trafficking, JAK-STAT Signaling, GPCR Signaling, AMPK Signaling, NK Activity, Leukemia, BCR Signaling, TNF Signaling, Estrogen Signaling, Prostate Cancer, Senescence, Melanoma, Phagocytosis, Glioma, TCR Sign…	8503	10	26	26	5	6	8	4	9	4	74	45	63	11	53	30	34	11	11	14	45	23	13	26	24	27	25	16	5	12	20	11	24	14	9	12	6	9	14
6188	PIK3R3_05	PIK3R3	PIK3R3	NM_001303428.1,NM_001328653.2,NM_001328652.2,NM_001114172.1,NM_003629.4,NM_001328654.2,NR_137329.2,NM_001303429.2	GRCh38.p13	chr1:46131909-46131947	RNA	Endogenous	01	Above LOQ, All Targets, TLR Signaling, Chemokine Signaling, Lipid Metabolism, Apoptosis, Insulin Signaling, PI3K-Akt Signaling, Cell Adhesion & Motility, FoxO Signaling, Autophagy, Lymphocyte Trafficking, JAK-STAT Signaling, GPCR Signaling, AMPK Signaling, NK Activity, Leukemia, BCR Signaling, TNF Signaling, Estrogen Signaling, Prostate Cancer, Senescence, Melanoma, Phagocytosis, Glioma, TCR Sign…	8503	8	20	19	8	14	14	7	8	5	79	37	60	12	32	15	41	7	14	19	34	15	5	35	21	23	28	8	5	22	15	16	34	27	10	16	4	8	17
8591	WRN_05	WRN	WRN	NM_000553.6,XM_011544640.1,XR_949471.3,XR_949470.3,XM_011544639.3,XM_024447265.1,XR_949472.3	GRCh38.p13	chr8:31167044-31167093	RNA	Endogenous	01	Above LOQ, All Targets, DNA Damage Repair, Oxidative Stress, Cell Cycle, Immortality & Stemness	7486	7	11	18	6	12	6	11	10	5	67	23	74	8	22	19	39	6	16	17	35	20	4	27	25	33	19	1	4	14	10	9	13	16	7	12	5	6	10
8587	WRN_01	WRN	WRN	NM_000553.6,XM_011544640.1,XR_949471.3,XR_949470.3,XM_011544639.3,XM_024447265.1,XR_949472.3	GRCh38.p13	chr8:31116397-31116446	RNA	Endogenous	01	Above LOQ, All Targets, DNA Damage Repair, Oxidative Stress, Cell Cycle, Immortality & Stemness	7486	9	22	22	3	8	7	8	7	2	47	13	73	12	14	16	25	11	7	12	38	11	6	25	14	24	19	6	5	14	17	3	27	11	2	10	2	3	13
8588	WRN_02	WRN	WRN	NM_000553.6,XM_011544640.1,XR_949471.3,XR_949470.3,XM_011544639.3,XM_024447265.1,XR_949472.3	GRCh38.p13	chr8:31096776-31096825	RNA	Endogenous	01	Above LOQ, All Targets, DNA Damage Repair, Oxidative Stress, Cell Cycle, Immortality & Stemness	7486	8	27	37	7	31	9	5	16	5	85	27	114	12	40	27	42	21	23	30	58	26	8	39	27	34	31	8	12	38	21	15	37	27	12	22	6	12	14
8589	WRN_03	WRN	WRN	XM_011544639.3,NM_000553.6,XM_011544640.1,XM_024447265.1	GRCh38.p13	chr8:31173234-31173283	RNA	Endogenous	01	Above LOQ, All Targets, DNA Damage Repair, Oxidative Stress, Cell Cycle, Immortality & Stemness	7486	6	30	14	9	10	6	8	8	4	72	15	71	6	24	17	48	4	16	13	41	18	2	23	29	43	20	7	15	19	12	8	15	17	6	19	2	9	10
8590	WRN_04	WRN	WRN	NM_000553.6,XM_011544640.1,XR_949471.3,XR_949470.3,XM_011544639.3,XM_024447265.1,XR_949472.3	GRCh38.p13	chr8:31116479-31116528	RNA	Endogenous	01	Above LOQ, All Targets, DNA Damage Repair, Oxidative Stress, Cell Cycle, Immortality & Stemness	7486	4	18	21	7	10	4	6	14	6	57	19	69	9	28	13	27	9	6	10	39	20	2	41	14	36	13	11	7	6	9	8	30	17	3	6	2	10	11
623	AXIN2_01	AXIN2	AXIN2	XM_017025193.1,XM_011525321.2,XM_011525320.1,NM_004655.4,NM_001363813.1,XM_011525319.2,XM_017025192.1	GRCh38.p13	chr17:65537059-65537353	RNA	Endogenous	01	Above LOQ, All Targets, Wnt Signaling	8313	11	32	31	10	19	16	6	15	3	91	27	103	18	21	30	42	14	16	19	38	31	10	34	24	49	32	7	5	26	15	11	62	17	12	13	7	7	12
7646	SRR_05	SRR	SRR	XM_006721565.3,XM_006721566.3,XM_011523974.3,NM_021947.3	GRCh38.p13	chr17:2315640-2315689	RNA	Endogenous	01	Above LOQ, All Targets, Amino Acid Synthesis & Transport, Glutamine Metabolism	63826	6	15	19	10	2	12	3	9	7	61	25	79	18	18	17	31	4	16	14	44	20	5	21	19	35	21	7	18	14	10	9	27	14	7	12	8	6	11
7645	SRR_04	SRR	SRR	NM_001304803.1,XM_006721565.3,XM_006721566.3,XM_011523974.3,NM_021947.3	GRCh38.p13	chr17:2317911-2317960	RNA	Endogenous	01	Above LOQ, All Targets, Amino Acid Synthesis & Transport, Glutamine Metabolism	63826	10	20	21	10	17	11	5	7	2	80	35	73	15	30	18	44	8	12	16	39	18	3	19	20	26	20	6	5	17	6	7	22	12	4	14	5	6	18
7644	SRR_03	SRR	SRR	XM_006721565.3,XM_006721566.3,XM_011523974.3,NM_021947.3	GRCh38.p13	chr17:2315584-2315633	RNA	Endogenous	01	Above LOQ, All Targets, Amino Acid Synthesis & Transport, Glutamine Metabolism	63826	9	11	33	5	16	14	4	13	4	64	35	93	15	26	20	35	6	11	16	47	22	8	18	23	21	24	4	12	20	14	7	19	13	6	13	4	5	13
7643	SRR_02	SRR	SRR	NM_001304803.1,XM_006721565.3,XM_006721566.3,XM_011523974.3,NM_021947.3	GRCh38.p13	chr17:2324896-2324945	RNA	Endogenous	01	Above LOQ, All Targets, Amino Acid Synthesis & Transport, Glutamine Metabolism	63826	8	16	27	7	18	12	11	11	7	70	32	82	19	16	15	33	13	14	21	49	29	7	30	39	39	30	9	5	20	14	14	24	15	12	18	4	7	16
7642	SRR_01	SRR	SRR	NM_001304803.1,XM_006721565.3,XM_006721566.3,XM_011523974.3,NM_021947.3	GRCh38.p13	chr17:2318888-2321313	RNA	Endogenous	01	Above LOQ, All Targets, Amino Acid Synthesis & Transport, Glutamine Metabolism	63826	3	9	37	10	12	4	7	13	5	60	24	79	18	37	17	37	7	13	14	41	17	6	18	16	25	14	6	4	15	15	7	19	12	5	6	3	6	14
3914	IGF2R_03	IGF2R	IGF2R	NM_000876.4	GRCh38.p13	chr6:159991283-160009018	RNA	Endogenous	01	Above LOQ, All Targets, Neutrophil Degranulation, Lysosome, Endocytosis	3482	8	38	34	5	11	6	9	13	5	114	57	199	23	46	42	80	19	36	29	89	40	17	62	50	43	60	24	9	16	21	11	28	31	11	13	8	9	12
3912	IGF2R_01	IGF2R	IGF2R	NM_000876.4	GRCh38.p13	chr6:160103769-160104676	RNA	Endogenous	01	Above LOQ, All Targets, Neutrophil Degranulation, Lysosome, Endocytosis	3482	8	30	23	8	17	7	8	10	6	112	61	152	17	45	46	81	13	41	28	77	44	15	56	39	57	49	17	7	12	16	10	23	18	15	9	4	5	12
3916	IGF2R_05	IGF2R	IGF2R	NM_000876.4	GRCh38.p13	chr6:160106353-160106402	RNA	Endogenous	01	Above LOQ, All Targets, Neutrophil Degranulation, Lysosome, Endocytosis	3482	7	26	22	5	12	6	7	9	2	109	54	114	14	31	31	61	10	25	20	55	29	11	53	42	42	48	13	10	9	10	10	34	24	14	8	1	3	12
3913	IGF2R_02	IGF2R	IGF2R	NM_000876.4	GRCh38.p13	chr6:160061561-160061610	RNA	Endogenous	01	Above LOQ, All Targets, Neutrophil Degranulation, Lysosome, Endocytosis	3482	13	42	17	5	15	14	6	21	4	135	70	177	17	48	56	91	16	47	39	81	44	16	65	44	46	58	15	9	16	17	21	33	34	14	17	7	6	18
3915	IGF2R_04	IGF2R	IGF2R	NM_000876.4	GRCh38.p13	chr6:160050598-160050638	RNA	Endogenous	01	Above LOQ, All Targets, Neutrophil Degranulation, Lysosome, Endocytosis	3482	13	37	26	6	11	8	10	20	6	111	60	162	23	41	40	74	15	35	26	75	56	12	77	51	51	66	11	6	13	12	10	26	25	22	13	6	10	19
222	ACVR2A_02	ACVR2A	ACVR2A	NM_001616.5,NM_001278579.2,NM_001278580.1	GRCh38.p13	chr2:147926059-147926108	RNA	Endogenous	01	Above LOQ, All Targets, TGF-beta Signaling, Differentiation	92	6	31	30	5	11	12	3	13	3	86	42	85	21	39	29	44	14	16	24	45	43	8	27	37	34	28	9	11	22	23	14	39	14	21	12	4	4	12
225	ACVR2A_05	ACVR2A	ACVR2A	NM_001616.5,NM_001278579.2,NM_001278580.1	GRCh38.p13	chr2:147896386-147896435	RNA	Endogenous	01	Above LOQ, All Targets, TGF-beta Signaling, Differentiation	92	9	24	18	6	14	8	4	14	7	76	42	93	19	33	33	48	13	15	22	72	23	9	47	32	31	23	6	4	15	20	12	31	17	13	12	2	7	18
224	ACVR2A_04	ACVR2A	ACVR2A	NM_001616.5,NM_001278579.2,NM_001278580.1	GRCh38.p13	chr2:147896440-147896489	RNA	Endogenous	01	Above LOQ, All Targets, TGF-beta Signaling, Differentiation	92	9	11	15	6	5	6	2	9	5	48	31	80	8	27	23	29	11	18	19	31	25	5	23	26	21	12	4	4	16	8	13	26	12	12	10	2	2	8
223	ACVR2A_03	ACVR2A	ACVR2A	NM_001616.5,NM_001278579.2	GRCh38.p13	chr2:147845049-147845098	RNA	Endogenous	01	Above LOQ, All Targets, TGF-beta Signaling, Differentiation	92	5	22	16	4	9	7	2	15	4	76	42	76	10	49	23	49	12	20	20	55	25	5	37	22	21	27	5	7	25	13	12	22	21	12	16	5	8	11
221	ACVR2A_01	ACVR2A	ACVR2A	NM_001616.5,NM_001278579.2,NM_001278580.1	GRCh38.p13	chr2:147918489-147918538	RNA	Endogenous	01	Above LOQ, All Targets, TGF-beta Signaling, Differentiation	92	7	26	20	4	11	9	11	15	2	79	38	68	12	44	30	26	9	15	28	39	24	8	26	18	29	28	6	6	18	9	8	29	16	20	11	5	2	13
165	XCL1/2_05	XCL1/2	XCL2,XCL1	NM_002995.3,XM_011509865.2,NM_003175.4	GRCh38.p13	chr1:168580169-168581092,chr1:168541080-168542001	RNA	Endogenous	01	Above LOQ, All Targets, Chemokine Signaling, GPCR Signaling	6846	13	21	23	11	13	10	10	12	4	86	20	76	9	22	11	51	11	13	20	55	30	2	34	21	24	31	14	9	19	18	7	32	10	8	10	2	4	19
163	XCL1/2_03	XCL1/2	XCL2,XCL1	NM_002995.3,XM_011509865.2,NM_003175.4	GRCh38.p13	chr1:168540909-168540955,chr1:168581217-168581263	RNA	Endogenous	01	Above LOQ, All Targets, Chemokine Signaling, GPCR Signaling	6846	4	31	15	5	15	13	11	18	10	89	24	168	15	24	19	48	6	18	16	154	37	9	41	52	78	40	5	4	30	22	8	23	7	9	10	6	5	21
161	XCL1/2_01	XCL1/2	XCL2,XCL1	NM_002995.3,XM_011509865.2,NM_003175.4	GRCh38.p13	chr1:168541019-168541060,chr1:168581112-168581153	RNA	Endogenous	01	Above LOQ, All Targets, Chemokine Signaling, GPCR Signaling	6846	11	14	21	5	11	8	10	11	5	64	16	77	9	17	14	43	6	16	26	57	23	4	41	19	27	19	7	10	17	10	6	25	16	9	12	2	6	9
162	XCL1/2_02	XCL1/2	XCL2,XCL1	NM_002995.3,XM_011509865.2,NM_003175.4	GRCh38.p13	chr1:168581170-168581206,chr1:168540966-168541002	RNA	Endogenous	01	Above LOQ, All Targets, Chemokine Signaling, GPCR Signaling	6846	9	19	10	6	13	8	9	6	7	69	18	101	8	16	18	42	9	12	25	44	35	1	37	16	26	31	6	9	19	13	9	19	9	4	9	5	3	11
164	XCL1/2_04	XCL1/2	XCL2,XCL1	NM_002995.3,XM_011509865.2,NM_003175.4	GRCh38.p13	chr1:168576667-168580080,chr1:168542090-168543935	RNA	Endogenous	01	Above LOQ, All Targets, Chemokine Signaling, GPCR Signaling	6846	5	22	25	9	9	6	6	10	8	80	21	62	11	17	16	21	12	9	16	28	36	4	37	28	31	24	3	12	20	20	8	22	15	9	16	2	2	9
1801	CHUK_01	CHUK	CHUK	NM_001320928.1,XM_017015613.1,XM_017015612.1,XR_001747011.1,XR_001747010.1,NM_001278.5,XM_017015611.1	GRCh38.p13	chr10:100209683-100209732	RNA	Endogenous	01	Above LOQ, All Targets, Glycan Sensing, IL-1 Signaling, TLR Signaling, Chemokine Signaling, NF-kB Signaling, Apoptosis, MHC Class I Antigen Presentation, Oxidative Stress, PI3K-Akt Signaling, FoxO Signaling, NLR Signaling, Leukemia, DNA Sensing, IL-17 Signaling, BCR Signaling, TNF Signaling, MAPK Signaling, Prostate Cancer, RNA Sensing, TCR Signaling, mTOR Signaling, Myeloid Inflammation	1147	6	18	24	4	12	12	4	14	2	57	18	91	15	26	21	57	7	15	29	58	24	5	39	17	38	24	5	6	23	14	7	27	6	6	12	3	7	15
1803	CHUK_03	CHUK	CHUK	NM_001320928.1,XM_017015612.1,XR_001747011.1,XR_001747010.1,NM_001278.5,XM_017015611.1	GRCh38.p13	chr10:100219270-100219319	RNA	Endogenous	01	Above LOQ, All Targets, Glycan Sensing, IL-1 Signaling, TLR Signaling, Chemokine Signaling, NF-kB Signaling, Apoptosis, MHC Class I Antigen Presentation, Oxidative Stress, PI3K-Akt Signaling, FoxO Signaling, NLR Signaling, Leukemia, DNA Sensing, IL-17 Signaling, BCR Signaling, TNF Signaling, MAPK Signaling, Prostate Cancer, RNA Sensing, TCR Signaling, mTOR Signaling, Myeloid Inflammation	1147	4	24	33	9	14	10	7	12	1	70	28	95	9	26	21	45	10	16	20	44	21	7	41	29	44	32	10	9	30	11	9	21	17	9	21	3	5	10
1802	CHUK_02	CHUK	CHUK	NM_001320928.1,XM_017015612.1,XR_001747011.1,XR_001747010.1,NM_001278.5,XM_017015611.1	GRCh38.p13	chr10:100225945-100225994	RNA	Endogenous	01	Above LOQ, All Targets, Glycan Sensing, IL-1 Signaling, TLR Signaling, Chemokine Signaling, NF-kB Signaling, Apoptosis, MHC Class I Antigen Presentation, Oxidative Stress, PI3K-Akt Signaling, FoxO Signaling, NLR Signaling, Leukemia, DNA Sensing, IL-17 Signaling, BCR Signaling, TNF Signaling, MAPK Signaling, Prostate Cancer, RNA Sensing, TCR Signaling, mTOR Signaling, Myeloid Inflammation	1147	8	25	36	10	21	10	6	13	3	98	39	99	12	35	27	54	16	23	28	79	28	10	49	29	54	27	14	8	13	18	17	26	20	9	22	6	10	14
1805	CHUK_05	CHUK	CHUK	NM_001320928.1,XM_017015612.1,XR_001747011.1,XR_001747010.1,NM_001278.5,XM_017015611.1	GRCh38.p13	chr10:100225999-100229458	RNA	Endogenous	01	Above LOQ, All Targets, Glycan Sensing, IL-1 Signaling, TLR Signaling, Chemokine Signaling, NF-kB Signaling, Apoptosis, MHC Class I Antigen Presentation, Oxidative Stress, PI3K-Akt Signaling, FoxO Signaling, NLR Signaling, Leukemia, DNA Sensing, IL-17 Signaling, BCR Signaling, TNF Signaling, MAPK Signaling, Prostate Cancer, RNA Sensing, TCR Signaling, mTOR Signaling, Myeloid Inflammation	1147	7	15	23	5	20	15	10	16	5	85	34	126	13	31	26	57	12	16	15	70	29	8	50	32	50	32	6	7	14	15	5	38	20	13	21	4	7	21
1804	CHUK_04	CHUK	CHUK	NM_001320928.1,XM_017015613.1,XM_017015612.1,XR_001747011.1,XR_001747010.1,NM_001278.5,XM_017015611.1	GRCh38.p13	chr10:100204567-100204616	RNA	Endogenous	01	Above LOQ, All Targets, Glycan Sensing, IL-1 Signaling, TLR Signaling, Chemokine Signaling, NF-kB Signaling, Apoptosis, MHC Class I Antigen Presentation, Oxidative Stress, PI3K-Akt Signaling, FoxO Signaling, NLR Signaling, Leukemia, DNA Sensing, IL-17 Signaling, BCR Signaling, TNF Signaling, MAPK Signaling, Prostate Cancer, RNA Sensing, TCR Signaling, mTOR Signaling, Myeloid Inflammation	1147	9	17	21	5	12	9	5	11	6	59	31	75	10	17	12	28	13	9	18	60	29	12	28	17	27	26	10	9	19	14	3	27	15	5	6	3	3	11
7899	TGFB3_04	TGFB3	TGFB3	NM_001329939.1,NM_003239.5	GRCh38.p13	chr14:75958507-75958556	RNA	Endogenous	01	Above LOQ, All Targets, TGF-beta Signaling, FoxO Signaling, Leukemia, MAPK Signaling, Senescence, Cell Cycle	7043	14	15	22	1	15	7	9	15	2	77	19	85	13	16	17	49	21	13	42	41	30	3	55	27	30	25	6	8	8	9	7	29	14	4	9	5	1	12
7897	TGFB3_02	TGFB3	TGFB3	NM_001329939.1,NM_003239.5,NM_001329938.2	GRCh38.p13	chr14:75971243-75971584	RNA	Endogenous	01	Above LOQ, All Targets, TGF-beta Signaling, FoxO Signaling, Leukemia, MAPK Signaling, Senescence, Cell Cycle	7043	8	18	19	5	15	9	11	10	6	87	19	90	13	17	11	66	20	15	40	43	23	3	65	20	23	23	4	5	15	10	8	20	16	3	10	2	8	9
7900	TGFB3_05	TGFB3	TGFB3	NM_001329939.1,NM_003239.5,NM_001329938.2	GRCh38.p13	chr14:75971189-75971225	RNA	Endogenous	01	Above LOQ, All Targets, TGF-beta Signaling, FoxO Signaling, Leukemia, MAPK Signaling, Senescence, Cell Cycle	7043	7	19	25	6	14	6	4	10	7	67	18	100	17	15	13	52	17	8	29	54	22	4	46	29	34	25	7	9	12	11	9	28	18	5	7	6	5	11
7898	TGFB3_03	TGFB3	TGFB3	NM_001329939.1,NM_003239.5,NM_001329938.2	GRCh38.p13	chr14:75981109-75981155	RNA	Endogenous	01	Above LOQ, All Targets, TGF-beta Signaling, FoxO Signaling, Leukemia, MAPK Signaling, Senescence, Cell Cycle	7043	14	27	33	4	10	5	4	12	9	109	12	124	20	11	19	79	24	16	45	53	46	5	57	36	33	34	6	9	32	12	10	27	18	7	6	7	7	13
7896	TGFB3_01	TGFB3	TGFB3	NM_001329939.1,NM_003239.5,NM_001329938.2	GRCh38.p13	chr14:75980837-75980871	RNA	Endogenous	01	Above LOQ, All Targets, TGF-beta Signaling, FoxO Signaling, Leukemia, MAPK Signaling, Senescence, Cell Cycle	7043	5	32	24	3	14	7	4	25	9	139	30	172	22	26	25	94	27	21	50	86	33	8	76	46	67	38	6	2	26	18	12	47	39	11	21	5	9	17
5491	NCAM1_02	NCAM1	NCAM1	NM_000615.7,NM_181351.5,NM_001242607.2,NM_001076682.4,NM_001242608.2	GRCh38.p13	chr11:112961658-113202411	RNA	Endogenous	01	All Targets, Type II Interferon Signaling, Lymphocyte Trafficking, MAPK Signaling, Differentiation	4684	6	14	26	7	13	10	7	17	2	63	23	48	12	6	15	30	12	9	13	36	16	2	23	15	27	16	4	3	15	14	7	34	8	3	12	4	7	20
5494	NCAM1_05	NCAM1	NCAM1	NM_000615.7,NM_181351.5,NM_001242607.2,NM_001076682.4,NM_001242608.2	GRCh38.p13	chr11:113233196-113233230	RNA	Endogenous	01	All Targets, Type II Interferon Signaling, Lymphocyte Trafficking, MAPK Signaling, Differentiation	4684	3	16	25	11	14	7	12	11	7	62	20	59	13	17	11	23	4	9	21	43	15	3	31	15	29	15	7	8	18	19	8	22	19	5	10	1	9	16
5493	NCAM1_04	NCAM1	NCAM1	NM_000615.7,NM_181351.5,NM_001242607.2,NM_001076682.4,NM_001242608.2	GRCh38.p13	chr11:113233231-113233266	RNA	Endogenous	01	All Targets, Type II Interferon Signaling, Lymphocyte Trafficking, MAPK Signaling, Differentiation	4684	9	15	30	6	9	8	8	16	5	57	15	56	14	15	8	25	9	5	14	29	20	4	20	20	29	13	5	3	16	13	1	32	18	10	13	4	3	10
5490	NCAM1_01	NCAM1	NCAM1	NM_000615.7,NM_181351.5,NM_001242607.2,NM_001076682.4,NM_001242608.2	GRCh38.p13	chr11:113202412-113202451	RNA	Endogenous	01	All Targets, Type II Interferon Signaling, Lymphocyte Trafficking, MAPK Signaling, Differentiation	4684	7	12	19	5	14	4	11	13	4	53	8	49	7	18	15	31	12	14	22	41	15	5	30	12	31	18	4	10	17	15	9	29	18	6	11	4	8	5
5492	NCAM1_03	NCAM1	NCAM1	NM_000615.7,NM_181351.5,NM_001242607.2,NM_001076682.4,NM_001242608.2	GRCh38.p13	chr11:113206135-113206174	RNA	Endogenous	01	All Targets, Type II Interferon Signaling, Lymphocyte Trafficking, MAPK Signaling, Differentiation	4684	14	21	34	4	12	11	8	12	6	52	19	65	6	15	9	31	15	13	23	38	19	6	34	21	29	15	2	5	13	12	11	34	13	6	21	3	9	11
1515	CD63_05	CD63	CD63	NM_001257390.1,XM_024449283.1,NM_001780.6,NM_001257400.1,NM_001267698.1,NM_001257392.1,NM_001257389.1,NM_001257391.1,NM_001257401.1	GRCh38.p13	chr12:55725607-55725842	RNA	Endogenous	01	Mast cell, Endothelial, Above LOQ, All Targets, Neutrophil Degranulation, Lysosome	967	33	147	23	12	33	8	22	73	21	795	456	921	62	334	333	458	74	175	174	285	273	120	350	226	178	321	78	10	30	68	142	139	132	203	78	26	23	74
1512	CD63_02	CD63	CD63	NM_001257390.1,XM_024449283.1,NM_001780.6,NM_001257400.1,NM_001267698.1,NM_001257392.1,NM_001257389.1,NM_001257391.1,NM_001257401.1	GRCh38.p13	chr12:55726777-55726920	RNA	Endogenous	01	Mast cell, Endothelial, Above LOQ, All Targets, Neutrophil Degranulation, Lysosome	967	33	114	13	7	9	8	7	42	17	321	385	656	47	204	170	256	58	87	111	232	223	88	214	181	102	207	25	9	20	27	73	68	56	88	23	8	13	9
1513	CD63_03	CD63	CD63	NM_001257390.1,XM_024449283.1,NM_001780.6,NM_001257400.1,NM_001267698.1,NM_001257392.1,NM_001257389.1,NM_001257391.1,NM_001257401.1	GRCh38.p13	chr12:55726947-55727182	RNA	Endogenous	01	Mast cell, Endothelial, Above LOQ, All Targets, Neutrophil Degranulation, Lysosome	967	25	72	23	11	28	8	9	28	11	267	397	657	43	190	200	228	32	98	88	208	217	96	211	194	128	192	40	10	24	27	53	73	43	84	10	5	5	13
1514	CD63_04	CD63	CD63	NM_001257390.1,XM_024449283.1,NM_001780.6,NM_001257400.1,NM_001267698.1,NM_001257392.1,NM_001257389.1,NM_001257391.1,NM_001257401.1	GRCh38.p13	chr12:55726707-55726753	RNA	Endogenous	01	Mast cell, Endothelial, Above LOQ, All Targets, Neutrophil Degranulation, Lysosome	967	32	101	19	19	26	7	24	53	14	460	423	784	52	282	272	372	66	122	133	279	245	101	296	236	143	251	85	25	26	76	102	88	91	126	40	16	11	38
1511	CD63_01	CD63	CD63	NM_001257390.1,XM_024449283.1,NM_001780.6,NM_001257400.1,NM_001267698.1,NM_001257392.1,NM_001257389.1,NM_001257391.1,NM_001257401.1	GRCh38.p13	chr12:55725559-55725600	RNA	Endogenous	01	Mast cell, Endothelial, Above LOQ, All Targets, Neutrophil Degranulation, Lysosome	967	31	124	15	14	22	10	9	66	30	556	366	752	48	333	283	353	71	167	131	279	240	88	339	205	141	271	52	13	30	36	107	101	99	126	43	17	11	32
7236	SFN_02	SFN	SFN	NM_006142.5	GRCh38.p13	chr1:26863244-26863278	RNA	Endogenous	01	Above LOQ, All Targets, Apoptosis, p53 Signaling, Cell Cycle	2810	9	20	37	8	16	7	14	15	4	133	100	97	15	97	104	49	13	13	25	66	29	8	44	22	33	36	43	7	21	23	12	39	17	39	25	1	10	18
7235	SFN_01	SFN	SFN	NM_006142.5	GRCh38.p13	chr1:26863209-26863243	RNA	Endogenous	01	Above LOQ, All Targets, Apoptosis, p53 Signaling, Cell Cycle	2810	5	27	24	5	13	4	12	18	1	87	88	116	20	75	84	35	14	13	21	65	29	13	32	34	34	30	46	8	19	25	13	31	23	40	15	2	4	19
7238	SFN_04	SFN	SFN	NM_006142.5	GRCh38.p13	chr1:26863374-26863408	RNA	Endogenous	01	Above LOQ, All Targets, Apoptosis, p53 Signaling, Cell Cycle	2810	5	30	30	14	15	8	9	34	4	190	103	214	17	94	111	88	18	50	35	147	52	14	49	64	94	46	58	10	29	36	30	37	34	60	33	9	3	30
7237	SFN_03	SFN	SFN	NM_006142.5	GRCh38.p13	chr1:26863338-26863373	RNA	Endogenous	01	Above LOQ, All Targets, Apoptosis, p53 Signaling, Cell Cycle	2810	5	15	41	7	14	7	9	13	6	102	72	90	12	81	80	53	38	10	15	38	20	12	46	19	27	32	29	9	21	32	24	32	22	68	22	5	9	11
7239	SFN_05	SFN	SFN	NM_006142.5	GRCh38.p13	chr1:26863625-26863661	RNA	Endogenous	01	Above LOQ, All Targets, Apoptosis, p53 Signaling, Cell Cycle	2810	5	12	32	9	8	11	10	18	8	72	79	109	7	79	76	43	9	16	20	45	21	9	28	20	47	30	35	13	16	27	19	27	20	39	13	3	13	16
262	ADM_02	ADM	ADM	NM_001124.3	GRCh38.p13	chr11:10307289-10307338	RNA	Endogenous	01	Above LOQ, All Targets, GPCR Signaling, Matrix Remodeling and Metastasis	133	9	17	20	6	11	4	6	6	6	66	16	68	16	10	12	43	15	14	24	43	25	4	24	15	28	23	2	8	18	6	4	21	17	5	14	1	6	13
264	ADM_04	ADM	ADM	NM_001124.3	GRCh38.p13	chr11:10305704-10305753	RNA	Endogenous	01	Above LOQ, All Targets, GPCR Signaling, Matrix Remodeling and Metastasis	133	7	22	25	5	19	8	9	11	5	81	24	110	8	15	15	36	16	12	12	71	38	5	25	31	32	28	7	13	26	18	10	21	21	8	18	11	7	18
265	ADM_05	ADM	ADM	NM_001124.3	GRCh38.p13	chr11:10305136-10305183	RNA	Endogenous	01	Above LOQ, All Targets, GPCR Signaling, Matrix Remodeling and Metastasis	133	10	23	24	4	22	14	10	19	7	102	24	140	14	25	13	46	20	14	14	84	40	6	47	42	59	39	4	6	32	19	9	40	15	3	17	5	5	15
263	ADM_03	ADM	ADM	NM_001124.3	GRCh38.p13	chr11:10306947-10306988	RNA	Endogenous	01	Above LOQ, All Targets, GPCR Signaling, Matrix Remodeling and Metastasis	133	4	26	32	9	16	8	3	8	4	51	14	82	7	15	12	39	10	15	13	43	28	3	26	21	30	22	6	12	19	15	7	22	17	9	10	4	2	16
261	ADM_01	ADM	ADM	NM_001124.3	GRCh38.p13	chr11:10305708-10305757	RNA	Endogenous	01	Above LOQ, All Targets, GPCR Signaling, Matrix Remodeling and Metastasis	133	9	16	27	5	15	5	5	16	5	64	11	51	12	12	6	22	15	7	14	24	16	4	23	11	18	17	1	7	15	16	5	23	21	10	20	3	5	13
3487	HACD2_02	HACD2	HACD2	NM_198402.5,NM_001329786.2,NM_001329787.1,NM_001329783.2,NM_001329784.2,XM_024453387.1	GRCh38.p13	chr3:123494218-123494267	RNA	Endogenous	01	Above LOQ, All Targets, Lipid Metabolism, Fatty Acid Synthesis	201562	10	27	18	8	8	15	9	14	1	62	28	77	9	26	27	39	7	21	10	36	15	4	30	22	38	29	4	6	15	11	11	13	8	16	11	2	3	7
3490	HACD2_05	HACD2	HACD2	NM_198402.5,NM_001329786.2,NM_001329787.1,NM_001329783.2,NM_001329784.2,XM_024453387.1	GRCh38.p13	chr3:123493696-123493745	RNA	Endogenous	01	Above LOQ, All Targets, Lipid Metabolism, Fatty Acid Synthesis	201562	8	26	22	8	17	7	8	14	5	57	23	82	16	21	19	31	10	18	25	43	15	7	22	26	36	24	6	6	9	13	7	31	16	10	15	4	2	6
3489	HACD2_04	HACD2	HACD2	NM_198402.5,NM_001329786.2,NM_001329787.1,NM_001329783.2,NM_001329784.2,XM_024453387.1	GRCh38.p13	chr3:123494052-123494101	RNA	Endogenous	01	Above LOQ, All Targets, Lipid Metabolism, Fatty Acid Synthesis	201562	6	15	27	1	9	6	6	6	4	57	27	80	7	24	18	40	3	8	14	41	23	5	33	23	40	23	5	8	12	10	3	22	15	11	13	1	3	9
3488	HACD2_03	HACD2	HACD2	NM_198402.5,NM_001329786.2,NM_001329787.1,NM_001329783.2,NM_001329784.2,XM_024453387.1	GRCh38.p13	chr3:123494486-123494535	RNA	Endogenous	01	Above LOQ, All Targets, Lipid Metabolism, Fatty Acid Synthesis	201562	11	21	17	7	11	11	4	16	9	68	16	78	7	26	22	45	9	19	21	43	27	5	37	16	51	29	8	8	16	12	13	13	10	13	9	5	6	7
3486	HACD2_01	HACD2	HACD2	NM_001329784.2	GRCh38.p13	chr3:123551036-123551085	RNA	Endogenous	01	Above LOQ, All Targets, Lipid Metabolism, Fatty Acid Synthesis	201562	8	14	16	4	6	7	8	8	3	45	9	44	7	12	9	26	6	5	14	27	12	2	22	11	24	13	3	8	10	9	5	24	10	6	7	2	4	8
3899	IFNL2_02	IFNL2	IFNL2,IFNL3	NM_001346937.1,NM_172139.4,NM_172138.2	GRCh38.p13	chr19:39244875-39244909,chr19:39268737-39268771	RNA	Endogenous	01	Above LOQ, All Targets, JAK-STAT Signaling, Type III Interferon Signaling, Other Interleukin Signaling	282616	6	27	19	7	12	5	3	18	8	70	14	144	11	16	11	49	9	15	16	73	23	5	42	41	47	13	4	5	28	15	4	16	7	6	15	9	11	13
3901	IFNL2_04	IFNL2	IFNL2,IFNL3	NM_001346937.1,NM_172139.4,NM_172138.2	GRCh38.p13	chr19:39269968-39270002,chr19:39243643-39243677	RNA	Endogenous	01	Above LOQ, All Targets, JAK-STAT Signaling, Type III Interferon Signaling, Other Interleukin Signaling	282616	6	22	28	8	9	13	10	16	10	65	13	107	12	16	13	46	13	17	21	49	24	2	20	35	36	18	3	7	16	9	10	35	25	6	14	3	3	22
3898	IFNL2_01	IFNL2	IFNL2,IFNL3	NM_001346937.1,NM_172139.4,NM_172138.2	GRCh38.p13	chr19:39244909-39244943,chr19:39268703-39268737	RNA	Endogenous	01	Above LOQ, All Targets, JAK-STAT Signaling, Type III Interferon Signaling, Other Interleukin Signaling	282616	4	17	23	7	10	11	13	18	4	64	21	118	14	17	23	36	12	18	13	78	25	4	37	42	50	26	6	10	20	20	10	28	14	6	14	3	9	13
3900	IFNL2_03	IFNL2	IFNL2,IFNL3	NM_001346937.1,NM_172139.4,NM_172138.2	GRCh38.p13	chr19:39269184-39269218,chr19:39244428-39244462	RNA	Endogenous	01	Above LOQ, All Targets, JAK-STAT Signaling, Type III Interferon Signaling, Other Interleukin Signaling	282616	3	18	18	7	12	5	3	11	3	47	21	68	6	13	9	24	5	10	15	58	20	4	21	19	32	17	8	6	18	10	7	14	12	4	12	5	5	11
3595	HIF1A_05	HIF1A	HIF1A	NM_001530.4,NM_001243084.1,NM_181054.3	GRCh38.p13	chr14:61744735-61744774	RNA	Endogenous	01	Above LOQ, All Targets, EMT, Oxidative Stress, Autophagy, Notch Signaling, Circadian Clock, TH17 Differentiation, Other Interleukin Signaling, HIF1 Signaling, Immortality & Stemness	3091	11	30	24	6	15	11	8	9	5	156	60	242	22	24	45	88	16	23	48	109	52	15	56	80	96	41	9	6	14	16	9	41	12	7	8	5	8	17
3594	HIF1A_04	HIF1A	HIF1A	NM_001530.4,NM_001243084.1,NM_181054.3	GRCh38.p13	chr14:61740598-61740764	RNA	Endogenous	01	Above LOQ, All Targets, EMT, Oxidative Stress, Autophagy, Notch Signaling, Circadian Clock, TH17 Differentiation, Other Interleukin Signaling, HIF1 Signaling, Immortality & Stemness	3091	17	29	31	6	13	9	15	16	7	122	63	258	24	36	33	72	13	31	40	136	42	9	67	80	77	38	9	8	20	8	10	38	17	5	14	7	10	10
3591	HIF1A_01	HIF1A	HIF1A	NM_001530.4,NM_001243084.1,NM_181054.3	GRCh38.p13	chr14:61720500-61720539	RNA	Endogenous	01	Above LOQ, All Targets, EMT, Oxidative Stress, Autophagy, Notch Signaling, Circadian Clock, TH17 Differentiation, Other Interleukin Signaling, HIF1 Signaling, Immortality & Stemness	3091	54	14	11	3	10	5	9	10	6	79	28	103	14	15	24	53	8	23	16	58	24	4	24	37	47	35	7	12	27	14	10	19	13	10	14	3	5	4
3593	HIF1A_03	HIF1A	HIF1A	NM_001530.4,NM_001243084.1,NM_181054.3	GRCh38.p13	chr14:61740765-61740804	RNA	Endogenous	01	Above LOQ, All Targets, EMT, Oxidative Stress, Autophagy, Notch Signaling, Circadian Clock, TH17 Differentiation, Other Interleukin Signaling, HIF1 Signaling, Immortality & Stemness	3091	15	31	30	6	9	11	1	19	9	194	77	293	20	40	58	107	17	33	50	136	48	7	61	95	107	63	19	9	9	19	10	28	24	14	7	6	6	12
3592	HIF1A_02	HIF1A	HIF1A	NM_001530.4,NM_001243084.1,NM_181054.3	GRCh38.p13	chr14:61737048-61737087	RNA	Endogenous	01	Above LOQ, All Targets, EMT, Oxidative Stress, Autophagy, Notch Signaling, Circadian Clock, TH17 Differentiation, Other Interleukin Signaling, HIF1 Signaling, Immortality & Stemness	3091	22	45	47	6	29	8	12	21	16	235	67	263	27	54	62	160	23	49	72	155	59	16	89	100	117	59	26	13	25	23	24	57	35	33	13	7	15	23
6403	POU5F1_01	POU5F1	POU5F1	NM_001285986.1,NM_203289.5,NM_001285987.1	GRCh38.p13	chr6:31166325-31166374	RNA	Endogenous	01	All Targets, EMT, Immortality & Stemness, Differentiation	5460	5	11	18	7	13	10	4	12	3	54	11	52	6	14	17	21	2	14	17	36	19	5	11	19	21	17	7	3	11	15	6	22	5	5	6	4	5	7
6406	POU5F1_04	POU5F1	POU5F1	NM_001285986.1,NM_203289.5,NM_001285987.1	GRCh38.p13	chr6:31166183-31166232	RNA	Endogenous	01	All Targets, EMT, Immortality & Stemness, Differentiation	5460	9	13	17	3	13	7	6	7	4	47	20	51	5	9	10	28	5	1	10	22	15	1	23	13	15	26	4	4	11	11	5	21	11	3	15	2	4	12
6404	POU5F1_02	POU5F1	POU5F1	NM_001285986.1,NM_203289.5,NM_001285987.1	GRCh38.p13	chr6:31166193-31166242	RNA	Endogenous	01	All Targets, EMT, Immortality & Stemness, Differentiation	5460	8	12	11	3	9	8	4	7	4	47	8	51	12	7	10	29	13	6	12	32	11	3	25	12	17	8	6	6	14	11	3	28	10	7	8	2	9	6
6405	POU5F1_03	POU5F1	POU5F1	NM_001285986.1,NM_203289.5,NM_001173531.2,NM_001285987.1	GRCh38.p13	chr6:31167081-31167130	RNA	Endogenous	01	All Targets, EMT, Immortality & Stemness, Differentiation	5460	8	10	14	8	13	5	3	10	3	55	8	47	11	12	14	27	6	6	11	29	13	4	24	40	18	9	5	8	12	8	3	20	11	6	7	1	2	11
309	ALDOA_01	ALDOA	ALDOA,LOC112694756	NM_001127617.2,NM_001365304.1,NM_001365305.1,NM_184043.2,NM_001243177.4,NM_184041.5,NM_001365307.2	GRCh38.p13	chr16:30070335-30070384	RNA	Endogenous	01	Above LOQ, All Targets, Glycolysis & Glucose Transport, Neutrophil Degranulation, HIF1 Signaling, Pentose Phosphate	226	65	108	48	36	41	34	35	43	29	520	629	813	80	593	576	429	62	198	241	384	196	100	348	275	294	297	113	11	30	91	202	176	135	279	63	24	55	27
310	ALDOA_02	ALDOA	ALDOA,LOC112694756	NM_001127617.2,NM_001365304.1,NM_001365305.1,NM_184043.2,NM_001243177.4,NM_184041.5,NM_001365307.2	GRCh38.p13	chr16:30069306-30069344	RNA	Endogenous	01	Above LOQ, All Targets, Glycolysis & Glucose Transport, Neutrophil Degranulation, HIF1 Signaling, Pentose Phosphate	226	28	44	47	35	22	14	33	20	10	290	244	359	18	275	219	209	29	60	101	179	94	41	148	105	105	112	97	20	34	58	101	67	76	122	42	20	33	48
2381	DLL4_04	DLL4	DLL4	NM_019074.4	GRCh38.p13	chr15:40931514-40931550	RNA	Endogenous	01	Above LOQ, All Targets, Notch Signaling, TH1 Differentiation	54567	6	26	20	7	11	8	5	12	4	59	19	103	11	15	12	39	6	11	18	55	18	3	45	34	34	15	3	10	16	11	6	19	28	6	11	5	10	10
2382	DLL4_05	DLL4	DLL4	NM_019074.4	GRCh38.p13	chr15:40936271-40936307	RNA	Endogenous	01	Above LOQ, All Targets, Notch Signaling, TH1 Differentiation	54567	9	15	27	9	20	4	9	14	7	67	18	116	10	15	15	28	8	17	20	63	16	5	22	26	24	16	4	6	19	8	1	20	19	3	11	5	6	18
2378	DLL4_01	DLL4	DLL4	NM_019074.4	GRCh38.p13	chr15:40938621-40938664	RNA	Endogenous	01	Above LOQ, All Targets, Notch Signaling, TH1 Differentiation	54567	7	13	29	6	14	8	12	12	2	61	19	116	10	18	11	29	10	13	16	50	29	3	32	16	30	20	7	6	17	17	6	21	15	2	6	6	7	18
2380	DLL4_03	DLL4	DLL4	NM_019074.4	GRCh38.p13	chr15:40936465-40936501	RNA	Endogenous	01	Above LOQ, All Targets, Notch Signaling, TH1 Differentiation	54567	4	28	26	6	12	13	7	15	4	71	32	153	14	16	11	43	12	12	23	75	32	6	42	37	38	15	4	7	24	12	4	33	19	5	19	5	6	21
2379	DLL4_02	DLL4	DLL4	NM_019074.4	GRCh38.p13	chr15:40936233-40936267	RNA	Endogenous	01	Above LOQ, All Targets, Notch Signaling, TH1 Differentiation	54567	4	23	31	11	14	9	8	7	3	76	11	129	8	13	8	32	12	14	21	77	37	1	31	34	43	20	1	8	20	13	12	30	30	6	12	9	6	21
7327	SIN3A_03	SIN3A	SIN3A	NM_001145358.2,XM_006720466.3,NM_015477.3,XM_024449896.1,NM_001145357.2,XM_006720465.3,XM_006720467.3	GRCh38.p13	chr15:75371760-75371809	RNA	Endogenous	01	Above LOQ, All Targets, Lipid Metabolism, Oxidative Stress, Epigenetic Modification	25942	6	23	35	7	12	12	15	15	1	88	51	122	11	52	33	44	5	13	28	81	24	11	37	41	48	35	10	5	20	14	9	32	29	8	15	2	9	12
7325	SIN3A_01	SIN3A	SIN3A	NM_001145358.2,XM_006720466.3,NM_015477.3,XM_024449896.1,NM_001145357.2,XM_006720465.3,XM_006720467.3	GRCh38.p13	chr15:75400826-75400860	RNA	Endogenous	01	Above LOQ, All Targets, Lipid Metabolism, Oxidative Stress, Epigenetic Modification	25942	8	22	33	5	9	4	8	8	1	87	60	136	14	68	33	59	7	17	29	57	19	10	43	35	53	32	13	10	12	10	10	26	19	15	17	4	4	13
7326	SIN3A_02	SIN3A	SIN3A	NM_001145358.2,XM_006720466.3,NM_015477.3,XM_024449896.1,NM_001145357.2,XM_006720465.3,XM_006720467.3	GRCh38.p13	chr15:75392258-75392297	RNA	Endogenous	01	Above LOQ, All Targets, Lipid Metabolism, Oxidative Stress, Epigenetic Modification	25942	7	18	15	7	2	10	7	14	5	83	83	121	9	61	26	59	16	18	21	89	39	7	44	54	41	34	8	6	16	18	24	19	17	19	11	2	6	13
7328	SIN3A_04	SIN3A	SIN3A	NM_001145358.2,XM_006720466.3,NM_015477.3,XM_024449896.1,NM_001145357.2,XM_006720465.3,XM_006720467.3	GRCh38.p13	chr15:75371600-75371649	RNA	Endogenous	01	Above LOQ, All Targets, Lipid Metabolism, Oxidative Stress, Epigenetic Modification	25942	11	27	14	12	17	11	5	19	6	101	81	161	12	105	37	113	11	32	42	106	38	11	66	69	54	53	12	10	25	20	23	44	27	25	15	7	7	10
7329	SIN3A_05	SIN3A	SIN3A	NM_001145358.2,XM_006720466.3,NM_015477.3,XM_024449896.1,NM_001145357.2,XM_006720465.3,XM_006720467.3	GRCh38.p13	chr15:75411515-75411564	RNA	Endogenous	01	Above LOQ, All Targets, Lipid Metabolism, Oxidative Stress, Epigenetic Modification	25942	11	40	25	13	10	10	14	17	6	94	82	208	15	73	46	102	13	43	30	104	48	13	91	58	52	39	9	15	21	14	11	28	16	18	18	8	5	20
7200	SERPINB5_01	SERPINB5	SERPINB5	NM_002639.5,XM_006722483.3	GRCh38.p13	chr18:63499221-63499270	RNA	Endogenous	01	Above LOQ, All Targets, p53 Signaling	5268	1	12	44	3	10	4	6	12	1	72	32	58	8	36	17	38	2	1	11	28	14	4	32	20	24	13	7	5	17	21	6	35	16	38	12	2	6	11
7201	SERPINB5_02	SERPINB5	SERPINB5	NM_002639.5	GRCh38.p13	chr18:63504191-63504240	RNA	Endogenous	01	Above LOQ, All Targets, p53 Signaling	5268	3	7	40	11	10	8	4	12	1	61	18	62	11	34	10	29	14	9	14	31	13	4	17	14	24	12	9	9	17	6	9	37	13	37	12	2	8	16
7202	SERPINB5_03	SERPINB5	SERPINB5	NM_002639.5	GRCh38.p13	chr18:63487018-63487067	RNA	Endogenous	01	Above LOQ, All Targets, p53 Signaling	5268	5	10	32	5	9	6	12	13	3	61	33	61	10	35	13	26	5	12	23	43	15	4	24	20	23	8	9	15	11	13	12	18	15	11	10	7	4	10
7204	SERPINB5_05	SERPINB5	SERPINB5	NM_002639.5,XM_006722483.3	GRCh38.p13	chr18:63503709-63503758	RNA	Endogenous	01	Above LOQ, All Targets, p53 Signaling	5268	8	12	39	11	16	15	6	18	4	60	31	77	12	60	22	33	3	9	24	46	25	5	30	13	27	19	9	15	27	16	12	29	17	54	8	5	7	22
7203	SERPINB5_04	SERPINB5	SERPINB5	NM_002639.5,XM_006722483.3	GRCh38.p13	chr18:63503519-63503568	RNA	Endogenous	01	Above LOQ, All Targets, p53 Signaling	5268	4	15	24	6	14	9	6	9	5	67	37	74	11	47	13	28	8	14	19	40	9	9	16	21	22	13	10	8	19	10	20	27	20	27	11	3	3	25
8248	TP73_04	TP73	TP73	NM_001204189.2,NM_001204191.2,NM_001204186.2,NM_001204190.2,NM_001126240.3,NM_001204187.1,NM_001126241.3,NM_005427.4,NM_001204185.2,NM_001204184.2,NM_001204192.2,NM_001204188.1,NM_001126242.3	GRCh38.p13	chr1:3735287-3735336	RNA	Endogenous	01	Above LOQ, All Targets, Apoptosis, DNA Damage Repair, p53 Signaling	7161	4	12	31	4	18	3	6	8	3	75	103	70	11	102	51	30	13	11	12	48	25	4	27	17	30	17	13	13	21	16	25	15	15	17	7	1	5	8
8249	TP73_05	TP73	TP73	NM_001204189.2,NM_001204191.2,NM_001204186.2,NM_001204190.2,NM_001126240.3,NM_001204187.1,NM_001126241.3,NM_005427.4,NM_001204185.2,NM_001204184.2,NM_001204192.2,NM_001204188.1,NM_001126242.3	GRCh38.p13	chr1:3735535-3735580	RNA	Endogenous	01	Above LOQ, All Targets, Apoptosis, DNA Damage Repair, p53 Signaling	7161	7	24	32	7	3	4	9	7	3	72	110	97	7	91	40	39	6	11	20	49	20	7	41	17	34	18	8	2	13	16	18	27	9	11	18	10	7	11
8245	TP73_01	TP73	TP73	NM_001204189.2,NM_001204191.2,NM_001204186.2,NM_001204190.2,NM_001126240.3,NM_001204187.1,NM_001126241.3,NM_005427.4,NM_001204185.2,NM_001204184.2,NM_001204192.2,NM_001204188.1,NM_001126242.3	GRCh38.p13	chr1:3733503-3733552	RNA	Endogenous	01	Above LOQ, All Targets, Apoptosis, DNA Damage Repair, p53 Signaling	7161	6	21	26	4	8	8	5	13	4	52	106	76	7	94	42	38	6	4	16	40	20	4	29	21	27	23	8	4	11	11	20	12	9	16	18	3	8	12
8246	TP73_02	TP73	TP73	NM_001204189.2,NM_001204191.2,NM_001204186.2,NM_001204190.2,NM_001126240.3,NM_001204187.1,NM_001126241.3,NM_005427.4,NM_001204185.2,NM_001204184.2,NM_001204192.2,NM_001204188.1,NM_001126242.3	GRCh38.p13	chr1:3734650-3734692	RNA	Endogenous	01	Above LOQ, All Targets, Apoptosis, DNA Damage Repair, p53 Signaling	7161	7	21	27	8	11	14	19	16	3	68	87	94	9	75	38	31	7	10	19	64	21	4	23	21	36	21	8	5	25	10	16	24	23	18	12	3	9	19
8247	TP73_03	TP73	TP73	NM_001204191.2,NM_001126240.3,NM_005427.4,NM_001126242.3,NM_001204192.2,NM_001204188.1,NM_001204185.2	GRCh38.p13	chr1:3731479-3731528	RNA	Endogenous	01	Above LOQ, All Targets, Apoptosis, DNA Damage Repair, p53 Signaling	7161	7	16	29	10	18	7	20	12	4	62	148	74	7	127	66	29	12	8	15	45	19	7	37	21	35	28	13	18	27	20	24	32	17	26	12	3	9	24
4793	LGALS3_05	LGALS3	LGALS3	NM_002306.4,NR_003225.2,NM_001357678.2	GRCh38.p13	chr14:55142624-55142673	RNA	Endogenous	01	Epithelium only, Above LOQ, All Targets, RAGE Signaling, Neutrophil Degranulation	3958	5	24	21	11	12	4	11	13	4	109	290	155	24	185	69	75	15	24	44	54	52	53	65	48	32	46	14	5	13	16	35	31	23	37	12	4	5	12
4791	LGALS3_03	LGALS3	LGALS3	NM_002306.4,NR_003225.2,NM_001357678.2	GRCh38.p13	chr14:55142610-55142659	RNA	Endogenous	01	Epithelium only, Above LOQ, All Targets, RAGE Signaling, Neutrophil Degranulation	3958	13	22	26	11	11	4	13	10	7	103	241	164	21	138	64	54	12	20	26	52	38	32	61	35	28	67	10	8	13	19	34	25	24	43	12	4	6	12
4792	LGALS3_04	LGALS3	LGALS3	NM_002306.4,NR_003225.2,NM_001357678.2	GRCh38.p13	chr14:55145148-55145197	RNA	Endogenous	01	Epithelium only, Above LOQ, All Targets, RAGE Signaling, Neutrophil Degranulation	3958	19	44	22	10	12	8	12	15	8	137	513	250	29	348	115	97	23	53	69	73	76	103	89	44	66	82	27	7	22	26	58	40	40	69	12	5	12	23
4790	LGALS3_02	LGALS3	LGALS3	NM_002306.4,NR_003225.2,NM_001357678.2	GRCh38.p13	chr14:55138354-55140303	RNA	Endogenous	01	Epithelium only, Above LOQ, All Targets, RAGE Signaling, Neutrophil Degranulation	3958	14	52	22	22	14	17	30	13	10	175	432	268	33	333	111	78	14	42	67	84	71	79	95	62	53	92	36	15	19	35	82	52	31	107	24	9	10	17
4789	LGALS3_01	LGALS3	LGALS3	NM_002306.4,NR_003225.2,NM_001357678.2	GRCh38.p13	chr14:55142746-55145161	RNA	Endogenous	01	Epithelium only, Above LOQ, All Targets, RAGE Signaling, Neutrophil Degranulation	3958	16	50	22	10	18	12	20	12	3	174	499	257	31	314	117	103	27	46	58	104	96	116	64	60	60	86	23	6	15	21	61	32	38	84	17	3	7	18
3500	HAVCR2_05	HAVCR2	HAVCR2	NM_032782.5	GRCh38.p13	chr5:157087105-157087144	RNA	Endogenous	01	Mast cell, Above LOQ, All Targets, T cells, Immune Exhaustion, T-cell Checkpoints, IL-2 Signaling	84868	4	11	24	1	10	7	5	14	2	45	19	65	7	9	6	45	6	22	13	46	24	2	22	20	13	17	6	5	12	16	6	15	9	6	10	2	5	13
3498	HAVCR2_03	HAVCR2	HAVCR2	NM_032782.5	GRCh38.p13	chr5:157106815-157106854	RNA	Endogenous	01	Mast cell, Above LOQ, All Targets, T cells, Immune Exhaustion, T-cell Checkpoints, IL-2 Signaling	84868	3	19	19	7	9	8	6	19	7	99	18	113	8	10	19	86	4	29	19	59	32	5	62	39	28	54	4	5	13	8	6	17	23	13	22	9	3	15
3497	HAVCR2_02	HAVCR2	HAVCR2	NM_032782.5	GRCh38.p13	chr5:157106775-157106814	RNA	Endogenous	01	Mast cell, Above LOQ, All Targets, T cells, Immune Exhaustion, T-cell Checkpoints, IL-2 Signaling	84868	6	12	13	9	11	6	10	6	5	65	19	68	6	13	14	50	10	17	15	41	25	2	39	24	23	31	5	7	12	13	5	23	8	7	9	4	5	13
3496	HAVCR2_01	HAVCR2	HAVCR2	NM_032782.5	GRCh38.p13	chr5:157106911-157106945	RNA	Endogenous	01	Mast cell, Above LOQ, All Targets, T cells, Immune Exhaustion, T-cell Checkpoints, IL-2 Signaling	84868	6	17	18	9	19	7	9	15	2	92	16	113	11	17	28	66	9	44	22	61	42	5	50	42	31	42	9	7	23	34	6	26	20	8	17	10	2	10
3499	HAVCR2_04	HAVCR2	HAVCR2	NM_032782.5	GRCh38.p13	chr5:157095316-157095355	RNA	Endogenous	01	Mast cell, Above LOQ, All Targets, T cells, Immune Exhaustion, T-cell Checkpoints, IL-2 Signaling	84868	6	35	23	7	12	7	4	30	2	142	33	219	16	27	37	105	20	54	35	124	64	5	68	73	104	56	5	4	23	20	10	27	36	13	28	11	4	21
6589	PRLR_05	PRLR	PRLR	NM_001204314.2,XM_024446132.1,XM_011514068.2,XM_017009645.1,NR_037910.1,NM_000949.7,NM_001204316.1,XM_006714484.2,XM_024446131.1,XM_011514069.2,NM_001204317.1,NM_001204318.1,NM_001204315.1	GRCh38.p13	chr5:35072648-35072693	RNA	Endogenous	01	All Targets, PI3K-Akt Signaling, JAK-STAT Signaling	5618	3	21	27	5	10	9	11	6	1	44	10	55	10	9	11	15	7	8	8	38	18	3	24	12	17	10	5	5	13	14	6	23	18	3	9	2	4	9
6588	PRLR_04	PRLR	PRLR	NM_001204314.2,XM_024446132.1,XM_011514068.2,XM_017009645.1,NR_037910.1,NM_000949.7,NM_001204316.1,XM_006714484.2,XM_024446131.1,XM_011514069.2,NM_001204317.1,NM_001204318.1,NM_001204315.1	GRCh38.p13	chr5:35072586-35072635	RNA	Endogenous	01	All Targets, PI3K-Akt Signaling, JAK-STAT Signaling	5618	13	17	18	3	10	6	7	15	1	48	21	49	9	20	15	27	4	6	12	34	16	3	23	19	24	15	2	8	10	13	20	33	20	12	14	3	6	16
6587	PRLR_03	PRLR	PRLR	NM_001204314.2,XM_024446132.1,XM_011514068.2,XM_017009645.1,NR_037910.1,NM_000949.7,NM_001204316.1,XM_006714484.2,XM_024446131.1,XM_011514069.2,NM_001204317.1,NM_001204318.1,NM_001204315.1	GRCh38.p13	chr5:35070197-35070246	RNA	Endogenous	01	All Targets, PI3K-Akt Signaling, JAK-STAT Signaling	5618	4	24	28	2	9	9	7	6	1	58	14	71	14	14	12	23	8	2	19	38	14	4	24	20	22	13	2	5	20	13	5	18	12	7	17	5	10	17
6586	PRLR_02	PRLR	PRLR	NM_001204314.2,XM_024446132.1,XM_011514068.2,XM_017009645.1,NR_037910.1,NM_000949.7,NM_001204316.1,XM_006714484.2,XM_024446131.1,XM_011514069.2,NM_001204317.1,NM_001204318.1,NM_001204315.1	GRCh38.p13	chr5:35070131-35070180	RNA	Endogenous	01	All Targets, PI3K-Akt Signaling, JAK-STAT Signaling	5618	6	19	30	2	11	7	9	15	4	56	16	72	15	16	16	26	8	13	17	30	21	4	37	18	25	36	10	7	23	7	3	20	19	5	34	4	7	12
6585	PRLR_01	PRLR	PRLR	NM_001204314.2,XM_024446132.1,XM_011514068.2,XM_017009645.1,NR_037910.1,NM_000949.7,NM_001204316.1,XM_006714484.2,XM_011514069.2,NM_001204317.1,NM_001204318.1,NM_001204315.1	GRCh38.p13	chr5:35089650-35118096	RNA	Endogenous	01	All Targets, PI3K-Akt Signaling, JAK-STAT Signaling	5618	9	9	17	6	17	9	8	11	2	48	13	41	6	7	6	23	8	4	11	31	15	2	29	9	31	13	5	4	21	8	10	27	12	4	9	4	2	13
4272	INPP5D_04	INPP5D	INPP5D	NM_005541.5,NM_001017915.3,XM_017004004.1	GRCh38.p13	chr2:233164356-233164392	RNA	Endogenous	01	Above LOQ, All Targets, Lipid Metabolism, BCR Signaling, Phagocytosis, TCR Signaling, Other Interleukin Signaling, IL-2 Signaling, Myeloid Inflammation	3635	5	25	23	5	11	11	7	9	3	159	31	387	16	23	36	156	18	60	32	239	68	3	79	121	180	90	9	7	26	23	11	33	28	7	10	3	5	14
4269	INPP5D_01	INPP5D	INPP5D	NM_005541.5,NM_001017915.3,XM_017004004.1	GRCh38.p13	chr2:233207230-233207265	RNA	Endogenous	01	Above LOQ, All Targets, Lipid Metabolism, BCR Signaling, Phagocytosis, TCR Signaling, Other Interleukin Signaling, IL-2 Signaling, Myeloid Inflammation	3635	9	24	18	4	12	6	6	16	2	124	36	198	14	31	25	84	10	45	25	122	48	4	76	67	92	51	12	6	12	14	5	24	13	4	19	5	9	15
4271	INPP5D_03	INPP5D	INPP5D	NM_005541.5,NM_001017915.3,XM_017004004.1	GRCh38.p13	chr2:233206786-233206835	RNA	Endogenous	01	Above LOQ, All Targets, Lipid Metabolism, BCR Signaling, Phagocytosis, TCR Signaling, Other Interleukin Signaling, IL-2 Signaling, Myeloid Inflammation	3635	5	26	29	5	15	11	4	21	5	139	40	316	13	24	38	157	13	70	31	198	72	5	104	95	140	56	7	7	24	28	13	29	22	8	21	6	6	22
4273	INPP5D_05	INPP5D	INPP5D	NM_005541.5,NM_001017915.3,XM_017004004.1	GRCh38.p13	chr2:233171087-233171136	RNA	Endogenous	01	Above LOQ, All Targets, Lipid Metabolism, BCR Signaling, Phagocytosis, TCR Signaling, Other Interleukin Signaling, IL-2 Signaling, Myeloid Inflammation	3635	9	31	26	9	16	11	6	18	6	191	21	409	11	27	38	177	16	71	34	205	76	8	106	121	164	85	9	4	16	21	8	19	32	7	21	5	8	23
4270	INPP5D_02	INPP5D	INPP5D	NM_005541.5,NM_001017915.3,XM_017004004.1	GRCh38.p13	chr2:233169335-233169384	RNA	Endogenous	01	Above LOQ, All Targets, Lipid Metabolism, BCR Signaling, Phagocytosis, TCR Signaling, Other Interleukin Signaling, IL-2 Signaling, Myeloid Inflammation	3635	9	26	24	10	12	7	10	14	4	155	26	371	5	27	29	161	13	58	38	211	63	8	96	115	163	82	8	17	16	13	5	24	26	2	20	6	5	22
3149	FZD10_01	FZD10	FZD10	NM_007197.3	GRCh38.p13	chr12:130163030-130163064	RNA	Endogenous	01	All Targets, GPCR Signaling, Wnt Signaling, mTOR Signaling	11211	5	8	21	6	12	8	10	11	1	51	8	47	5	16	20	16	6	5	9	21	9	4	28	12	18	16	7	5	16	8	2	22	13	6	33	3	3	11
3153	FZD10_05	FZD10	FZD10	NM_007197.3	GRCh38.p13	chr12:130164495-130164534	RNA	Endogenous	01	All Targets, GPCR Signaling, Wnt Signaling, mTOR Signaling	11211	10	16	29	6	12	10	5	7	3	62	16	56	11	13	12	14	6	9	12	20	16	3	14	20	10	20	4	8	12	9	7	16	14	9	18	5	6	11
3152	FZD10_04	FZD10	FZD10	NM_007197.3	GRCh38.p13	chr12:130165503-130165552	RNA	Endogenous	01	All Targets, GPCR Signaling, Wnt Signaling, mTOR Signaling	11211	3	16	29	5	12	7	2	15	3	54	11	59	9	6	11	35	3	11	21	47	17	5	25	13	14	14	6	9	14	16	10	31	14	6	10	1	7	16
3151	FZD10_03	FZD10	FZD10	NM_007197.3	GRCh38.p13	chr12:130164499-130164536	RNA	Endogenous	01	All Targets, GPCR Signaling, Wnt Signaling, mTOR Signaling	11211	5	11	27	5	47	8	11	6	4	49	9	41	15	11	6	27	6	7	9	24	9	4	19	7	22	8	5	11	16	9	6	13	18	5	8	2	9	11
3150	FZD10_02	FZD10	FZD10	NM_007197.3	GRCh38.p13	chr12:130165403-130165452	RNA	Endogenous	01	All Targets, GPCR Signaling, Wnt Signaling, mTOR Signaling	11211	10	12	19	8	13	11	4	11	6	57	14	56	8	12	10	28	13	15	11	25	15	5	18	19	23	12	3	6	14	13	6	23	8	4	13	3	7	13
4854	LRRC32_03	LRRC32	LRRC32	XM_011544935.3,NR_163259.1,NM_001370187.1,NM_001370191.1,NM_001370190.1,NM_001370188.1,NM_005512.2,NM_001370189.1,NM_001128922.2	GRCh38.p13	chr11:76657671-76657707	RNA	Endogenous	01	Endothelial, All Targets, TGF-beta Signaling	2615	5	7	15	4	6	3	8	19	2	50	11	50	4	6	9	21	6	8	10	17	11	1	15	6	13	19	2	9	13	9	6	20	8	4	11	5	7	9
4852	LRRC32_01	LRRC32	LRRC32	XM_011544935.3,NR_163259.1,NM_001370187.1,NM_001370191.1,NM_001370190.1,NM_001370188.1,NM_005512.2,NM_001370189.1,NM_001128922.2	GRCh38.p13	chr11:76657855-76657904	RNA	Endogenous	01	Endothelial, All Targets, TGF-beta Signaling	2615	9	24	37	4	7	6	3	12	5	67	10	61	12	11	11	41	13	12	21	36	21	3	34	17	16	26	8	7	10	11	4	20	26	11	17	2	4	7
4856	LRRC32_05	LRRC32	LRRC32	XM_011544935.3,NR_163259.1,NM_001370187.1,NM_001370191.1,NM_001370190.1,NM_001370188.1,NM_005512.2,NM_001370189.1,NM_001128922.2	GRCh38.p13	chr11:76657937-76657975	RNA	Endogenous	01	Endothelial, All Targets, TGF-beta Signaling	2615	6	18	27	8	11	4	10	19	2	72	12	48	6	7	6	45	17	14	19	41	14	1	35	10	26	28	4	10	20	11	9	28	29	3	28	4	5	12
4853	LRRC32_02	LRRC32	LRRC32	NM_005512.2,XM_011544935.3,NM_001370189.1,NM_001128922.2,NM_001370190.1	GRCh38.p13	chr11:76658101-76658150	RNA	Endogenous	01	Endothelial, All Targets, TGF-beta Signaling	2615	4	21	20	3	9	10	6	19	3	53	5	57	14	12	11	40	12	17	15	33	18	3	25	21	23	25	3	6	19	14	7	14	27	6	11	3	5	14
4855	LRRC32_04	LRRC32	LRRC32	XM_011544935.3,NR_163259.1,NM_001370187.1,NM_001370190.1,NM_001370188.1,NM_005512.2,NM_001370189.1,NM_001128922.2	GRCh38.p13	chr11:76659737-76659771	RNA	Endogenous	01	Endothelial, All Targets, TGF-beta Signaling	2615	3	10	14	9	10	3	10	19	1	55	8	50	3	8	6	37	7	5	11	22	13	3	23	6	15	21	8	2	11	9	4	24	27	4	14	3	5	7
7650	SRSF2_04	SRSF2	SRSF2	NM_001195427.2,XM_017024942.2,XR_429914.4,XR_002958053.1,XR_429913.4,XR_002958054.1,XR_002958055.1,NR_036608.2,NM_003016.4	GRCh38.p13	chr17:76736328-76736366	RNA	Endogenous	01	Above LOQ, All Targets, RNA Processing	6427	14	90	20	14	16	11	13	25	13	339	192	521	27	150	139	229	27	100	64	315	147	24	142	154	238	121	38	14	27	42	41	67	75	73	38	23	9	40
7647	SRSF2_01	SRSF2	SRSF2	XM_017024942.2,XR_429914.4,XR_002958053.1,XR_002958054.1,XR_002958055.1,NR_036608.2,NM_003016.4	GRCh38.p13	chr17:76735806-76735855	RNA	Endogenous	01	Above LOQ, All Targets, RNA Processing	6427	12	47	27	7	14	10	6	25	9	123	64	215	7	46	56	79	10	46	28	122	62	10	65	59	76	56	10	14	17	21	24	25	30	20	19	6	3	15
7648	SRSF2_02	SRSF2	SRSF2	NM_001195427.2,XM_017024942.2,XR_429914.4,XR_002958053.1,XR_429913.4,XR_002958054.1,XR_002958055.1,NR_036608.2,NM_003016.4	GRCh38.p13	chr17:76737052-76737086	RNA	Endogenous	01	Above LOQ, All Targets, RNA Processing	6427	5	28	22	7	13	8	13	14	1	107	43	133	9	44	28	64	10	19	28	89	33	7	39	54	54	38	19	4	21	21	21	20	20	13	13	2	6	14
7649	SRSF2_03	SRSF2	SRSF2	NM_001195427.2,XM_017024942.2,XR_429914.4,XR_002958053.1,XR_429913.4,XR_002958054.1,XR_002958055.1,NR_036608.2,NM_003016.4	GRCh38.p13	chr17:76736951-76736985	RNA	Endogenous	01	Above LOQ, All Targets, RNA Processing	6427	11	43	31	10	11	13	7	17	1	217	80	288	17	90	69	123	15	51	39	165	72	25	88	86	125	62	17	8	12	26	21	42	34	26	20	9	7	22
7651	SRSF2_05	SRSF2	SRSF2	NM_001195427.2,XM_017024942.2,XR_429914.4,XR_002958053.1,XR_429913.4,XR_002958054.1,XR_002958055.1,NR_036608.2,NM_003016.4	GRCh38.p13	chr17:76736213-76736247	RNA	Endogenous	01	Above LOQ, All Targets, RNA Processing	6427	14	82	21	8	15	12	11	24	8	323	176	436	30	158	105	150	33	79	68	277	110	42	137	170	164	151	19	9	21	24	27	38	68	43	33	14	6	24
2014	CPA3_04	CPA3	CPA3	NM_001870.4	GRCh38.p13	chr3:148882526-148882575	RNA	Endogenous	01	Mast cell, Above LOQ, All Targets, Lipid Metabolism, Angiotensin System	1359	4	37	21	4	8	5	5	18	4	66	41	105	14	10	9	37	23	13	23	52	42	2	64	31	20	24	2	6	8	11	3	21	14	3	15	2	4	16
2011	CPA3_01	CPA3	CPA3	NM_001870.4	GRCh38.p13	chr3:148865497-148865546	RNA	Endogenous	01	Mast cell, Above LOQ, All Targets, Lipid Metabolism, Angiotensin System	1359	12	30	17	6	6	11	3	10	7	60	25	97	10	9	7	30	17	6	10	34	33	3	43	24	16	25	3	4	16	10	4	16	7	4	13	4	4	10
2013	CPA3_03	CPA3	CPA3	NM_001870.4	GRCh38.p13	chr3:148896900-148896949	RNA	Endogenous	01	Mast cell, Above LOQ, All Targets, Lipid Metabolism, Angiotensin System	1359	11	20	19	2	9	2	10	15	4	65	22	79	12	16	7	46	10	18	17	45	21	1	51	25	25	29	3	8	10	12	5	11	13	3	9	2	4	17
2012	CPA3_02	CPA3	CPA3	NM_001870.4	GRCh38.p13	chr3:148865308-148865357	RNA	Endogenous	01	Mast cell, Above LOQ, All Targets, Lipid Metabolism, Angiotensin System	1359	13	34	16	4	18	4	7	25	3	69	40	87	13	22	13	53	19	11	18	62	49	3	79	39	29	43	7	5	17	12	4	33	20	3	12	1	8	5
2015	CPA3_05	CPA3	CPA3	NM_001870.4	GRCh38.p13	chr3:148896626-148896675	RNA	Endogenous	01	Mast cell, Above LOQ, All Targets, Lipid Metabolism, Angiotensin System	1359	13	35	34	5	23	13	9	17	4	80	29	133	30	13	9	59	19	18	22	63	42	3	65	37	28	25	4	10	21	18	13	35	15	7	6	6	5	17
8124	TNFRSF18_03	TNFRSF18	TNFRSF18	NM_148902.2,XM_017002722.2,NM_148901.2,NM_004195.3	GRCh38.p13	chr1:1205423-1205457	RNA	Endogenous	01	Above LOQ, All Targets, NF-kB Signaling, T cells, T-cell Checkpoints	8784	11	28	24	7	11	14	9	10	6	96	22	86	9	26	26	45	7	10	19	62	27	3	28	38	35	23	8	11	20	24	7	27	13	12	16	7	5	14
8122	TNFRSF18_01	TNFRSF18	TNFRSF18	NM_148902.2,XM_017002722.2,NM_148901.2,NM_004195.3	GRCh38.p13	chr1:1205458-1205492	RNA	Endogenous	01	Above LOQ, All Targets, NF-kB Signaling, T cells, T-cell Checkpoints	8784	8	18	22	9	12	3	5	12	4	83	19	86	15	23	18	47	11	14	19	56	26	4	40	37	33	18	6	6	11	15	7	28	19	11	15	2	4	16
8123	TNFRSF18_02	TNFRSF18	TNFRSF18	NM_148902.2,XM_017002722.2,NM_148901.2,NM_004195.3	GRCh38.p13	chr1:1204221-1204417	RNA	Endogenous	01	Above LOQ, All Targets, NF-kB Signaling, T cells, T-cell Checkpoints	8784	2	16	20	7	10	9	9	8	3	68	12	40	9	19	19	27	8	8	14	35	10	1	21	20	27	17	5	7	8	15	3	28	15	7	17	3	4	7
6124	PGM2_01	PGM2	PGM2	NM_018290.4,XM_011513711.2	GRCh38.p13	chr4:37840086-37840135	RNA	Endogenous	01	Above LOQ, All Targets, Nucleotide Synthesis, Glycolysis & Glucose Transport, Neutrophil Degranulation, Pentose Phosphate	55276	5	18	19	8	5	4	6	14	2	49	23	59	16	7	20	31	9	10	19	42	16	3	30	13	30	18	5	8	9	11	4	23	9	7	9	1	10	12
[truncated: 7,646 more rows]
[truncated: 2 more columns]
