# Supplementary material for: Mast cell activation disrupts interactions between endothelial cells and pericytes during early life allergic asthma
Source: J Clin Invest. 2024 Mar 15;134(6):e173676. doi: 10.1172/JCI173676 (PMC10940085; doi:10.1172/JCI173676)
Supplement: Supplemental data set 2 [file jci-134-173676-s019.xlsx]

## Sheet: SegmentProperties
SlideName	ScanLabel	ROILabel	SegmentLabel	SegmentDisplayName	Tissue	Wheeze	Cough	Asthma	Asthma fibro	Asthma epithelium	Asthma Epitheliumv2	Asthma immune	Asthma SMC	Infection	DA	QCFlags	AOISurfaceArea	AOINucleiCount	ROICoordinateX	ROICoordinateY	RawReads	AlignedReads	DeduplicatedReads	TrimmedReads	StitchedReads	SequencingSaturation	SequencingSetID	UMIQ30	RTSQ30	GeoMxNgsPipelineVersion	Scan_ID_4	Comments_4	ROI_ID_4	Diagnosis_4	Age_4	Segment_tags_1	Sample_ID__4	Type_5	Scan_ID_5	Comments_5	ROI_ID_5	Diagnosis_5	Age_5	Sample_ID__5	Type_6	Scan_ID_6	Comments_6	ROI_ID_6	Diagnosis_6
3	3	005	Tissue	3 | 005 | Tissue	True	False	True	False	False	False	False	False	False	False	False		15775.9	107	14264	33011	1377248	1334902	81907	1373124	1362469	94.0529		0.9961	0.9957	"GeoMx_NGS_Pipeline_ 2.0.0"	3		005	Recurrent cough	8 years 1 month	Tissue,Cough	20H01536	smooth muscle	3		005	Recurrent cough	5-17yrs	20H01536	smooth muscle	3		005	Recurrent cough
3	3	006	Tissue	3 | 006 | Tissue	True	False	False	True	True	False	False	False	False	False	False		55860.4	421	14128	33837	3906534	3801016	244891	3894094	3871365	93.7312		0.996	0.9955	"GeoMx_NGS_Pipeline_ 2.0.0"	3		006	Recurrent cough	8 years 1 month	Tissue,Asthma	20H01536	fibroblast rich	3		006	Recurrent cough	5-17yrs	20H01536	fibroblast rich	3		006	Recurrent cough
3	3	011	Tissue	3 | 011 | Tissue	True	False	False	True	False	True	False	False	True	False	False		58461.9	913	13196	76142	4380878	4260366	212951	4368093	4343189	95.1391		0.9961	0.9958	"GeoMx_NGS_Pipeline_ 2.0.0"	3		011	Asthmatic	9.15	Tissue,Asthma	18H04950	smooth muscle	3		011	Asthmatic	5-17yrs	18H04950	smooth muscle	3		011	Asthmatic
3	3	012	Tissue	3 | 012 | Tissue	True	False	False	True	False	False	True	False	False	False	False		19597.6	348	12760	75905	707283	644033	64571	670678	655846	90.8706		0.9962	0.995	"GeoMx_NGS_Pipeline_ 2.0.0"	3		012	Asthmatic	9.15	Tissue,Asthma	18H04950	epithelium	3		012	Asthmatic	5-17yrs	18H04950	epithelium	3		012	Asthmatic
3	3	013	Tissue	3 | 013 | Tissue	True	False	False	True	True	False	False	False	False	False	False		27644.5	145	13419	72942	2081504	2015871	126616	2071955	2053332	93.9171		0.9961	0.9955	"GeoMx_NGS_Pipeline_ 2.0.0"	3		013	Asthmatic	9.15	Tissue,Asthma	18H04950	fibroblast rich	3		013	Asthmatic	5-17yrs	18H04950	fibroblast rich	3		013	Asthmatic
3	3	014	Tissue	3 | 014 | Tissue	True	False	False	True	False	False	False	False	True	False	False		22824.2	223	13657	73767	1333862	1285049	78499	1321585	1308539	94.1149		0.9961	0.9956	"GeoMx_NGS_Pipeline_ 2.0.0"	3		014	Asthmatic	9.15	Tissue,Asthma	18H04950	smooth muscle	3		014	Asthmatic	5-17yrs	18H04950	smooth muscle	3		014	Asthmatic
3	3	015	Tissue	3 | 015 | Tissue	True	False	False	True	False	True	True	False	False	False	False		27799	419	13380	76406	1300556	1171795	74299	1297236	1290618	94.2871		0.9961	0.9958	"GeoMx_NGS_Pipeline_ 2.0.0"	3		015	Asthmatic	9.15	Tissue,Asthma	18H04950	epithelium	3		015	Asthmatic	5-17yrs	18H04950	epithelium	3		015	Asthmatic
1	1	001	Tissue	1 | 001 | Tissue	True	False	False	False	False	False	False	False	False	True	False		46530.9	513	13923	39761	2601157	2525415	136551	2591865	2572924	94.7504		0.9961	0.9954	"GeoMx_NGS_Pipeline_ 2.0.0"	1		001	Recurrent infections	11 years 10 months	Tissue,Infection	17H01945	immune infiltrate	1		001	Recurrent infections	5-17yrs	17H01945	immune infiltrate	1		001	Recurrent infections
1	1	002	Tissue	1 | 002 | Tissue	True	False	False	False	False	False	False	False	False	True	False	Low Nuclei Count,Low Negative Probe Count for Probe Kit Cancer Transcriptome Atlas	16765.1	36	14301	40196	375736	351742	46393	369263	358550	87.6528		0.9961	0.9957	"GeoMx_NGS_Pipeline_ 2.0.0"	1		002	Recurrent infections	11 years 10 months	Tissue,Infection	17H01945	smooth muscle	1		002	Recurrent infections	5-17yrs	17H01945	smooth muscle	1		002	Recurrent infections
1	1	003	Tissue	1 | 003 | Tissue	True	False	False	False	False	False	False	False	False	True	False		160902	1206	14537	36973	10423868	9578440	971852	9834605	9775226	90.6767		0.9962	0.9951	"GeoMx_NGS_Pipeline_ 2.0.0"	1	muscle/fibroblasts/immune infiltrate	003	Recurrent infections	11 years 10 months	Tissue,Infection	17H01945	mixed region	1	muscle/fibroblasts/immune infiltrate	003	Recurrent infections	5-17yrs	17H01945	mixed region	1	muscle/fibroblasts/immune infiltrate	003	Recurrent infections
1	1	007	Tissue	1 | 007 | Tissue	True	False	False	True	False	True	True	False	False	False	False		45305.9	458	17577	7817	11069213	10770513	559986	11041320	10981044	94.941		0.9963	0.996	"GeoMx_NGS_Pipeline_ 2.0.0"	1		007	Asthmatic	School Age Asthma	Tissue,Asthma	16HO1413	epithelium	1		007	Asthmatic	5-17yrs	16HO1413	epithelium	1		007	Asthmatic
1	1	008	Tissue	1 | 008 | Tissue	True	False	False	True	False	False	False	True	False	False	False		151850	1767	13504	13782	25537062	24834773	1441362	25434934	25306417	94.3558		0.9961	0.9959	"GeoMx_NGS_Pipeline_ 2.0.0"	1		008	Asthmatic	School Age Asthma	Tissue,Asthma	16HO1413	immune infiltrate	1		008	Asthmatic	5-17yrs	16HO1413	immune infiltrate	1		008	Asthmatic
1	1	009	Tissue	1 | 009 | Tissue	True	False	False	True	False	False	False	False	True	False	False		68711.9	174	13066	15832	2569586	2493781	135182	2560668	2542459	94.7392		0.9957	0.9952	"GeoMx_NGS_Pipeline_ 2.0.0"	1		009	Asthmatic	School Age Asthma	Tissue,Asthma	16HO1413	smooth muscle	1		009	Asthmatic	5-17yrs	16HO1413	smooth muscle	1		009	Asthmatic
1	1	012	Tissue	1 | 012 | Tissue	True	False	False	False	False	False	False	False	False	True	False		35806.1	451	16110	39998	7990012	7767074	421725	7966385	7912573	94.7218		0.9962	0.9958	"GeoMx_NGS_Pipeline_ 2.0.0"	1		012	Recurrent infections	11 years 10 months	Tissue,Infection	17H01945	epithelium	1		012	Recurrent infections	5-17yrs	17H01945	epithelium	1		012	Recurrent infections
1	1	013	Tissue	1 | 013 | Tissue	True	False	False	False	False	False	False	False	False	True	False		28375.3	358	8812	41027	5868925	5712027	328654	5853503	5821398	94.4001		0.9962	0.9958	"GeoMx_NGS_Pipeline_ 2.0.0"	1	small airway?	013	Recurrent infections	11 years 10 months	Tissue,Infection	17H01945	epithelium	1	small airway?	013	Recurrent infections	5-17yrs	17H01945	epithelium	1	small airway?	013	Recurrent infections
1	1	014	Tissue	1 | 014 | Tissue	True	False	False	False	False	False	False	False	False	True	False		73536.7	737	8819	41021	13730492	13364326	692665	13689127	13620228	94.9553		0.9962	0.9959	"GeoMx_NGS_Pipeline_ 2.0.0"	1	immediately adjacent to small airway	014	Recurrent infections	11 years 10 months	Tissue,Infection	17H01945	fibroblast rich	1	immediately adjacent to small airway	014	Recurrent infections	5-17yrs	17H01945	fibroblast rich	1	immediately adjacent to small airway	014	Recurrent infections
1	1	015	Tissue	1 | 015 | Tissue	True	False	False	False	False	False	False	False	False	True	False		57818.1	260	12789	41796	2385611	2315165	131812	2378336	2360720	94.4747		0.9962	0.9958	"GeoMx_NGS_Pipeline_ 2.0.0"	1		015	Recurrent infections	11 years 10 months	Tissue,Infection	17H01945	fibroblast rich	1		015	Recurrent infections	5-17yrs	17H01945	fibroblast rich	1		015	Recurrent infections
1	1	016	Tissue	1 | 016 | Tissue	True	False	False	True	False	False	False	True	False	False	False		43952	573	18711	24817	4543634	4210319	261916	4332680	4296380	94.2355		0.9963	0.9955	"GeoMx_NGS_Pipeline_ 2.0.0"	1		016	Asthmatic	School Age Asthma	Tissue,Asthma	16HO1413	immune infiltrate	1		016	Asthmatic	5-17yrs	16HO1413	immune infiltrate	1		016	Asthmatic
1	1	017	Tissue	1 | 017 | Tissue	True	False	False	True	False	False	False	False	True	False	False		38171.1	205	19384	25818	5042496	4902331	274787	5028643	4996186	94.5506		0.996	0.9955	"GeoMx_NGS_Pipeline_ 2.0.0"	1		017	Asthmatic	School Age Asthma	Tissue,Asthma	16HO1413	smooth muscle	1		017	Asthmatic	5-17yrs	16HO1413	smooth muscle	1		017	Asthmatic
1	1	018	Tissue	1 | 018 | Tissue	True	False	False	True	False	False	False	True	False	False	False		55505.8	944	12271	16250	13967830	13596694	791618	13935312	13851782	94.3326		0.9962	0.9961	"GeoMx_NGS_Pipeline_ 2.0.0"	1		018	Asthmatic	School Age Asthma	Tissue,Asthma	16HO1413	immune infiltrate	1		018	Asthmatic	5-17yrs	16HO1413	immune infiltrate	1		018	Asthmatic
1	1	019	Tissue	1 | 019 | Tissue	True	False	False	True	True	False	False	False	False	False	False		79412.7	572	14963	12203	6832636	6517198	374391	6688456	6646115	94.5205		0.9962	0.9958	"GeoMx_NGS_Pipeline_ 2.0.0"	1		019	Asthmatic	School Age Asthma	Tissue,Asthma	16HO1413	fibroblast rich	1		019	Asthmatic	5-17yrs	16HO1413	fibroblast rich	1		019	Asthmatic
1	1	020	Tissue	1 | 020 | Tissue	True	False	False	True	False	True	True	False	False	False	False	Low Negative Probe Count for Probe Kit Cancer Transcriptome Atlas	9083.09	113	22937	12489	1726856	1670753	109124	1722319	1708959	93.6808		0.9961	0.9961	"GeoMx_NGS_Pipeline_ 2.0.0"	1	small airway?	020	Asthmatic	School Age Asthma	Tissue,Asthma	16HO1413	epithelium	1	small airway?	020	Asthmatic	5-17yrs	16HO1413	epithelium	1	small airway?	020	Asthmatic
1	1	021	Tissue	1 | 021 | Tissue	True	False	False	True	True	False	False	False	False	False	False		125822	672	14451	24553	9004835	8735281	545532	8972311	8902464	93.9418		0.996	0.9956	"GeoMx_NGS_Pipeline_ 2.0.0"	1		021	Asthmatic	School Age Asthma	Tissue,Asthma	16HO1413	fibroblast rich	1		021	Asthmatic	5-17yrs	16HO1413	fibroblast rich	1		021	Asthmatic
1	1	022	Tissue	1 | 022 | Tissue	True	False	False	True	False	False	False	True	False	False	False		30410	475	13480	12763	8698288	8466535	438538	8677291	8628974	94.9583		0.9963	0.9958	"GeoMx_NGS_Pipeline_ 2.0.0"	1		022	Asthmatic	School Age Asthma	Tissue,Asthma	16HO1413	immune infiltrate	1		022	Asthmatic	5-17yrs	16HO1413	immune infiltrate	1		022	Asthmatic
1	1	023	Tissue	1 | 023 | Tissue	True	False	False	True	False	False	False	True	False	False	False		39941.5	556	11112	16065	7561929	6940331	544058	7135468	7081346	92.8053		0.9959	0.9947	"GeoMx_NGS_Pipeline_ 2.0.0"	1		023	Asthmatic	School Age Asthma	Tissue,Asthma	16HO1413	immune infiltrate	1		023	Asthmatic	5-17yrs	16HO1413	immune infiltrate	1		023	Asthmatic
1	1	024	Tissue	1 | 024 | Tissue	True	False	False	True	True	False	False	False	False	False	False		67566.3	463	18760	26265	7940252	7730097	412766	7919395	7879157	94.8016		0.9963	0.9958	"GeoMx_NGS_Pipeline_ 2.0.0"	1		024	Asthmatic	School Age Asthma	Tissue,Asthma	16HO1413	fibroblast rich	1		024	Asthmatic	5-17yrs	16HO1413	fibroblast rich	1		024	Asthmatic
2	2	001	Tissure	2 | 001 | Tissure	True	False	False	True	False	True	True	False	False	False	False	Low Negative Probe Count for Probe Kit Cancer Transcriptome Atlas	19961.2	111	10024	75601	1520179	1451601	96922	1491062	1480458	93.6243		0.9961	0.9955	"GeoMx_NGS_Pipeline_ 2.0.0"	2		001	Asthmatic	13.76	Tissue,Asthma	18H01038	epithelium	2		001	Asthmatic	5-17yrs	18H01038	epithelium	2		001	Asthmatic
2	2	002	Tissure	2 | 002 | Tissure	True	False	False	True	False	False	False	False	True	False	False		38958.2	112	9361	76654	1141606	1105521	71252	1137951	1129411	93.7586		0.9963	0.9959	"GeoMx_NGS_Pipeline_ 2.0.0"	2		002	Asthmatic	13.76	Tissue,Asthma	18H01038	smooth muscle	2		002	Asthmatic	5-17yrs	18H01038	smooth muscle	2		002	Asthmatic
2	2	003	Tissure	2 | 003 | Tissure	True	False	False	True	True	False	False	False	False	False	False		34302.2	176	9902	75723	2782371	2705326	160383	2773731	2756749	94.2357		0.9961	0.9956	"GeoMx_NGS_Pipeline_ 2.0.0"	2	maybe more mixed?	003	Asthmatic	13.76	Tissue,Asthma	18H01038	fibroblast rich	2	maybe more mixed?	003	Asthmatic	5-17yrs	18H01038	fibroblast rich	2	maybe more mixed?	003	Asthmatic
2	2	004	Tissure	2 | 004 | Tissure	True	False	False	True	False	False	False	False	False	False	False		34527.6	336	8458	76449	2485118	2410229	149364	2476387	2455781	93.9897		0.9959	0.9953	"GeoMx_NGS_Pipeline_ 2.0.0"	2	small airway?	004	Asthmatic	13.76	Tissue,Asthma	18H01038	mixed region	2	small airway?	004	Asthmatic	5-17yrs	18H01038	mixed region	2	small airway?	004	Asthmatic
2	2	009	Tissure	2 | 009 | Tissure	True	False	False	False	False	False	False	False	False	False	True		22123.9	181	4252	35625	2041784	1987969	126727	2036572	2024631	93.7933		0.9963	0.9958	"GeoMx_NGS_Pipeline_ 2.0.0"	2		009	Difficult asthma	16 years 9 months	Tissue,DA	19H02772	epithelium	2		009	Difficult asthma	5-17yrs	19H02772	epithelium	2		009	Difficult asthma
2	2	010	Tissure	2 | 010 | Tissure	True	False	False	False	False	False	False	False	False	False	True		102204	234	12203	37092	2752093	2627709	288259	2698553	2677265	89.5258		0.9962	0.9957	"GeoMx_NGS_Pipeline_ 2.0.0"	2		010	Difficult asthma	16 years 9 months	Tissue,DA	19H02772	smooth muscle	2		010	Difficult asthma	5-17yrs	19H02772	smooth muscle	2		010	Difficult asthma
2	2	011	Tissure	2 | 011 | Tissure	True	False	False	False	False	False	False	False	False	False	True		69392.5	468	12790	37028	3167616	3039805	204959	3128656	3101956	93.5296		0.9961	0.9955	"GeoMx_NGS_Pipeline_ 2.0.0"	2		011	Difficult asthma	16 years 9 months	Tissue,DA	19H02772	fibroblast rich	2		011	Difficult asthma	5-17yrs	19H02772	fibroblast rich	2		011	Difficult asthma
2	2	012	Tissure	2 | 012 | Tissure	True	False	False	False	False	False	False	False	False	False	True	Low Negative Probe Count for Probe Kit Cancer Transcriptome Atlas	20895.9	237	12816	36289	2451403	2369838	139052	2442889	2413258	94.3277		0.9958	0.9956	"GeoMx_NGS_Pipeline_ 2.0.0"	2		012	Difficult asthma	16 years 9 months	Tissue,DA	19H02772	epithelium	2		012	Difficult asthma	5-17yrs	19H02772	epithelium	2		012	Difficult asthma
2	2	016	Tissure	2 | 016 | Tissure	True	False	False	False	False	False	False	False	False	False	True		34502.2	294	11560	36635	2812978	2736008	145770	2805838	2786113	94.8179		0.9961	0.9957	"GeoMx_NGS_Pipeline_ 2.0.0"	2	mixed?	016	Difficult asthma	16 years 9 months	Tissue,DA	19H02772	fibroblast rich	2	mixed?	016	Difficult asthma	5-17yrs	19H02772	fibroblast rich	2	mixed?	016	Difficult asthma
2	2	017	Tissure	2 | 017 | Tissure	True	False	False	False	False	False	False	False	False	False	True	Low Negative Probe Count for Probe Kit Cancer Transcriptome Atlas	14580.3	148	11427	37147	761102	679989	48353	754861	693813	93.647		0.9961	0.9955	"GeoMx_NGS_Pipeline_ 2.0.0"	2	mixed?	017	Difficult asthma	16 years 9 months	Tissue,DA	19H02772	immune infiltrate	2	mixed?	017	Difficult asthma	5-17yrs	19H02772	immune infiltrate	2	mixed?	017	Difficult asthma
2	2	018	Tissure	2 | 018 | Tissure	True	False	False	True	False	False	False	False	False	False	False		15252.2	66	4110	34430	1099738	1069378	59876	1096407	1089309	94.5554		0.9959	0.9955	"GeoMx_NGS_Pipeline_ 2.0.0"	2		018	Difficult asthma	16 years 9 months	Tissue,Asthma	19H02772	smooth muscle	2		018	Difficult asthma	5-17yrs	19H02772	smooth muscle	2		018	Difficult asthma
2	2	019	Tissure	2 | 019 | Tissure	True	False	False	True	False	False	False	True	False	False	False		23477.7	292	10000	76767	2397633	2333289	143655	2391124	2377812	94.0085		0.9961	0.9957	"GeoMx_NGS_Pipeline_ 2.0.0"	2		019	Asthmatic	13.76	Tissue,Asthma	18H01038	immune infiltrate	2		019	Asthmatic	5-17yrs	18H01038	immune infiltrate	2		019	Asthmatic
2	2	020	Tissure	2 | 020 | Tissure	True	False	False	True	False	False	False	True	False	False	False	Low Negative Probe Count for Probe Kit Cancer Transcriptome Atlas	10226.6	189	9178	75957	642705	622838	38670	640998	635544	93.9832		0.9963	0.9959	"GeoMx_NGS_Pipeline_ 2.0.0"	2		020	Asthmatic	13.76	Tissue,Asthma	18H01038	immune infiltrate	2		020	Asthmatic	5-17yrs	18H01038	immune infiltrate	2		020	Asthmatic
2	2	021	Tissure	2 | 021 | Tissure	True	False	False	True	False	False	False	False	False	False	False	Low Negative Probe Count for Probe Kit Cancer Transcriptome Atlas	6971.81	119	9249	76483	126151	114142	29701	119490	116883	76.456		0.9964	0.9953	"GeoMx_NGS_Pipeline_ 2.0.0"	2		021	Asthmatic	13.76	Tissue,Asthma	18H01038	mixed region	2		021	Asthmatic	5-17yrs	18H01038	mixed region	2		021	Asthmatic
[truncated: 47 more columns]

## Sheet: TargetProperties
TargetName	HUGOSymbol	TargetGroup	AnalyteType	CodeClass	ProbePool	MinCount	MaxCount	MedianCount	GeomeanCount	NumberOfProbesIncluded	NumberOfProbesTotal	GeneID
REPS1	REPS1	Above LOQ, All Targets, Endocytosis	RNA	Endogenous	01	6.61906	20.4809	13.8726	13.7282	5	5	85021
WNT10A	WNT10A	Above LOQ, All Targets, GPCR Signaling, Wnt Signaling, mTOR Signaling	RNA	Endogenous	01	5.3494	30.4903	11.5347	11.4719	5	5	80326
PKM	PKM	PSW vs Asthmatic muscle, Above LOQ, All Targets, Nucleotide Synthesis, Glycolysis & Glucose Transport, Neutrophil Degranulation	RNA	Endogenous	01	12.2564	132.404	37.8093	38.497	5	5	5315
CD68	CD68	Mast cell, Above LOQ, All Targets, Neutrophil Degranulation, Lysosome	RNA	Endogenous	01	6.76002	60.1256	14.3183	15.8937	5	5	968
H3C8	H3C8	Above LOQ, All Targets, Epigenetic Modification	RNA	Endogenous	01	1.59006	42.415	13.655	13.4253	1	1	8355
IDH2	IDH2	Above LOQ, All Targets, IDH1/2, Mitochondrial Metabolism / TCA	RNA	Endogenous	01	7.75023	44.0569	13.5233	14.6669	5	5	3418
RAB7A	RAB7A	Above LOQ, All Targets, Internal Reference, Autophagy, Neutrophil Degranulation, Phagocytosis, MHC Class II Antigen Presentation, Endocytosis	RNA	Control	01	8.0536	40.6469	19.3	19.1679	5	5	7879
CST2	CST2	Above LOQ, All Targets, Matrix Remodeling and Metastasis	RNA	Endogenous	01	3.18013	31.3372	10.5827	10.9534	1	1	1470
HLA-DPB1	HLA-DPB1	Endothelial, Above LOQ, All Targets, Type II Interferon Signaling, Lymphocyte Trafficking, Phagocytosis, TCR Signaling, MHC Class II Antigen Presentation	RNA	Endogenous	01	3.95955	21.6379	10.6268	10.1938	5	5	3115
LAMA5	LAMA5	Above LOQ, All Targets, MET Signaling, PI3K-Akt Signaling, Cell Adhesion & Motility, Matrix Remodeling and Metastasis, Other Interleukin Signaling	RNA	Endogenous	01	8.82107	105.267	23.2567	23.9591	5	5	3911
HSPA1A	HSPA1A	Epithelium only, Above LOQ, All Targets, Oxidative Stress, Neutrophil Degranulation, MAPK Signaling, Estrogen Signaling, Endocytosis, Proteotoxic Stress	RNA	Endogenous	01	11.1291	164.821	29.4615	34.6057	2	2	3303
CD46	CD46	PSW vs Asthmatic muscle, Above LOQ, All Targets, Complement System	RNA	Endogenous	01	5.66516	44.249	18.2587	18.5433	2	2	4179
GADD45B	GADD45B	Above LOQ, All Targets, NF-kB Signaling, Apoptosis, FoxO Signaling, Epigenetic Modification, Leukemia, p53 Signaling, MAPK Signaling, Senescence, Melanoma, Cell Cycle, Glioma	RNA	Endogenous	01	4.65913	24.1329	12.1488	11.7335	5	5	4616
ITGAV	ITGAV	Above LOQ, All Targets, Androgen Signaling, MHC Class I Antigen Presentation, PI3K-Akt Signaling, Cell Adhesion & Motility, Lymphocyte Trafficking, Neutrophil Degranulation, Phagocytosis, VEGF Signaling, Differentiation	RNA	Endogenous	01	9.01071	31.1418	14.2167	14.4493	5	5	3685
SIRT4	SIRT4	Above LOQ, All Targets, Mitochondrial Metabolism / TCA	RNA	Endogenous	01	3.73795	21.4811	11.0956	10.4995	5	5	23409
CASP10	CASP10	Endothelial, Above LOQ, All Targets, Apoptosis, TNF Signaling, RNA Sensing	RNA	Endogenous	01	5.45923	19.0986	12.5178	11.8636	5	5	843
POLR1B	POLR1B	Above LOQ, All Targets, Internal Reference	RNA	Control	01	3.81506	14.8803	7.84101	7.94929	5	5	84172
GADD45G	GADD45G	Above LOQ, All Targets, NF-kB Signaling, Apoptosis, DNA Damage Repair, FoxO Signaling, Epigenetic Modification, Leukemia, p53 Signaling, MAPK Signaling, Senescence, Melanoma, Cell Cycle, Glioma	RNA	Endogenous	01	4.1645	22.1917	9.94184	9.12434	5	5	10912
BAP1	BAP1	Above LOQ, All Targets, DNA Damage Repair	RNA	Endogenous	01	7.20083	23.3814	13.9511	14.0947	5	5	8314
TNF	TNF	Above LOQ, All Targets, EMT, TGF-beta Signaling, TLR Signaling, NF-kB Signaling, Apoptosis, Oxidative Stress, NLR Signaling, NK Activity, TNF Signaling, TH17 Differentiation, MAPK Signaling, RNA Sensing, TCR Signaling, Other Interleukin Signaling, mTOR Signaling, Myeloid Inflammation, Differentiation	RNA	Endogenous	01	6.40718	30.0179	15.0971	14.6216	5	5	7124
CD300A	CD300A	Above LOQ, All Targets, Lymphocyte Regulation, Neutrophil Degranulation	RNA	Endogenous	01	3.13934	22.9764	10.984	10.2274	5	5	11314
TXN2	TXN2	Above LOQ, All Targets, Oxidative Stress, NLR Signaling	RNA	Endogenous	01	9.13252	25.211	16.7509	16.9806	5	5	25828
CD86	CD86	Above LOQ, All Targets, TLR Signaling, T cells, B cells, PI3K-Akt Signaling, Lymphocyte Trafficking, Immune Exhaustion, Epigenetic Modification, T-cell Checkpoints, Other Interleukin Signaling	RNA	Endogenous	01	2.78012	19.5365	9.37982	8.95465	5	5	942
RAD50	RAD50	Above LOQ, All Targets, DNA Damage Repair, Senescence, Cell Cycle	RNA	Endogenous	01	5.11574	21.6925	11.5071	11.4386	5	5	10111
MST1R	MST1R	Above LOQ, All Targets, Cell Cycle	RNA	Endogenous	01	5.24075	20.3225	11.8674	11.3651	5	5	4486
ABCF1	ABCF1	PSW vs Asthmatic muscle, Above LOQ, All Targets, Internal Reference	RNA	Control	01	7.70895	21.8582	12.3321	12.3496	5	5	23
BLM	BLM	Above LOQ, All Targets, DNA Damage Repair, Cell Cycle, Immortality & Stemness	RNA	Endogenous	01	3.22499	15.8352	8.98021	8.51965	5	5	641
TMUB2	TMUB2	Above LOQ, All Targets, Internal Reference	RNA	Control	01	6.99306	19.6156	11.6628	11.3422	5	5	79089
CD48	CD48	Mast cell, Above LOQ, All Targets, NK Activity	RNA	Endogenous	01	3.39107	34.7952	13.0536	12.8301	5	5	962
IL18R1	IL18R1	Above LOQ, All Targets, IL-1 Signaling, T cells, TNF Signaling	RNA	Endogenous	01	3.87049	16.4103	9.91782	9.5824	5	5	8809
TOLLIP	TOLLIP	Above LOQ, All Targets, IL-1 Signaling, TLR Signaling, Neutrophil Degranulation	RNA	Endogenous	01	6.94603	18.2156	12.1811	11.9556	5	5	54472
PDGFRA	PDGFRA	Above LOQ, All Targets, Oxidative Stress, PI3K-Akt Signaling, Cell Adhesion & Motility, IDH1/2, PDGF Signaling, JAK-STAT Signaling, MAPK Signaling, Prostate Cancer, Melanoma, Glioma, Endocytosis	RNA	Endogenous	01	2.56162	23.3282	10.998	9.91993	5	5	5156
RRM2	RRM2	Above LOQ, All Targets, Nucleotide Synthesis, p53 Signaling, Cell Cycle	RNA	Endogenous	01	4.75835	28.68	13.8871	13.9202	5	5	6241
NKX2-1	NKX2-1	Above LOQ, All Targets, Neuroendocrine Function, Differentiation	RNA	Endogenous	01	3.85539	18.521	9.32513	9.01215	4	4	7080
LAMA3	LAMA3	PSW vs Asthmatic muscle, Above LOQ, All Targets, MET Signaling, PI3K-Akt Signaling, Cell Adhesion & Motility, Matrix Remodeling and Metastasis	RNA	Endogenous	01	4.40098	19.1204	9.97626	9.84243	5	5	3909
ERCC2	ERCC2	Above LOQ, All Targets, DNA Damage Repair, Oxidative Stress, p53 Signaling	RNA	Endogenous	01	5.50176	22.1537	10.4209	10.3466	5	5	2068
CTSG	CTSG	Above LOQ, All Targets, IL-1 Signaling, Host Defense Peptides, Angiotensin System, Neutrophil Degranulation, Matrix Remodeling and Metastasis, Lysosome	RNA	Endogenous	01	2.43408	19.6929	8.75552	8.50849	3	3	1511
MAP3K5	MAP3K5	Above LOQ, All Targets, Apoptosis, Oxidative Stress, TNF Signaling, MAPK Signaling, Senescence, Proteotoxic Stress	RNA	Endogenous	01	9.4601	25.8082	15.3313	15.7366	5	5	4217
FSTL3	FSTL3	Above LOQ, All Targets, TGF-beta Signaling	RNA	Endogenous	01	4.13579	35.9591	10.005	9.99281	5	5	10272
CD3E	CD3E	Above LOQ, All Targets, T cells, B cells, Lymphocyte Regulation, TCR Signaling	RNA	Endogenous	01	3.91205	32.6747	11.8074	11.6324	5	5	916
KRT18	KRT18	Epithelium only, Above LOQ, All Targets, Estrogen Signaling, Differentiation	RNA	Endogenous	01	5.5559	143.106	16.5469	20.2114	1	1	3875
SPANXB1	SPANXB1	PSW vs Asthmatic muscle, Above LOQ, All Targets, Prostate Cancer	RNA	Endogenous	01	1.11682	90.3006	10.3138	9.08619	1	1	728695
IDH1	IDH1	Above LOQ, All Targets, Vitamin & Cofactor Metabolism, Oxidative Stress, IDH1/2, Neutrophil Degranulation	RNA	Endogenous	01	6.38205	30.8688	13.1723	13.2705	5	5	3417
CRABP2	CRABP2	Above LOQ, All Targets, Retinoic Acid Signaling	RNA	Endogenous	01	3.91329	18.2684	9.26406	9.29334	5	5	1382
TPM1	TPM1	Pericyte, PSW vs Asthmatic muscle, Above LOQ, All Targets, Oxidative Stress, Myc	RNA	Endogenous	01	8.25594	294.453	20.9942	28.9256	3	3	7168
PMS2	PMS2	Above LOQ, All Targets, DNA Damage Repair, p53 Signaling	RNA	Endogenous	01	4.68307	16.1572	8.79622	8.92226	5	5	5395
IFITM1	IFITM1	Endothelial, up in mixed region, Above LOQ, All Targets, Lymphocyte Regulation, Type I Interferon Signaling, BCR Signaling	RNA	Endogenous	01	8.7339	85.1707	28.3344	26.0717	5	5	8519
HDAC6	HDAC6	Above LOQ, All Targets, Androgen Signaling, Oxidative Stress, Autophagy, Notch Signaling, Cilium Assembly	RNA	Endogenous	01	7.57524	19.8079	12.6043	12.5162	5	5	10013
NDUFA6	NDUFA6	Above LOQ, All Targets, Oxidative Stress, Mitochondrial Metabolism / TCA	RNA	Endogenous	01	5.92038	19.4083	12.6716	12.6284	5	5	4700
PRKCA	PRKCA	Above LOQ, All Targets, ERBB2 Signaling, PI3K-Akt Signaling, Cell Adhesion & Motility, Lymphocyte Trafficking, GPCR Signaling, NK Activity, Wnt Signaling, MAPK Signaling, Cell Cycle, Phagocytosis, Glioma, HIF1 Signaling, VEGF Signaling, mTOR Signaling, Myeloid Inflammation, Differentiation	RNA	Endogenous	01	5.08697	19.0621	9.24046	9.40793	5	5	5578
PVRIG	STAG3L5P-PVRIG2P-PILRB,PVRIG,PVRIG2P	Above LOQ, All Targets, T-cell Checkpoints	RNA	Endogenous	01	9.72803	42.53	20.4789	20.8957	5	5	79037
TMPRSS2	TMPRSS2	Above LOQ, All Targets, Androgen Signaling, Epigenetic Modification, Prostate Cancer	RNA	Endogenous	01	3.1891	22.9245	9.656	9.26488	5	5	7113
IL34	IL34	Endothelial, Eosinophil genes, PSW vs Asthmatic muscle, Above LOQ, All Targets, Other Interleukin Signaling	RNA	Endogenous	01	3.92188	17.611	9.56853	9.5814	5	5	146433
ITGAL	ITGAL	Above LOQ, All Targets, Lymphocyte Regulation, Lymphocyte Trafficking, NK Activity, Neutrophil Degranulation	RNA	Endogenous	01	3.81365	36.0484	12.0504	12.8405	5	5	3683
CX3CR1	CX3CR1	Above LOQ, All Targets, Chemokine Signaling, GPCR Signaling	RNA	Endogenous	01	3.24321	17.7105	8.83432	8.48043	5	5	1524
NFATC3	NFATC3	Above LOQ, All Targets, Glycan Sensing, Wnt Signaling, BCR Signaling, MAPK Signaling, Senescence, TCR Signaling, Myeloid Inflammation	RNA	Endogenous	01	8.76002	23.4949	14.6358	14.5582	5	5	4775
CLEC4A	CLEC4A	Above LOQ, All Targets, Glycan Sensing	RNA	Endogenous	01	4.28682	19.0986	10.3251	10.0268	5	5	50856
NR3C1	NR3C1	PSW vs Asthmatic muscle, Above LOQ, All Targets, Circadian Clock	RNA	Endogenous	01	7.46555	27.4042	16.0735	15.2888	5	5	2908
ICAM3	ICAM3	Mast cell, Above LOQ, All Targets, Glycan Sensing, Lymphocyte Regulation, Lymphocyte Trafficking	RNA	Endogenous	01	5.42691	27.4711	13.3511	12.9768	5	5	3385
MAPK12	MAPK12	Above LOQ, All Targets, TLR Signaling, FoxO Signaling, Lymphocyte Trafficking, NLR Signaling, TNF Signaling, TH17 Differentiation, MAPK Signaling, Senescence, RNA Sensing, TCR Signaling, VEGF Signaling, Mitochondrial Metabolism / TCA, Myeloid Inflammation, Differentiation	RNA	Endogenous	01	3.46065	17.6311	9.59043	9.12499	5	5	6300
BCL2A1	BCL2A1	Above LOQ, All Targets, NF-kB Signaling, Apoptosis, Epigenetic Modification, Leukemia	RNA	Endogenous	01	2.76846	20.981	8.77501	8.23751	5	5	597
GZMA	GZMA	Above LOQ, All Targets, Cytotoxicity	RNA	Endogenous	01	3.58887	18.8179	9.3797	9.12599	5	5	3001
LAMC2	LAMC2	Above LOQ, All Targets, MET Signaling, PI3K-Akt Signaling, Cell Adhesion & Motility, Matrix Remodeling and Metastasis	RNA	Endogenous	01	3.64091	32.2779	11.2654	10.7099	5	5	3918
PDGFC	PDGFC	Above LOQ, All Targets, PI3K-Akt Signaling, Cell Adhesion & Motility, MAPK Signaling, Prostate Cancer, Melanoma	RNA	Endogenous	01	4.23873	16.7392	9.44817	9.08757	5	5	56034
CENPF	CENPF	Above LOQ, All Targets, Cell Cycle	RNA	Endogenous	01	3.18013	14.5275	7.7456	7.79007	5	5	1063
CREBBP	CREBBP	Above LOQ, All Targets, Glycan Sensing, TGF-beta Signaling, Lipid Metabolism, FoxO Signaling, JAK-STAT Signaling, Notch Signaling, Epigenetic Modification, DNA Sensing, Wnt Signaling, Circadian Clock, Estrogen Signaling, Prostate Cancer, Cell Cycle, RNA Sensing, HIF1 Signaling, Mitochondrial Metabolism / TCA, Differentiation	RNA	Endogenous	01	10.2463	24.7614	16.8012	16.2958	5	5	1387
HLA-B	HLA-B	Endothelial, up in mixed region, Above LOQ, All Targets, Type II Interferon Signaling, MHC Class I Antigen Presentation, Lymphocyte Regulation, Lymphocyte Trafficking, NK Activity, Type I Interferon Signaling, Neutrophil Degranulation, Senescence, Phagocytosis, Endocytosis	RNA	Endogenous	01	18.2436	1256.07	387.543	268.852	1	1	3106
RNF43	RNF43	Above LOQ, All Targets, Wnt Signaling	RNA	Endogenous	01	4.94051	19.364	10.0266	10.2705	5	5	54894
U2AF1	U2AF1,U2AF1L5	PSW vs Asthmatic muscle, Above LOQ, All Targets, RNA Processing	RNA	Endogenous	01	8.27158	27.5198	19.3949	18.9284	5	5	7307
ALCAM	ALCAM	Epithelium only, Above LOQ, All Targets, Lymphocyte Trafficking, Differentiation	RNA	Endogenous	01	7.76875	75.941	12.8371	15.8027	5	5	214
SRD5A2	SRD5A2	Above LOQ, All Targets, Lipid Metabolism, Prostate Cancer	RNA	Endogenous	01	3.74008	29.1647	8.99243	9.18573	5	5	6716
DUSP5	DUSP5	Above LOQ, All Targets, MAPK Signaling	RNA	Endogenous	01	5.63699	25.5917	10.7245	10.7101	4	4	1847
C1QA	C1QA	Above LOQ, All Targets, Complement System	RNA	Endogenous	01	7.97467	97.4898	17.1899	20.9785	5	5	712
COMP	COMP	Above LOQ, All Targets, PI3K-Akt Signaling, Cell Adhesion & Motility, Phagocytosis	RNA	Endogenous	01	2.89068	54.3496	9.44999	8.96084	5	5	1311
COL5A1	COL5A1	Collagen, Above LOQ, All Targets, MET Signaling, PDGF Signaling, Differentiation	RNA	Endogenous	01	4.77476	52.821	16.1874	16.3556	5	5	1289
NDUFB4	NDUFB4	Above LOQ, All Targets, Oxidative Stress, Mitochondrial Metabolism / TCA	RNA	Endogenous	01	13.52	54.0238	23.8777	24.2128	5	5	4710
MED12	MED12	Above LOQ, All Targets, Lipid Metabolism, RNA Processing, Differentiation	RNA	Endogenous	01	8.15823	22.4415	14.3521	14.263	5	5	9968
SMO	SMO	Above LOQ, All Targets, GPCR Signaling, Cilium Assembly, Hedgehog Signaling	RNA	Endogenous	01	4.42004	20.5435	9.24123	8.87044	5	5	6608
DUSP6	DUSP6	Above LOQ, All Targets, TLR Signaling, Epigenetic Modification, Leukemia, IL-17 Signaling, MAPK Signaling	RNA	Endogenous	01	4.89543	29.4709	11.6349	11.7741	4	4	1848
CCR4	CCR4	Above LOQ, All Targets, Chemokine Signaling, T cells, GPCR Signaling	RNA	Endogenous	01	3.00232	18.0214	10.1149	9.05706	5	5	1233
LILRB3	LILRB3	Above LOQ, All Targets, Lymphocyte Regulation, BCR Signaling, Neutrophil Degranulation	RNA	Endogenous	01	2.1202	26.5011	8.29254	7.58496	1	1	11025
LEPR	LEPR	Endothelial, Above LOQ, All Targets, JAK-STAT Signaling, AMPK Signaling	RNA	Endogenous	01	3.01267	27.1673	10.5383	9.59185	5	5	3953
NKX3-1	NKX3-1	PSW vs Asthmatic muscle, Above LOQ, All Targets, Androgen Signaling, Prostate Cancer	RNA	Endogenous	01	3.83487	16.6263	9.37408	8.85288	5	5	4824
GOT1	GOT1	Above LOQ, All Targets, Amino Acid Synthesis & Transport, Arginine Metabolism	RNA	Endogenous	01	4.73298	19.5365	10.4318	10.2104	5	5	2805
PML	PML	Endothelial, Above LOQ, All Targets, Type II Interferon Signaling, Oxidative Stress, Epigenetic Modification, Leukemia, p53 Signaling, Endocytosis, Hedgehog Signaling	RNA	Endogenous	01	9.44424	21.0527	13.722	13.705	5	5	5371
BCL10	BCL10	Above LOQ, All Targets, Glycan Sensing, NF-kB Signaling, BCR Signaling, TCR Signaling, Myeloid Inflammation	RNA	Endogenous	01	5.1475	15.8282	8.72754	8.54066	5	5	8915
DUSP4	DUSP4	Above LOQ, All Targets, TLR Signaling, IL-17 Signaling, MAPK Signaling	RNA	Endogenous	01	3.55718	16.7203	9.33533	9.09019	5	5	1846
NDC80	NDC80	Above LOQ, All Targets, Cell Cycle	RNA	Endogenous	01	3.44876	16.6263	9.57636	9.17067	5	5	10403
PRKAR2A	PRKAR2A	Above LOQ, All Targets, Insulin Signaling, GPCR Signaling, Hedgehog Signaling, Differentiation	RNA	Endogenous	01	5.66668	22.3603	11.4569	11.6485	5	5	5576
ALKBH3	ALKBH3	Above LOQ, All Targets, DNA Damage Repair	RNA	Endogenous	01	3.64152	15.4435	8.98687	8.99851	5	5	221120
YTHDF2	YTHDF2	Above LOQ, All Targets, RNA Processing	RNA	Endogenous	01	6.61906	25.9377	16.1827	16.2339	5	5	51441
SERINC1	SERINC1	PSW vs Asthmatic muscle, Above LOQ, All Targets, Glutamine Metabolism	RNA	Endogenous	01	9.98695	42.1519	20.5036	19.8611	5	5	57515
AXIN1	AXIN1	PSW vs Asthmatic muscle, Above LOQ, All Targets, Wnt Signaling, Estrogen Signaling	RNA	Endogenous	01	7.20083	20.9494	12.6892	12.6674	5	5	8312
PARP9	PARP9	Above LOQ, All Targets, Vitamin & Cofactor Metabolism	RNA	Endogenous	01	10.0955	24.74	15.9006	15.798	5	5	83666
SELPLG	SELPLG	Above LOQ, All Targets, Lymphocyte Trafficking	RNA	Endogenous	01	5.42015	18.3682	11.6846	11.0304	5	5	6404
SIX1	SIX1	Above LOQ, All Targets, Epigenetic Modification	RNA	Endogenous	01	4.57859	30.0232	14.0028	13.6738	5	5	6495
ACTA2	ACTA2	Pericyte, PSW vs Asthmatic muscle, Above LOQ, All Targets, Notch Signaling	RNA	Endogenous	01	5.02536	534.758	20.0207	31.5958	5	5	59
ICAM2	ICAM2	Endothelial, PSW vs Asthmatic muscle, Above LOQ, All Targets, Glycan Sensing, Lymphocyte Regulation, Lymphocyte Trafficking, NK Activity	RNA	Endogenous	01	3.63355	19.429	11.7983	10.8825	5	5	3384
HELLS	HELLS	Above LOQ, All Targets, Epigenetic Modification	RNA	Endogenous	01	4.4923	19.8079	9.7176	9.65105	5	5	3070
CACNA2D3	CACNA2D3	Above LOQ, All Targets, MAPK Signaling	RNA	Endogenous	01	2.4184	21.3737	8.93439	8.45578	5	5	55799
PLOD2	PLOD2	Above LOQ, All Targets, Amino Acid Synthesis & Transport	RNA	Endogenous	01	4.45289	17.3736	10.194	9.61804	5	5	5352
RGMB	RGMB	Above LOQ, All Targets, TGF-beta Signaling, Differentiation	RNA	Endogenous	01	6.84404	23.8688	13.5458	13.1498	5	5	285704
PRC1	PRC1	Above LOQ, All Targets, Cell Cycle	RNA	Endogenous	01	4.53197	19.9525	10.7	10.3916	5	5	9055
BAMBI	BAMBI	Above LOQ, All Targets, TGF-beta Signaling, Wnt Signaling	RNA	Endogenous	01	4.90134	18.5188	10.6268	10.316	5	5	25805
CYP4A11/22	CYP4A22,CYP4A11	Above LOQ, All Targets, Lipid Metabolism, Fatty Acid Oxidation, PPAR Signaling	RNA	Endogenous	01	2.23361	23.7937	8.18215	8.54604	1	1	1579
PGPEP1	PGPEP1	Above LOQ, All Targets, Matrix Remodeling and Metastasis	RNA	Endogenous	01	6.41811	16.458	11.1118	11.1914	5	5	54858
MCAM	MCAM	Endothelial, Pericyte, PSW vs Asthmatic muscle, Above LOQ, All Targets, EMT	RNA	Endogenous	01	5.2109	68.5742	15.0116	16.6964	5	5	4162
RB1	RB1	Above LOQ, All Targets, Androgen Signaling, Leukemia, Prostate Cancer, Senescence, Melanoma, Cell Cycle, Glioma	RNA	Endogenous	01	7.03203	21.6643	12.207	12.1891	5	5	5925
RELA	RELA	Above LOQ, All Targets, Glycan Sensing, EMT, IL-1 Signaling, TLR Signaling, Chemokine Signaling, NF-kB Signaling, Apoptosis, Oxidative Stress, PI3K-Akt Signaling, NLR Signaling, Epigenetic Modification, Leukemia, DNA Sensing, TH1 Differentiation, BCR Signaling, TNF Signaling, MAPK Signaling, Prostate Cancer, Senescence, RNA Sensing, TCR Signaling, Inflammasomes, HIF1 Signaling, Myeloid Inflammati…	RNA	Endogenous	01	9.47167	25.3681	18.4966	18.1781	5	5	5970
COX6B1	COX6B1	Above LOQ, All Targets, p53 Signaling, Mitochondrial Metabolism / TCA	RNA	Endogenous	01	8.0536	66.8748	22.2789	23.4094	5	5	1340
CAMK2B	CAMK2B	Above LOQ, All Targets, Type II Interferon Signaling, GPCR Signaling, Wnt Signaling, MAPK Signaling, Glioma, HIF1 Signaling	RNA	Endogenous	01	2.64418	22.5324	9.25169	8.61628	5	5	816
GZMK	GZMK	Above LOQ, All Targets, Cytotoxicity	RNA	Endogenous	01	3.09218	16.4955	9.05019	8.55168	5	5	3003
CDKN2D	CDKN2D	Above LOQ, All Targets, DNA Damage Repair, FoxO Signaling, Senescence, Cell Cycle	RNA	Endogenous	01	3.02375	15.0964	8.44942	8.58504	5	5	1032
DTX4	DTX4	Above LOQ, All Targets, Notch Signaling, DNA Sensing	RNA	Endogenous	01	5.83709	39.2296	12.059	12.0292	5	5	23220
NFKBIA	NFKBIA	Endothelial, Above LOQ, All Targets, Glycan Sensing, IL-1 Signaling, TLR Signaling, Chemokine Signaling, NF-kB Signaling, Apoptosis, NLR Signaling, Leukemia, DNA Sensing, BCR Signaling, TNF Signaling, Prostate Cancer, RNA Sensing, TCR Signaling, Myeloid Inflammation	RNA	Endogenous	01	8.42117	38.8292	19.5844	19.4999	5	5	4792
SH2D1A	SH2D1A	Above LOQ, All Targets, Lymphocyte Regulation, NK Activity	RNA	Endogenous	01	2.51579	20.5108	9.61978	9.05351	5	5	4068
RIPK2	RIPK2	Above LOQ, All Targets, IL-1 Signaling, TLR Signaling, NLR Signaling, IL-17 Signaling, TCR Signaling	RNA	Endogenous	01	4.08682	17.9184	8.80769	8.93325	5	5	8767
RET	RET	PSW vs Asthmatic muscle, Above LOQ, All Targets, MAPK Signaling, Neuroendocrine Function, Differentiation	RNA	Endogenous	01	3.00232	22.5073	10.1623	10.2647	5	5	5979
CCND1	CCND1	Epithelium only, Above LOQ, All Targets, PI3K-Akt Signaling, Cell Adhesion & Motility, FoxO Signaling, JAK-STAT Signaling, Notch Signaling, AMPK Signaling, Epigenetic Modification, Leukemia, p53 Signaling, Wnt Signaling, Estrogen Signaling, Prostate Cancer, Senescence, Melanoma, Cell Cycle, Glioma, Other Interleukin Signaling, Hedgehog Signaling	RNA	Endogenous	01	4.78903	64.6201	12.7971	14.358	5	5	595
CD38	CD38	Above LOQ, All Targets, Vitamin & Cofactor Metabolism, T cells, Oxidative Stress, B cells	RNA	Endogenous	01	4.55066	22.7331	12.398	12.2624	5	5	952
AXL	AXL	Pericyte, Above LOQ, All Targets, Oxidative Stress, VEGF Signaling	RNA	Endogenous	01	6.40201	29.4312	13.4775	13.996	5	5	558
PTTG1	PTTG1	Above LOQ, All Targets, Cell Cycle	RNA	Endogenous	01	3.13247	15.7756	9.28939	9.25924	5	5	9232
RFC4	RFC4	Above LOQ, All Targets, DNA Damage Repair, Cell Cycle, Immortality & Stemness	RNA	Endogenous	01	4.1962	21.2991	9.57913	9.83104	5	5	5984
FAM124B	FAM124B	Above LOQ, All Targets, Epigenetic Modification	RNA	Endogenous	01	3.4694	21.3192	9.91489	9.24809	5	5	79843
IDO1	IDO1	PSW vs Asthmatic muscle, Above LOQ, All Targets, T cells, Tryptophan & Kynurenine Metabolism	RNA	Endogenous	01	4.945	32.5684	10.5438	10.1165	5	5	3620
ITGA7	ITGA7	Above LOQ, All Targets, PI3K-Akt Signaling, Cell Adhesion & Motility	RNA	Endogenous	01	2.55855	35.222	9.78427	9.75922	5	5	3679
MAP3K7	MAP3K7	Above LOQ, All Targets, Glycan Sensing, IL-1 Signaling, TLR Signaling, NF-kB Signaling, Autophagy, NLR Signaling, AMPK Signaling, Wnt Signaling, IL-17 Signaling, BCR Signaling, TNF Signaling, MAPK Signaling, RNA Sensing, TCR Signaling, Myeloid Inflammation	RNA	Endogenous	01	5.99507	18.3682	12.0744	11.8864	5	5	6885
NTF3	NTF3	PSW vs Asthmatic muscle, Above LOQ, All Targets, PI3K-Akt Signaling, MAPK Signaling	RNA	Endogenous	01	4.36932	18.4918	10.2886	10.127	5	5	4908
NAT8L	NAT8L	Above LOQ, All Targets, Amino Acid Synthesis & Transport, Glutamine Metabolism	RNA	Endogenous	01	4.84503	21.4382	10.78	10.7746	5	5	339983
BAIAP3	BAIAP3	Above LOQ, All Targets, Epigenetic Modification	RNA	Endogenous	01	5.18969	55.4297	17.1316	17.0657	5	5	8938
ADAM12	ADAM12	Above LOQ, All Targets, EGFR Signaling	RNA	Endogenous	01	2.56601	19.5054	8.84184	8.50284	5	5	8038
COL1A1	COL1A1	Collagen, Pericyte, Above LOQ, All Targets, MET Signaling, Oxidative Stress, PI3K-Akt Signaling, Cell Adhesion & Motility, Lymphocyte Regulation, Matrix Remodeling and Metastasis	RNA	Endogenous	01	4.28682	123.323	18.7183	21.0123	5	5	1277
MMRN2	MMRN2	Endothelial, Above LOQ, All Targets, Matrix Remodeling and Metastasis	RNA	Endogenous	01	2.72377	25.9081	11.7307	10.3592	5	5	79812
TLR10	TLR10	Above LOQ, All Targets, TLR Signaling	RNA	Endogenous	01	3.29602	23.4174	8.79462	8.66513	5	5	81793
FBXW7	FBXW7	Above LOQ, All Targets, MHC Class I Antigen Presentation, Oxidative Stress	RNA	Endogenous	01	4.65162	18.5576	11.0417	10.8381	5	5	55294
UQCRQ	UQCRQ	Above LOQ, All Targets, Mitochondrial Metabolism / TCA	RNA	Endogenous	01	5.91819	26.1094	15.0003	14.9512	5	5	27089
PRKAR1B	PRKAR1B	Endothelial, Above LOQ, All Targets, Insulin Signaling, GPCR Signaling, Hedgehog Signaling	RNA	Endogenous	01	5.42354	19.9639	11.4188	11.1331	5	5	5575
LYN	LYN	Above LOQ, All Targets, Glycan Sensing, Chemokine Signaling, NF-kB Signaling, BCR Signaling, Cell Cycle, Phagocytosis, Other Interleukin Signaling, Myeloid Inflammation, Differentiation	RNA	Endogenous	01	6.96026	29.4521	13.8614	14.0685	5	5	4067
TNFAIP3	TNFAIP3	Above LOQ, All Targets, NF-kB Signaling, Oxidative Stress, NLR Signaling, TNF Signaling, RNA Sensing	RNA	Endogenous	01	7.13546	33.6544	14.5263	15.1826	5	5	7128
TLR1	TLR1	Above LOQ, All Targets, TLR Signaling, Host Defense Peptides, MHC Class I Antigen Presentation	RNA	Endogenous	01	4.13153	18.1327	10.8239	10.4469	5	5	7096
PSEN1	PSEN1	Above LOQ, All Targets, Oxidative Stress, Notch Signaling, Wnt Signaling, Neutrophil Degranulation, Matrix Remodeling and Metastasis, Ion Transport, Differentiation	RNA	Endogenous	01	9.02567	23.2957	14.045	13.8226	5	5	5663
ELK1	ELK1	Above LOQ, All Targets, TLR Signaling, Insulin Signaling, Cell Adhesion & Motility, IL-17 Signaling, MAPK Signaling	RNA	Endogenous	01	5.8464	20.262	11.6846	11.6125	5	5	2002
COL4A5	COL4A5	Collagen, Above LOQ, All Targets, PI3K-Akt Signaling, Cell Adhesion & Motility, PDGF Signaling, Matrix Remodeling and Metastasis, Differentiation	RNA	Endogenous	01	4.4367	49.1456	12.599	13.4902	5	5	1287
TBL1XR1	TBL1XR1	Above LOQ, All Targets, Lipid Metabolism, Notch Signaling, Epigenetic Modification, Wnt Signaling, Circadian Clock, Mitochondrial Metabolism / TCA, Differentiation	RNA	Endogenous	01	9.7039	32.9913	19.6313	18.4147	5	5	79718
TNFSF14	TNFSF14	Above LOQ, All Targets, NF-kB Signaling, T cells	RNA	Endogenous	01	4.14038	16.6263	8.57877	8.6682	5	5	8740
SIRPB2	SIRPB2	PSW vs Asthmatic muscle, Above LOQ, All Targets, Lymphocyte Regulation	RNA	Endogenous	01	3.85766	23.0489	12.0599	11.2125	5	5	284759
IFNAR1	IFNAR1	Above LOQ, All Targets, TLR Signaling, PI3K-Akt Signaling, JAK-STAT Signaling, NLR Signaling, NK Activity, Type I Interferon Signaling	RNA	Endogenous	01	4.25821	17.4834	9.78058	9.84577	5	5	3454
SMAD5	SMAD5	Above LOQ, All Targets, TGF-beta Signaling	RNA	Endogenous	01	6.32242	20.4239	11.7332	11.5294	5	5	4090
FOXA2	FOXA2	Above LOQ, All Targets, Differentiation	RNA	Endogenous	01	4.85889	22.0429	9.29767	9.21648	5	5	3170
ABL1	ABL1	PSW vs Asthmatic muscle, Above LOQ, All Targets, DNA Damage Repair, Oxidative Stress, IDH1/2, Leukemia, Cell Cycle, Phagocytosis, Differentiation	RNA	Endogenous	01	11.6846	27.1214	16.9182	17.103	5	5	25
ITGB8	ITGB8	Above LOQ, All Targets, PI3K-Akt Signaling, Cell Adhesion & Motility, Lymphocyte Trafficking	RNA	Endogenous	01	5.25274	21.8649	11.8385	11.5458	5	5	3696
TGFBR1	TGFBR1	Above LOQ, All Targets, TGF-beta Signaling, FoxO Signaling, Leukemia, TH17 Differentiation, MAPK Signaling, Senescence, Endocytosis, Treg Differentiation, TH9 Differentiation	RNA	Endogenous	01	8.41245	46.5786	12.3893	12.6788	5	5	7046
CEBPB	CEBPB	Above LOQ, All Targets, Epigenetic Modification, TNF Signaling, Senescence, Differentiation	RNA	Endogenous	01	6.27043	49.4839	11.8959	12.5358	5	5	1051
HDAC4	HDAC4	Above LOQ, All Targets, Notch Signaling	RNA	Endogenous	01	5.62808	18.8061	10.9033	10.5911	5	5	9759
G6PD	G6PD	Above LOQ, All Targets, Internal Reference, Oxidative Stress, p53 Signaling, Pentose Phosphate	RNA	Control	01	5.76223	16.4315	10.2264	10.1326	5	5	2539
IRAK1	IRAK1	Above LOQ, All Targets, IL-1 Signaling, TLR Signaling, NF-kB Signaling, IL-17 Signaling, MAPK Signaling	RNA	Endogenous	01	7.20083	21.9589	13.908	13.6232	5	5	3654
CCNA1	CCNA1	Above LOQ, All Targets, DNA Damage Repair, AMPK Signaling, Epigenetic Modification, Leukemia, Senescence, Cell Cycle	RNA	Endogenous	01	2.66607	20.5449	8.31968	8.3703	5	5	8900
NAT1	NAT1	Above LOQ, All Targets, Lipid Metabolism	RNA	Endogenous	01	4.38235	19.9435	10.7251	10.5688	5	5	9
CDK1	CDK1	Above LOQ, All Targets, Oxidative Stress, p53 Signaling, MAPK Signaling, Cilium Assembly, Senescence, Cell Cycle	RNA	Endogenous	01	3.7593	14.9811	8.03105	7.62992	5	5	983
ME2	ME2	Above LOQ, All Targets, Mitochondrial Metabolism / TCA	RNA	Endogenous	01	7.30088	20.8817	12.2254	12.1148	5	5	4200
MDM2	MDM2	Epithelium only, Above LOQ, All Targets, Oxidative Stress, PI3K-Akt Signaling, FoxO Signaling, Epigenetic Modification, Leukemia, p53 Signaling, Prostate Cancer, Senescence, Melanoma, Cell Cycle, Glioma, Endocytosis	RNA	Endogenous	01	8.09911	45.9354	14.1946	15.3941	5	5	4193
SIGIRR	SIGIRR	Endothelial, Above LOQ, All Targets, IL-1 Signaling, TLR Signaling	RNA	Endogenous	01	6.3889	24.7087	14.2161	14.0832	5	5	59307
CD79B	CD79B	Endothelial, Above LOQ, All Targets, B cells, BCR Signaling	RNA	Endogenous	01	3.60002	66.5404	12.9454	12.7305	5	5	974
IFNGR1	IFNGR1	Endothelial, Above LOQ, All Targets, Type II Interferon Signaling, JAK-STAT Signaling, NK Activity, TH1 Differentiation, HIF1 Signaling	RNA	Endogenous	01	7.46825	34.5528	15.4117	15.9768	5	5	3459
SREBF1	SREBF1	Above LOQ, All Targets, Insulin Signaling, AMPK Signaling, Circadian Clock	RNA	Endogenous	01	10.7179	43.9428	16.8423	17.838	5	5	6720
SLAMF6	SLAMF6	Above LOQ, All Targets, Lymphocyte Regulation	RNA	Endogenous	01	3.97698	23.4894	13.808	12.4512	5	5	114836
HOXA9	HOXA9	PSW vs Asthmatic muscle, Above LOQ, All Targets, Epigenetic Modification	RNA	Endogenous	01	3.75597	23.7607	9.26856	9.54271	3	3	3205
TMEM163	TMEM163	Above LOQ, All Targets, Ion Transport	RNA	Endogenous	01	4.09611	19.6156	10.9097	10.0184	5	5	81615
NOTCH2	NOTCH2	Above LOQ, All Targets, Notch Signaling, TH2 Differentiation	RNA	Endogenous	01	6.90352	22.7533	16.3476	15.737	5	5	4853
RSAD2	RSAD2	Above LOQ, All Targets, Type I Interferon Signaling	RNA	Endogenous	01	5.38242	25.0955	10.5151	10.6639	5	5	91543
MSRB2	MSRB2	Above LOQ, All Targets, Oxidative Stress	RNA	Endogenous	01	6.10757	28.0069	11.1409	11.2448	5	5	22921
KDM5C	KDM5C	Above LOQ, All Targets, Epigenetic Modification	RNA	Endogenous	01	6.26869	18.7004	11.6189	11.3608	5	5	8242
IFNGR2	IFNGR2	Above LOQ, All Targets, Type II Interferon Signaling, JAK-STAT Signaling, NK Activity, TH1 Differentiation, HIF1 Signaling	RNA	Endogenous	01	6.96026	27.2316	15.8365	15.6746	5	5	3460
WNT4	WNT4	PSW vs Asthmatic muscle, Above LOQ, All Targets, GPCR Signaling, Wnt Signaling, mTOR Signaling	RNA	Endogenous	01	4.1571	19.4554	11.5031	10.117	5	5	54361
TET2	TET2	Above LOQ, All Targets, IDH1/2	RNA	Endogenous	01	7.00871	17.7373	11.8985	11.9496	5	5	54790
C1S	C1S	Above LOQ, All Targets, Complement System	RNA	Endogenous	01	5.79132	135.563	38.4384	33.7545	5	5	716
FASLG	FASLG	Above LOQ, All Targets, NF-kB Signaling, Apoptosis, PI3K-Akt Signaling, FoxO Signaling, Immune Exhaustion, NK Activity, MAPK Signaling, Myc, Other Interleukin Signaling	RNA	Endogenous	01	2.66508	17.2438	8.1302	8.3692	5	5	356
CDK4	CDK4	Above LOQ, All Targets, PI3K-Akt Signaling, Epigenetic Modification, Leukemia, p53 Signaling, Senescence, Melanoma, Cell Cycle, Myc, Glioma, TCR Signaling, Differentiation	RNA	Endogenous	01	6.71575	16.5988	10.8801	10.6979	5	5	1019
ITPK1	ITPK1	Above LOQ, All Targets, Apoptosis	RNA	Endogenous	01	3.59342	23.4535	11.6859	10.8741	1	1	3705
NRP1	NRP1	Endothelial, Above LOQ, All Targets, Hedgehog Signaling, Differentiation	RNA	Endogenous	01	5.2159	63.342	17.3132	16.811	5	5	8829
STK11IP	STK11IP	Above LOQ, All Targets, Internal Reference, Neutrophil Degranulation	RNA	Control	01	6.00464	22.6259	13.1503	13.0028	5	5	114790
OPN3	OPN3	Above LOQ, All Targets, GPCR Signaling	RNA	Endogenous	01	5.57715	18.9939	11.4294	11.2777	5	5	23596
FGF11	FGF11	Above LOQ, All Targets, FGFR Signaling	RNA	Endogenous	01	3.62763	17.8557	9.84768	9.86312	5	5	2256
MLF1	MLF1	Above LOQ, All Targets, Epigenetic Modification	RNA	Endogenous	01	2.89127	26.8694	9.74088	9.29925	5	5	4291
PRF1	PRF1	Above LOQ, All Targets, Apoptosis, NK Activity, Cytotoxicity	RNA	Endogenous	01	3.12708	23.4657	10.6097	9.93684	5	5	5551
PRKDC	PRKDC	Above LOQ, All Targets, DNA Damage Repair, DNA Sensing, Cell Cycle	RNA	Endogenous	01	9.83954	29.3121	15.232	15.8762	5	5	5591
KAT2B	KAT2B	Above LOQ, All Targets, Notch Signaling, Epigenetic Modification, Estrogen Signaling, Differentiation	RNA	Endogenous	01	4.67785	16.0743	9.47167	9.27311	5	5	8850
MAPK8	MAPK8	Above LOQ, All Targets, IL-1 Signaling, TLR Signaling, Apoptosis, DNA Damage Repair, Insulin Signaling, Oxidative Stress, Cell Adhesion & Motility, FoxO Signaling, Autophagy, NLR Signaling, Wnt Signaling, IL-17 Signaling, TNF Signaling, MAPK Signaling, Senescence, RNA Sensing, TCR Signaling, Proteotoxic Stress, Myeloid Inflammation, Differentiation	RNA	Endogenous	01	7.14057	15.7811	10.6287	10.3975	5	5	5599
MICB	MICB	Above LOQ, All Targets, Oxidative Stress, Lymphocyte Regulation, NK Activity	RNA	Endogenous	01	2.01498	22.5007	9.11361	9.01579	2	2	4277
GUSB	GUSB	Above LOQ, All Targets, Internal Reference, Neutrophil Degranulation, Lysosome	RNA	Control	01	6.45355	15.8337	9.93242	10.0557	5	5	2990
SERPING1	SERPING1	Endothelial, Pericyte, Above LOQ, All Targets, Complement System	RNA	Endogenous	01	12.0771	174.564	37.1255	38.557	5	5	710
MIB1	MIB1	Above LOQ, All Targets, Notch Signaling	RNA	Endogenous	01	6.61906	20.237	12.7951	12.3574	5	5	57534
FGF10	FGF10	Above LOQ, All Targets, Insulin Signaling, PI3K-Akt Signaling, MAPK Signaling, Melanoma, FGFR Signaling, Differentiation	RNA	Endogenous	01	3.71665	21.1379	10.0396	9.33177	5	5	2255
S100A9	S100A9	Above LOQ, All Targets, TLR Signaling, Host Defense Peptides, Neutrophil Degranulation	RNA	Endogenous	01	5.56228	206.27	12.0036	13.1205	4	4	6280
FANCA	FANCA	Above LOQ, All Targets, DNA Damage Repair	RNA	Endogenous	01	3.40779	34.289	9.96737	10.3239	5	5	2175
TOP2A	TOP2A	Above LOQ, All Targets, Cell Cycle	RNA	Endogenous	01	3.44876	25.5459	11.1118	10.8956	5	5	7153
BCL2	BCL2	Above LOQ, All Targets, NF-kB Signaling, Apoptosis, Oxidative Stress, PI3K-Akt Signaling, Cell Adhesion & Motility, Autophagy, JAK-STAT Signaling, NLR Signaling, p53 Signaling, Estrogen Signaling, Prostate Cancer, Ion Transport, Inflammasomes, Other Interleukin Signaling, HIF1 Signaling, Proteotoxic Stress, Hedgehog Signaling	RNA	Endogenous	01	7.3877	25.0458	15.2081	14.5508	5	5	596
PEBP1	PEBP1	Above LOQ, All Targets, MAPK Signaling	RNA	Endogenous	01	9.60327	59.1881	24.3988	24.9441	5	5	5037
ROR2	ROR2	Above LOQ, All Targets, Wnt Signaling	RNA	Endogenous	01	2.62268	19.9743	12.39	10.6616	5	5	4920
SOD2	SOD2	PSW vs Asthmatic muscle, Above LOQ, All Targets, Oxidative Stress, FoxO Signaling, Other Interleukin Signaling, Mitochondrial Metabolism / TCA	RNA	Endogenous	01	8.67061	139.228	23.5175	25.8232	5	5	6648
PVR	PVR	Above LOQ, All Targets, Cell Adhesion & Motility, Lymphocyte Regulation, Lymphocyte Trafficking	RNA	Endogenous	01	4.11069	21.9386	9.70325	9.51598	5	5	5817
FAS	FAS	PSW vs Asthmatic muscle, Above LOQ, All Targets, Apoptosis, T cells, B cells, NK Activity, p53 Signaling, TNF Signaling, MAPK Signaling	RNA	Endogenous	01	5.31628	16.1909	9.30011	9.40953	5	5	355
COL4A6	COL4A6	Collagen, PSW vs Asthmatic muscle, Above LOQ, All Targets, PI3K-Akt Signaling, Cell Adhesion & Motility, Matrix Remodeling and Metastasis	RNA	Endogenous	01	4.04476	35.4521	8.46875	9.11576	5	5	1288
MYBL2	MYBL2	Above LOQ, All Targets, Senescence, Cell Cycle	RNA	Endogenous	01	2.67854	27.8123	9.81546	9.77742	5	5	4605
SLC11A1	SLC11A1	Above LOQ, All Targets, Host Defense Peptides, Neutrophil Degranulation, Ion Transport, Lysosome	RNA	Endogenous	01	4.30657	25.9473	11.4691	11.3213	5	5	6556
ENTPD1	ENTPD1	Endothelial, Above LOQ, All Targets, Nucleotide Synthesis	RNA	Endogenous	01	3.07683	27.2351	13.9979	12.6203	5	5	953
PBX1	PBX1	Above LOQ, All Targets, Notch Signaling, Epigenetic Modification, Immortality & Stemness, Differentiation	RNA	Endogenous	01	4.75078	31.1065	11.9198	11.8967	5	5	5087
FUT7	FUT7	PSW vs Asthmatic muscle, Above LOQ, All Targets, GPCR Signaling	RNA	Endogenous	01	2.61367	16.7054	9.47722	8.95337	5	5	2529
LCP1	LCP1	Mast cell, Above LOQ, All Targets, T cells, Other Interleukin Signaling	RNA	Endogenous	01	3.90196	78.3547	13.588	16.5734	5	5	3936
CTSH	CTSH	Endothelial, Above LOQ, All Targets, Apoptosis, Neutrophil Degranulation, Lysosome, MHC Class II Antigen Presentation	RNA	Endogenous	01	11.4365	73.275	25.5382	25.077	5	5	1512
JUNB	JUNB	Above LOQ, All Targets, TGF-beta Signaling, TNF Signaling, Other Interleukin Signaling	RNA	Endogenous	01	7.28855	85.7137	17.4106	19.5764	4	4	3726
IL13RA1	IL13RA1	Above LOQ, All Targets, T cells, JAK-STAT Signaling, Other Interleukin Signaling	RNA	Endogenous	01	7.54148	25.853	14.75	14.9778	5	5	3597
DTX3L	DTX3L	Above LOQ, All Targets, MHC Class I Antigen Presentation, Notch Signaling	RNA	Endogenous	01	6.61317	20.4537	12.1313	11.8423	5	5	151636
TNFSF13	TNFSF13	Above LOQ, All Targets, NF-kB Signaling	RNA	Endogenous	01	6.61507	21.8831	11.6189	11.6804	5	5	8741
IGF1R	IGF1R	Above LOQ, All Targets, EMT, PI3K-Akt Signaling, Cell Adhesion & Motility, FoxO Signaling, Autophagy, AMPK Signaling, Epigenetic Modification, MAPK Signaling, Prostate Cancer, Melanoma, Glioma, HIF1 Signaling, Endocytosis, mTOR Signaling	RNA	Endogenous	01	7.03294	32.4354	14.4246	14.2076	5	5	3480
ITK	ITK	Above LOQ, All Targets, Chemokine Signaling, Lymphocyte Trafficking, TCR Signaling, Myeloid Inflammation	RNA	Endogenous	01	3.49741	22.7533	10.9382	10.1821	5	5	3702
GLI3	GLI3	Above LOQ, All Targets, Hedgehog Signaling	RNA	Endogenous	01	3.60175	17.532	11.0336	10.5385	5	5	2737
SHC2	SHC2	Above LOQ, All Targets, Chemokine Signaling, Insulin Signaling, Cell Adhesion & Motility, NK Activity, Leukemia, MAPK Signaling, Estrogen Signaling, Glioma, VEGF Signaling	RNA	Endogenous	01	3.81095	20.5735	11.776	10.7172	5	5	25759
KLRB1	KLRB1	Above LOQ, All Targets, Lymphocyte Regulation	RNA	Endogenous	01	3.40221	16.9526	8.48635	8.36686	5	5	3820
TICAM1	TICAM1	Above LOQ, All Targets, TLR Signaling, NF-kB Signaling, Apoptosis, NLR Signaling, DNA Sensing	RNA	Endogenous	01	4.12225	19.8426	9.2537	9.21548	5	5	148022
HMGA2	HMGA2	Above LOQ, All Targets, EMT, Epigenetic Modification, Senescence	RNA	Endogenous	01	3.36257	30.901	8.49635	8.84415	4	4	8091
CXCL10	CXCL10	Above LOQ, All Targets, TLR Signaling, Chemokine Signaling, T cells, GPCR Signaling, DNA Sensing, TNF Signaling, RNA Sensing, Other Interleukin Signaling	RNA	Endogenous	01	3.53096	28.8314	8.39141	8.42037	5	5	3627
GRB2	GRB2	Above LOQ, All Targets, Chemokine Signaling, Insulin Signaling, PI3K-Akt Signaling, Cell Adhesion & Motility, FoxO Signaling, JAK-STAT Signaling, NK Activity, Leukemia, BCR Signaling, MAPK Signaling, Estrogen Signaling, Prostate Cancer, Glioma, TCR Signaling, mTOR Signaling, IL-2 Signaling, Myeloid Inflammation	RNA	Endogenous	01	7.60331	31.4124	15.2695	15.4581	5	5	2885
BIRC3	BIRC3	Above LOQ, All Targets, TLR Signaling, NF-kB Signaling, Apoptosis, Cell Adhesion & Motility, NLR Signaling, Epigenetic Modification, TNF Signaling	RNA	Endogenous	01	5.84137	35.9259	13.3527	13.3331	5	5	330
NOTCH1	NOTCH1	Above LOQ, All Targets, EMT, Notch Signaling, TH2 Differentiation, Differentiation	RNA	Endogenous	01	10.731	52.5276	19.0015	18.992	5	5	4851
FCGR3A/B	FCGR3A,FCGR3B	Above LOQ, All Targets, Lymphocyte Regulation, NK Activity, Phagocytosis	RNA	Endogenous	01	4.69239	28.0037	13.962	13.1964	5	5	2214
SOS2	SOS2	Above LOQ, All Targets, Chemokine Signaling, Insulin Signaling, PI3K-Akt Signaling, Cell Adhesion & Motility, FoxO Signaling, JAK-STAT Signaling, GPCR Signaling, NK Activity, Leukemia, BCR Signaling, MAPK Signaling, Estrogen Signaling, Prostate Cancer, Glioma, TCR Signaling, mTOR Signaling, IL-2 Signaling, Myeloid Inflammation, Differentiation	RNA	Endogenous	01	5.6394	16.697	10.0626	9.98167	5	5	6655
ATR	ATR	Above LOQ, All Targets, DNA Damage Repair, p53 Signaling, Senescence, Cell Cycle	RNA	Endogenous	01	6.82631	20.4976	13.2648	12.9694	5	5	545
TAPBPL	TAPBPL	Above LOQ, All Targets, MHC Class I Antigen Presentation	RNA	Endogenous	01	7.56527	22.0544	13.8423	14.0655	5	5	55080
GLS	GLS	Above LOQ, All Targets, p53 Signaling, Amino Acid Synthesis & Transport, Glutamine Metabolism, Arginine Metabolism	RNA	Endogenous	01	5.30556	19.1356	11.0497	10.5396	5	5	2744
CKLF	CKLF	Mast cell, Above LOQ, All Targets, IL-17 Signaling	RNA	Endogenous	01	8.0536	26.6618	16.0203	15.8301	5	5	51192
TBK1	TBK1	Above LOQ, All Targets, IL-1 Signaling, TLR Signaling, Autophagy, NLR Signaling, DNA Sensing, RNA Sensing	RNA	Endogenous	01	5.74439	22.4005	10.3147	10.6197	5	5	29110
PSAT1	PSAT1	Above LOQ, All Targets, Amino Acid Synthesis & Transport, Glutamine Metabolism	RNA	Endogenous	01	5.70286	20.9069	10.6163	10.6954	5	5	29968
ID1	ID1	Endothelial, Above LOQ, All Targets, EMT, TGF-beta Signaling, Senescence	RNA	Endogenous	01	25.3327	211.963	76.2273	71.9678	2	2	3397
INHBB	INHBB	Above LOQ, All Targets, TGF-beta Signaling	RNA	Endogenous	01	2.51126	18.2194	9.80778	9.43758	5	5	3625
LY86	LY86	Above LOQ, All Targets, TLR Signaling	RNA	Endogenous	01	4.18702	21.5779	13.2306	12.4235	5	5	9450
KLF4	KLF4	Endothelial, Above LOQ, All Targets, EMT, Androgen Signaling, Oxidative Stress, Immortality & Stemness, Differentiation	RNA	Endogenous	01	3.906	23.1418	10.5051	10.5217	5	5	9314
SSX1	SSX1	Above LOQ, All Targets, Epigenetic Modification	RNA	Endogenous	01	9.50155	399.813	70.7998	67.7013	1	1	6756
TTC30A	TTC30A	Above LOQ, All Targets, Cilium Assembly	RNA	Endogenous	01	3.06137	23.2732	10.1149	9.5319	5	5	92104
DSP	DSP	Epithelium only, Above LOQ, All Targets, Apoptosis, Neutrophil Degranulation, Differentiation	RNA	Endogenous	01	4.67194	59.9994	12.8362	13.8661	5	5	1832
CD276	CD276	Above LOQ, All Targets, T cells, Lymphocyte Trafficking, T-cell Checkpoints	RNA	Endogenous	01	6.10349	19.2197	13.5964	13.2265	5	5	80381
CCR2	CCR2	Above LOQ, All Targets, Chemokine Signaling, Host Defense Peptides, GPCR Signaling, Other Interleukin Signaling	RNA	Endogenous	01	3.60692	15.5375	9.57881	8.52905	5	5	729230
GPT	GPT	Above LOQ, All Targets, Amino Acid Synthesis & Transport, Glutamine Metabolism, Arginine Metabolism	RNA	Endogenous	01	5.6648	21.176	11.5668	11.8487	5	5	2875
RIPK1	RIPK1	Above LOQ, All Targets, TLR Signaling, NF-kB Signaling, Apoptosis, Oxidative Stress, NLR Signaling, DNA Sensing, TNF Signaling, RNA Sensing	RNA	Endogenous	01	5.48464	18.3744	11.555	11.2669	5	5	8737
CCL21	CCL21	PSW vs Asthmatic muscle, Above LOQ, All Targets, EMT, Chemokine Signaling, NF-kB Signaling, GPCR Signaling	RNA	Endogenous	01	2.54177	40.9943	8.65771	8.02974	5	5	6366
GPC4	GPC4	Above LOQ, All Targets, Vitamin & Cofactor Metabolism, GPCR Signaling, Wnt Signaling	RNA	Endogenous	01	3.15547	25.8829	9.3739	9.26425	5	5	2239
DOCK9	DOCK9	Endothelial, Above LOQ, All Targets, GPCR Signaling	RNA	Endogenous	01	7.37247	32.1954	14.3513	14.5907	5	5	23348
CD83	CD83	Above LOQ, All Targets, Dendritic Cells	RNA	Endogenous	01	4.45132	50.1609	12.299	11.7868	5	5	9308
CYBB	CYBB	Above LOQ, All Targets, MHC Class I Antigen Presentation, Oxidative Stress, Lymphocyte Trafficking, NLR Signaling, Neutrophil Degranulation, Phagocytosis, HIF1 Signaling, VEGF Signaling	RNA	Endogenous	01	3.82035	38.5184	11.5476	12.4715	5	5	1536
MTOR	MTOR	Above LOQ, All Targets, EMT, Insulin Signaling, PI3K-Akt Signaling, Autophagy, JAK-STAT Signaling, AMPK Signaling, Leukemia, p53 Signaling, TH17 Differentiation, Prostate Cancer, Senescence, Glioma, HIF1 Signaling, VEGF Signaling, mTOR Signaling	RNA	Endogenous	01	9.21309	19.0986	12.7744	12.8677	5	5	2475
UBC	UBC	Endothelial, Above LOQ, All Targets, Glycan Sensing, TGF-beta Signaling, IL-1 Signaling, TLR Signaling, NF-kB Signaling, Apoptosis, MHC Class I Antigen Presentation, DNA Damage Repair, MET Signaling, ERBB2 Signaling, Interferon Response Genes, EGFR Signaling, Autophagy, Notch Signaling, DNA Sensing, Wnt Signaling, Circadian Clock, IL-17 Signaling, BCR Signaling, TNF Signaling, MAPK Signaling, Sen…	RNA	Endogenous	01	16.3184	285.018	125.474	110.065	3	3	7316
DTX1	DTX1	Above LOQ, All Targets, Notch Signaling	RNA	Endogenous	01	2.30302	29.713	10.1824	9.35067	5	5	1840
CR2	CR2	Above LOQ, All Targets, Complement System, B cells, Lymphocyte Regulation, BCR Signaling	RNA	Endogenous	01	2.97365	180.48	9.63437	10.8546	5	5	1380
ACTB	POTEM,POTEJ,POTEI,POTEF,ACTB,LOC644936	Mast cell, Endothelial, Pericyte, Above LOQ, All Targets, Apoptosis, DNA Damage Repair, Internal Reference, Cell Adhesion & Motility, Lymphocyte Trafficking, Epigenetic Modification, MAPK Signaling, Phagocytosis, VEGF Signaling, Endocytosis, Differentiation	RNA	Control	01	74.9177	1232.5	329.043	337.302	5	5	60
IFI6	IFI6	Endothelial, Above LOQ, All Targets, Type I Interferon Signaling	RNA	Endogenous	01	7.2041	144.224	13.4576	15.0989	5	5	2537
ZBTB16	ZBTB16	Endothelial, Pericyte, Above LOQ, All Targets, MHC Class I Antigen Presentation, Epigenetic Modification, Leukemia	RNA	Endogenous	01	2.65448	68.6116	10.7766	10.4674	5	5	7704
MAF	MAF	Above LOQ, All Targets, Androgen Signaling, T cells, Epigenetic Modification, TH2 Differentiation	RNA	Endogenous	01	4.89952	19.5913	12.811	11.9126	5	5	4094
IL2RG	IL2RG	Above LOQ, All Targets, PI3K-Akt Signaling, JAK-STAT Signaling, TH2 Differentiation, TH17 Differentiation, MAPK Signaling, Other Interleukin Signaling, Endocytosis, IL-2 Signaling	RNA	Endogenous	01	5.44254	43.0535	14.217	15.3019	5	5	3561
KBTBD8	KBTBD8	Above LOQ, All Targets, MHC Class I Antigen Presentation	RNA	Endogenous	01	2.56778	13.4221	7.99972	7.09737	5	5	84541
CD55	CD55	Above LOQ, All Targets, Complement System, GPCR Signaling, Neutrophil Degranulation, Glycosylation	RNA	Endogenous	01	7.20207	48.154	11.5466	12.2593	5	5	1604
RPL23	RPL23	Above LOQ, All Targets, Myc, Differentiation	RNA	Endogenous	01	20.7892	314.551	141.039	117.805	5	5	9349
RBL2	RBL2	Above LOQ, All Targets, PI3K-Akt Signaling, FoxO Signaling, Senescence, Cell Cycle	RNA	Endogenous	01	10.7744	36.6699	22.0456	21.6294	5	5	5934
VCAN	VCAN	Above LOQ, All Targets, Lymphocyte Trafficking	RNA	Endogenous	01	5.46591	27.3748	13.897	12.8761	5	5	1462
VCAM1	VCAM1	Endothelial, Above LOQ, All Targets, Type II Interferon Signaling, NF-kB Signaling, Lymphocyte Regulation, Lymphocyte Trafficking, TNF Signaling, Other Interleukin Signaling	RNA	Endogenous	01	3.18013	34.1655	11.1361	10.7641	5	5	7412
ETV4	ETV4	Above LOQ, All Targets, Epigenetic Modification, MAPK Signaling	RNA	Endogenous	01	3.61341	33.6073	8.42117	8.45003	5	5	2118
PTGS2	PTGS2	Above LOQ, All Targets, EMT, Lipid Metabolism, NF-kB Signaling, Vitamin & Cofactor Metabolism, Prostaglandin Inflammation, Oxidative Stress, TNF Signaling, Other Interleukin Signaling, VEGF Signaling	RNA	Endogenous	01	3.32817	22.4615	8.89736	8.69111	5	5	5743
RAD51C	RAD51C	Above LOQ, All Targets, DNA Damage Repair, Cell Cycle	RNA	Endogenous	01	6.23347	20.5435	10.4905	10.3572	5	5	5889
KRT1	KRT1	Mast cell, Above LOQ, All Targets, Oxidative Stress, Neutrophil Degranulation, Differentiation	RNA	Endogenous	01	3.20109	16.9039	9.47167	8.84721	5	5	3848
HGF	HGF	Above LOQ, All Targets, EMT, MET Signaling, Oxidative Stress, PI3K-Akt Signaling, Cell Adhesion & Motility, MAPK Signaling, Melanoma, Other Interleukin Signaling	RNA	Endogenous	01	3.27532	18.4148	9.94488	9.06658	5	5	3082
COL17A1	COL17A1	Collagen, Above LOQ, All Targets, Cell Adhesion & Motility, Lymphocyte Regulation, Matrix Remodeling and Metastasis	RNA	Endogenous	01	3.77861	36.3024	9.72803	9.64361	5	5	1308
MS4A6A	MS4A6A	Above LOQ, All Targets, Myeloid Inflammation	RNA	Endogenous	01	5.43362	41.7454	13.7372	14.0545	5	5	64231
PSMB10	PSMB10	Above LOQ, All Targets, Glycan Sensing, IL-1 Signaling, NF-kB Signaling, Apoptosis, MHC Class I Antigen Presentation, Notch Signaling, Wnt Signaling, BCR Signaling, MAPK Signaling, Cell Cycle, TCR Signaling, Myeloid Inflammation, Hedgehog Signaling, Differentiation	RNA	Endogenous	01	6.61906	33.657	17.3406	16.9591	5	5	5699
GOT2	GOT2	Above LOQ, All Targets, Amino Acid Synthesis & Transport, Arginine Metabolism	RNA	Endogenous	01	9.03429	31.2294	13.3978	14.2815	5	5	2806
ECSIT	ECSIT	Above LOQ, All Targets, TLR Signaling, MAPK Signaling, Mitochondrial Metabolism / TCA	RNA	Endogenous	01	6.6424	21.9432	12.6402	12.6078	5	5	51295
MAGEA3/A6	MAGEA3,MAGEA6	Above LOQ, All Targets, Cancer Antigens	RNA	Endogenous	01	6.73239	33.2934	14.3691	14.4169	3	3	4105
ROPN1	ROPN1B,ROPN1	Above LOQ, All Targets, Prostate Cancer	RNA	Endogenous	01	4.81625	21.4811	10.5475	10.8494	5	5	54763
PTCRA	PTCRA	Above LOQ, All Targets, Notch Signaling, Epigenetic Modification	RNA	Endogenous	01	3.92692	27.5029	11.4106	11.4247	3	3	171558
CD3D	CD3D	Above LOQ, All Targets, Lymphocyte Regulation, TCR Signaling, Endocytosis	RNA	Endogenous	01	5.19716	34.9186	15.9858	15.7514	5	5	915
MAP2K1	MAP2K1	Above LOQ, All Targets, IL-1 Signaling, TLR Signaling, Chemokine Signaling, Apoptosis, Insulin Signaling, PI3K-Akt Signaling, Cell Adhesion & Motility, FoxO Signaling, Autophagy, NK Activity, Leukemia, IL-17 Signaling, BCR Signaling, TNF Signaling, MAPK Signaling, Estrogen Signaling, Prostate Cancer, Senescence, Melanoma, Phagocytosis, Glioma, TCR Signaling, HIF1 Signaling, VEGF Signaling, mTOR S…	RNA	Endogenous	01	7.76522	25.0941	14.2673	13.6859	5	5	5604
LY9	LY9	Above LOQ, All Targets, Lymphocyte Regulation	RNA	Endogenous	01	3.17849	22.0399	11.3553	10.4987	5	5	4063
GTF2H3	GTF2H3	Above LOQ, All Targets, DNA Damage Repair, p53 Signaling	RNA	Endogenous	01	4.55982	17.0763	9.6991	9.72861	5	5	2967
MPO	MPO	Above LOQ, All Targets, Oxidative Stress, Epigenetic Modification, Leukemia, Neutrophil Degranulation, Phagocytosis	RNA	Endogenous	01	3.06137	20.262	10.2878	9.60312	5	5	4353
CCL18	CCL18	Above LOQ, All Targets, EMT, Chemokine Signaling	RNA	Endogenous	01	3.1168	57.7811	12.7563	12.6066	1	1	6362
ITGA4	ITGA4	Above LOQ, All Targets, PI3K-Akt Signaling, Cell Adhesion & Motility, Lymphocyte Regulation, Lymphocyte Trafficking	RNA	Endogenous	01	3.75298	20.0005	12.1486	10.7751	5	5	3676
PDPN	PDPN	Above LOQ, All Targets, Cell Adhesion & Motility	RNA	Endogenous	01	4.7609	17.9831	9.89514	9.72741	5	5	10630
ARNT	ARNT	Above LOQ, All Targets, Lipid Metabolism, Oxidative Stress, HIF1 Signaling	RNA	Endogenous	01	8.11202	18.6838	13.4395	13.4541	5	5	405
HLA-G	HLA-G	Above LOQ, All Targets, Type II Interferon Signaling, MHC Class I Antigen Presentation, Lymphocyte Regulation, Lymphocyte Trafficking, NK Activity, Type I Interferon Signaling, Senescence, Phagocytosis, Endocytosis	RNA	Endogenous	01	7.53197	25.8631	13.726	13.6143	4	4	3135
IL33	IL33	Endothelial, Eosinophil genes, Above LOQ, All Targets, IL-1 Signaling, DNA Sensing	RNA	Endogenous	01	6.46138	67.8791	15.874	17.3822	5	5	90865
PIAS4	PIAS4	Above LOQ, All Targets, Lipid Metabolism, NF-kB Signaling, DNA Damage Repair, JAK-STAT Signaling, Cell Cycle	RNA	Endogenous	01	6.20356	19.3838	10.4905	10.7518	5	5	51588
FLT3	FLT3	Above LOQ, All Targets, Insulin Signaling, PI3K-Akt Signaling, Epigenetic Modification, Leukemia, MAPK Signaling	RNA	Endogenous	01	2.52008	17.0269	8.64909	8.1711	5	5	2322
IRS1	IRS1	Above LOQ, All Targets, Insulin Signaling, PI3K-Akt Signaling, FoxO Signaling, Autophagy, AMPK Signaling, MAPK Signaling, Other Interleukin Signaling, mTOR Signaling	RNA	Endogenous	01	4.65913	19.3949	10.6886	10.4694	5	5	3667
NDUFA1	NDUFA1	Above LOQ, All Targets, Mitochondrial Metabolism / TCA	RNA	Endogenous	01	6.41811	62.0507	20.4333	21.4629	5	5	4694
MCAT	MCAT	Above LOQ, All Targets, Lipid Metabolism, Fatty Acid Synthesis, Fatty Acid Oxidation	RNA	Endogenous	01	4.18301	23.0489	9.72803	9.54607	5	5	27349
SERPINA1	SERPINA1	Above LOQ, All Targets, Complement System, Neutrophil Degranulation, Glycosylation	RNA	Endogenous	01	5.55891	37.7608	13.3408	13.7253	5	5	5265
BRIP1	BRIP1	Above LOQ, All Targets, DNA Damage Repair, Cell Cycle	RNA	Endogenous	01	3.36945	15.3246	8.77824	8.43105	5	5	83990
STK11	STK11	Above LOQ, All Targets, EMT, PI3K-Akt Signaling, FoxO Signaling, Autophagy, AMPK Signaling, mTOR Signaling	RNA	Endogenous	01	9.72803	25.8628	15.9057	15.8376	5	5	6794
FUBP1	FUBP1	Above LOQ, All Targets, RNA Processing	RNA	Endogenous	01	8.57877	31.8047	16.6462	17.3726	5	5	8880
GPSM3	GPSM3	Mast cell, Above LOQ, All Targets, GPCR Signaling	RNA	Endogenous	01	5.4096	25.0535	11.7506	11.9854	5	5	63940
TCL1B	TCL1B	Above LOQ, All Targets, PI3K-Akt Signaling	RNA	Endogenous	01	4.55731	19.6627	10.22	9.92157	5	5	9623
CSF2	CSF2	Above LOQ, All Targets, JAK-STAT Signaling, NK Activity, Epigenetic Modification, Leukemia, TNF Signaling, MAPK Signaling, TCR Signaling, Other Interleukin Signaling, IL-2 Signaling, Myeloid Inflammation	RNA	Endogenous	01	2.24869	22.0557	9.61413	8.52614	2	2	1437
OSM	OSM	Above LOQ, All Targets, PI3K-Akt Signaling, JAK-STAT Signaling, Other Interleukin Signaling, IL-6 Signaling	RNA	Endogenous	01	3.80463	21.4469	9.67338	9.51125	5	5	5008
PMAIP1	PMAIP1	Above LOQ, All Targets, Apoptosis, p53 Signaling	RNA	Endogenous	01	2.75407	16.2232	8.37325	8.54899	4	4	5366
PDGFD	PDGFD	Above LOQ, All Targets, Oxidative Stress, PI3K-Akt Signaling, Cell Adhesion & Motility, PDGF Signaling, MAPK Signaling, Prostate Cancer, Melanoma	RNA	Endogenous	01	3.65921	17.7105	9.12424	8.82637	5	5	80310
TIGIT	TIGIT	Above LOQ, All Targets, T cells, Lymphocyte Trafficking, Immune Exhaustion, T-cell Checkpoints	RNA	Endogenous	01	3.10937	17.8842	10.6797	9.66984	5	5	201633
CX3CL1	CX3CL1	Above LOQ, All Targets, Chemokine Signaling, GPCR Signaling, TNF Signaling	RNA	Endogenous	01	5.7173	46.0014	13.0178	13.7877	5	5	6376
NECTIN2	NECTIN2	Endothelial, Above LOQ, All Targets, Cell Adhesion & Motility, Lymphocyte Regulation, Lymphocyte Trafficking	RNA	Endogenous	01	6.07145	19.2104	12.9436	12.4105	5	5	5819
TLR6	TLR6	Above LOQ, All Targets, TLR Signaling, MHC Class I Antigen Presentation, Oxidative Stress, Phagocytosis	RNA	Endogenous	01	4.04442	17.0717	9.43883	8.96073	5	5	10333
IRF9	IRF9	Above LOQ, All Targets, Type II Interferon Signaling, JAK-STAT Signaling, NLR Signaling, Type I Interferon Signaling, Type III Interferon Signaling	RNA	Endogenous	01	8.42117	35.4025	14.5788	15.3047	5	5	10379
IGF1	IGF1	Above LOQ, All Targets, EMT, PI3K-Akt Signaling, Cell Adhesion & Motility, FoxO Signaling, AMPK Signaling, Epigenetic Modification, p53 Signaling, MAPK Signaling, Prostate Cancer, Melanoma, Glioma, HIF1 Signaling, mTOR Signaling	RNA	Endogenous	01	2.61367	14.4285	8.5213	7.82139	5	5	3479
DAXX	DAXX	Above LOQ, All Targets, Androgen Signaling, Apoptosis, MAPK Signaling	RNA	Endogenous	01	6.54895	16.4086	11.0472	10.8311	5	5	1616
LRP6	LRP6	Above LOQ, All Targets, Wnt Signaling, mTOR Signaling	RNA	Endogenous	01	3.97524	19.8079	9.28137	9.09808	5	5	4040
HLA-DQB1	HLA-DQB1	Endothelial, Above LOQ, All Targets, Type II Interferon Signaling, Lymphocyte Trafficking, Phagocytosis, TCR Signaling, MHC Class II Antigen Presentation	RNA	Endogenous	01	6.18829	44.6474	15.7961	16.9608	3	3	3119
WNT7B	WNT7B	Above LOQ, All Targets, GPCR Signaling, Wnt Signaling, mTOR Signaling	RNA	Endogenous	01	4.55497	16.5012	9.21096	9.16416	5	5	7477
FN1	FN1	Above LOQ, All Targets, EMT, MET Signaling, PI3K-Akt Signaling, Cell Adhesion & Motility, MAPK Signaling, Myc, Other Interleukin Signaling	RNA	Endogenous	01	3.02363	250.852	23.5012	22.5571	3	3	2335
SAMSN1	SAMSN1	Mast cell, Above LOQ, All Targets, Lymphocyte Regulation	RNA	Endogenous	01	3.51659	19.8079	11.953	10.7513	5	5	64092
BMP7	BMP7	Above LOQ, All Targets, EMT, TGF-beta Signaling, Oxidative Stress	RNA	Endogenous	01	4.33144	24.766	10.7744	10.5623	5	5	655
TACSTD2	TACSTD2	Epithelium only, Above LOQ, All Targets, Androgen Signaling	RNA	Endogenous	01	6.11899	239.523	13.8011	19.6267	5	5	4070
IFI27	IFI27	Endothelial, up in mixed region, Above LOQ, All Targets, Type I Interferon Signaling	RNA	Endogenous	01	6.99559	145.755	18.7267	20.778	5	5	3429
IGLL1	IGLL1	Above LOQ, All Targets, B cells	RNA	Endogenous	01	4.50741	47.2459	14.365	14.3273	1	1	3543
FGF14	FGF14	Above LOQ, All Targets, FGFR Signaling	RNA	Endogenous	01	3.81198	18.8061	9.26996	8.67214	5	5	2259
TCF7	TCF7	Above LOQ, All Targets, Leukemia, Wnt Signaling, Prostate Cancer	RNA	Endogenous	01	3.29101	27.677	11.5933	11.3161	5	5	6932
WEE1	WEE1	Above LOQ, All Targets, Cell Cycle	RNA	Endogenous	01	5.96458	19.5052	11.2499	11.0222	5	5	7465
SELP	SELP	Endothelial, Above LOQ, All Targets, Lymphocyte Trafficking	RNA	Endogenous	01	3.6693	37.5888	13.3577	12.5624	5	5	6403
PRKCD	PRKCD	Above LOQ, All Targets, Glycan Sensing, Type II Interferon Signaling, Chemokine Signaling, Apoptosis, ERBB2 Signaling, Oxidative Stress, Autophagy, NLR Signaling, GPCR Signaling, Neutrophil Degranulation, Estrogen Signaling, Phagocytosis, VEGF Signaling	RNA	Endogenous	01	8.63634	21.6581	14.4666	14.657	5	5	5580
GZMM	GZMM	Above LOQ, All Targets, Complement System, Cytotoxicity	RNA	Endogenous	01	3.43512	20.1094	10.5584	10.1691	2	2	3004
PRKACB	PRKACB	Above LOQ, All Targets, Glycan Sensing, Chemokine Signaling, Lipid Metabolism, Insulin Signaling, Autophagy, GPCR Signaling, Glycolysis & Glucose Transport, Wnt Signaling, MAPK Signaling, Estrogen Signaling, VEGF Signaling, Hedgehog Signaling, Differentiation	RNA	Endogenous	01	4.75078	23.6106	13.7793	13.0324	5	5	5567
LAIR2	LAIR2	Above LOQ, All Targets, Lymphocyte Regulation	RNA	Endogenous	01	3.07187	20.5809	10.4334	9.88168	4	4	3904
HLA-DRB3	HLA-DRB3	Above LOQ, All Targets, Type II Interferon Signaling, Lymphocyte Trafficking, Phagocytosis, TCR Signaling, MHC Class II Antigen Presentation	RNA	Endogenous	01	9.97381	142.134	37.2089	39.4179	2	2	3125
ANLN	ANLN	Above LOQ, All Targets, Cell Cycle	RNA	Endogenous	01	4.29622	16.1072	9.67338	9.18399	5	5	54443
ITGB6	ITGB6	Above LOQ, All Targets, PI3K-Akt Signaling, Cell Adhesion & Motility	RNA	Endogenous	01	4.38235	17.2666	9.64893	9.44986	5	5	3694
GATA3	GATA3	Above LOQ, All Targets, TH1 Differentiation, TH2 Differentiation, Estrogen Signaling, Other Interleukin Signaling, TH9 Differentiation	RNA	Endogenous	01	3.20257	17.0763	9.76032	8.94328	5	5	2625
COL5A2	COL5A2	Collagen, Above LOQ, All Targets, MET Signaling, PDGF Signaling, Differentiation	RNA	Endogenous	01	3.46065	26.3211	11.6248	10.6863	5	5	1290
EYA1	EYA1	Above LOQ, All Targets, DNA Damage Repair, Epigenetic Modification	RNA	Endogenous	01	4.02437	22.0353	11.7525	11.6444	5	5	2138
AFDN	AFDN	Above LOQ, All Targets, Lymphocyte Trafficking	RNA	Endogenous	01	2.35312	26.9796	9.77861	9.79719	2	2	4301
SPA17	SPA17	Above LOQ, All Targets, Prostate Cancer	RNA	Endogenous	01	3.50101	50.2914	10.0733	10.1114	4	4	53340
SYK	SYK	Above LOQ, All Targets, Glycan Sensing, NF-kB Signaling, PI3K-Akt Signaling, NK Activity, BCR Signaling, Ion Transport, Phagocytosis, Other Interleukin Signaling, IL-2 Signaling, Myeloid Inflammation	RNA	Endogenous	01	6.24897	39.9129	12.1842	13.0683	5	5	6850
FAM30A	FAM30A	Above LOQ, All Targets, B cells	RNA	Endogenous	01	3.86107	21.7021	10.9846	10.757	5	5	9834
CD3G	CD3G	Above LOQ, All Targets, T cells, Lymphocyte Regulation, Phagocytosis, TCR Signaling, Endocytosis	RNA	Endogenous	01	2.53302	15.6481	7.76716	7.43153	5	5	917
HDAC5	HDAC5	Above LOQ, All Targets, Notch Signaling	RNA	Endogenous	01	6.18442	20.7119	10.4546	10.7159	5	5	10014
MX1	MX1	Above LOQ, All Targets, Interferon Response Genes, Type I Interferon Signaling	RNA	Endogenous	01	8.10837	35.3793	13.7324	14.02	5	5	4599
TIE1	TIE1	Endothelial, Above LOQ, All Targets, Matrix Remodeling and Metastasis	RNA	Endogenous	01	3.07683	21.8093	12.0504	10.6326	5	5	7075
CYFIP2	CYFIP2	Above LOQ, All Targets, Phagocytosis, VEGF Signaling	RNA	Endogenous	01	4.4923	30.9576	11.5771	12.1329	5	5	26999
CD200	CD200	Endothelial, Above LOQ, All Targets, Lymphocyte Regulation	RNA	Endogenous	01	3.5179	21.4345	11.4094	10.1663	3	3	4345
RPS6KB1	RPS6KB1	Above LOQ, All Targets, TGF-beta Signaling, Insulin Signaling, PI3K-Akt Signaling, Autophagy, AMPK Signaling, Leukemia, Phagocytosis, HIF1 Signaling, mTOR Signaling	RNA	Endogenous	01	6.3782	22.8819	11.0203	11.3795	5	5	6198
SETD2	SETD2	Above LOQ, All Targets, Epigenetic Modification, Amino Acid Synthesis & Transport	RNA	Endogenous	01	9.48195	23.4626	14.588	14.7575	5	5	29072
PDGFA	PDGFA	Above LOQ, All Targets, PI3K-Akt Signaling, Cell Adhesion & Motility, JAK-STAT Signaling, Epigenetic Modification, MAPK Signaling, Prostate Cancer, Melanoma, Glioma	RNA	Endogenous	01	4.041	21.0059	11.8853	11.4074	5	5	5154
SSX4	SSX4,SSX4B	Above LOQ, All Targets, Prostate Cancer	RNA	Endogenous	01	3.22918	24.1805	9.41238	9.2457	3	3	6759
CD81	CD81	Above LOQ, All Targets, Complement System, Lymphocyte Regulation, BCR Signaling	RNA	Endogenous	01	16.3738	217.811	77.0574	69.229	5	5	975
RPS6	RPS6	Above LOQ, All Targets, Insulin Signaling, PI3K-Akt Signaling, HIF1 Signaling, mTOR Signaling, Differentiation	RNA	Endogenous	01	17.5524	334.119	145.349	116.284	5	5	6194
CD36	CD36	Above LOQ, All Targets, TLR Signaling, Lipid Metabolism, MHC Class I Antigen Presentation, Oxidative Stress, AMPK Signaling, Neutrophil Degranulation, Phagocytosis, Other Interleukin Signaling, NO Signaling, Differentiation, PPAR Signaling	RNA	Endogenous	01	4.09957	22.7533	12.0397	11.2614	5	5	948
CD53	CD53	Mast cell, Above LOQ, All Targets, Neutrophil Degranulation	RNA	Endogenous	01	4.58872	108.737	15.2291	19.7229	5	5	963
CXCL6	CXCL6	Above LOQ, All Targets, Chemokine Signaling, GPCR Signaling, TNF Signaling	RNA	Endogenous	01	2.53684	38.9235	9.58396	9.02058	3	3	6372
IFITM2	IFITM2	Mast cell, Endothelial, Pericyte, Above LOQ, All Targets, Type I Interferon Signaling	RNA	Endogenous	01	9.53058	55.8923	23.7197	23.124	3	3	10581
TLR7	TLR7	PSW vs Asthmatic muscle, Above LOQ, All Targets, TLR Signaling, Dendritic Cells	RNA	Endogenous	01	1.98079	23.6728	9.64204	9.25661	5	5	51284
TNFRSF4	TNFRSF4	Mast cell, Endothelial, PSW vs Asthmatic muscle, Above LOQ, All Targets, NF-kB Signaling, T-cell Checkpoints	RNA	Endogenous	01	3.33768	19.5365	8.39817	7.9238	5	5	7293
CD8B	CD8B2,CD8B	Above LOQ, All Targets, T cells, Lymphocyte Regulation, Lymphocyte Trafficking, TCR Signaling	RNA	Endogenous	01	3.67176	20.4082	10.2694	9.7191	5	5	926
ICOSLG	LOC102723996,ICOSLG	Above LOQ, All Targets, Lymphocyte Trafficking, T-cell Checkpoints	RNA	Endogenous	01	3.13247	19.0664	11.5053	10.3515	5	5	23308
DEFB1	DEFB1	Above LOQ, All Targets, Host Defense Peptides	RNA	Endogenous	01	4.0395	19.1345	9.23239	8.84458	5	5	1672
CMTM6	CMTM6	Above LOQ, All Targets, Neutrophil Degranulation	RNA	Endogenous	01	4.70464	31.1525	12.1343	13.3442	5	5	54918
ATG5	ATG5	Above LOQ, All Targets, Autophagy, NLR Signaling, RNA Sensing	RNA	Endogenous	01	7.53227	18.8985	12.7515	12.7629	5	5	9474
PSMB8	PSMB8	Endothelial, Above LOQ, All Targets, Glycan Sensing, IL-1 Signaling, NF-kB Signaling, Apoptosis, MHC Class I Antigen Presentation, Notch Signaling, Type I Interferon Signaling, Wnt Signaling, BCR Signaling, MAPK Signaling, Cell Cycle, TCR Signaling, Myeloid Inflammation, Hedgehog Signaling, Differentiation	RNA	Endogenous	01	6.61906	40.1786	14.4735	15.1393	5	5	5696
LCN2	LCN2	Epithelium only, Above LOQ, All Targets, EMT, Host Defense Peptides, Oxidative Stress, Neutrophil Degranulation, Other Interleukin Signaling	RNA	Endogenous	01	3.41427	2871.92	12.1604	17.4034	5	5	3934
IL1RAP	IL1RAP	Eosinophil genes, Above LOQ, All Targets, TH17 Differentiation, MAPK Signaling	RNA	Endogenous	01	4.38235	18.4605	9.67777	9.27136	5	5	3556
PNOC	PNOC	Above LOQ, All Targets, B cells, GPCR Signaling	RNA	Endogenous	01	2.78012	15.5691	9.10901	8.56024	5	5	5368
C7	C7	Endothelial, Above LOQ, All Targets, Complement System	RNA	Endogenous	01	2.71931	35.1264	11.9689	11.4055	5	5	730
CCR1	CCR1	Above LOQ, All Targets, Chemokine Signaling, T cells, GPCR Signaling, Other Interleukin Signaling	RNA	Endogenous	01	3.00232	14.6919	8.17772	7.53215	5	5	1230
H3-3A	H3-3A,H3P6	Epithelium only, Above LOQ, All Targets, Notch Signaling, Epigenetic Modification, Wnt Signaling, Estrogen Signaling, Senescence, Cell Cycle, Differentiation	RNA	Endogenous	01	13.6496	185.538	46.9804	48.3761	5	5	3020
KLRD1	KLRD1	Above LOQ, All Targets, Lymphocyte Regulation, NK Activity	RNA	Endogenous	01	3.08237	14.8191	8.27158	7.84162	5	5	3824
CT45A1	CT45A1	Above LOQ, All Targets, Cancer Antigens	RNA	Endogenous	01	3.82904	55.0253	16.1072	15.8703	1	1	541466
PDCD1	PDCD1	Above LOQ, All Targets, T cells, Lymphocyte Trafficking, Immune Exhaustion, T-cell Checkpoints, TCR Signaling	RNA	Endogenous	01	4.14239	23.4064	12.3267	11.7081	5	5	5133
NRDE2	NRDE2	Above LOQ, All Targets, Internal Reference	RNA	Control	01	4.62558	19.405	10.0956	10.5667	5	5	55051
TNFSF10	TNFSF10	Endothelial, Epithelium only, Above LOQ, All Targets, Apoptosis, FoxO Signaling, NK Activity	RNA	Endogenous	01	7.46825	79.8706	14.6087	16.7356	5	5	8743
SOS1	SOS1	Above LOQ, All Targets, Chemokine Signaling, MET Signaling, ERBB2 Signaling, Insulin Signaling, PI3K-Akt Signaling, Cell Adhesion & Motility, FoxO Signaling, EGFR Signaling, PDGF Signaling, JAK-STAT Signaling, GPCR Signaling, NK Activity, Leukemia, BCR Signaling, MAPK Signaling, Estrogen Signaling, Prostate Cancer, Glioma, TCR Signaling, Other Interleukin Signaling, mTOR Signaling, IL-2 Signaling…	RNA	Endogenous	01	8.0536	17.9545	12.9414	12.947	5	5	6654
GPX4	GPX4	Epithelium only, Above LOQ, All Targets, Lipid Metabolism, Oxidative Stress	RNA	Endogenous	01	10.6363	79.118	20.6318	23.1566	5	5	2879
HMGB1	HMGB1	Endothelial, Above LOQ, All Targets, RAGE Signaling, EMT, IL-1 Signaling, TLR Signaling, Apoptosis, DNA Damage Repair, Autophagy, Neutrophil Degranulation, RNA Sensing	RNA	Endogenous	01	5.90946	23.2863	13.8361	13.5847	5	5	3146
SLC7A5	SLC7A5	PSW vs Asthmatic muscle, Above LOQ, All Targets, Amino Acid Synthesis & Transport, mTOR Signaling	RNA	Endogenous	01	4.69468	23.6581	12.8054	11.7767	5	5	8140
CCL3/L1	CCL3,CCL3L3,CCL3L1	Above LOQ, All Targets, TLR Signaling, Chemokine Signaling, GPCR Signaling, Immune Exhaustion, Other Interleukin Signaling	RNA	Endogenous	01	4.55066	23.8444	12.4868	12.0903	5	5	6348
LY6E	LY6E	Epithelium only, PSW vs Asthmatic muscle, Above LOQ, All Targets, T cells	RNA	Endogenous	01	8.72994	158.046	23.5134	25.9135	5	5	4061
GABPA	GABPA	Above LOQ, All Targets, Mitochondrial Metabolism / TCA	RNA	Endogenous	01	5.91292	19.9555	11.8853	11.8151	5	5	2551
ARG2	ARG2	Above LOQ, All Targets, Amino Acid Synthesis & Transport, Arginine Metabolism	RNA	Endogenous	01	2.89127	17.7837	9.3797	9.21358	5	5	384
ELMO1	ELMO1	Endothelial, Above LOQ, All Targets, Chemokine Signaling, Phagocytosis, VEGF Signaling	RNA	Endogenous	01	4.62809	23.9168	15.6611	13.9331	5	5	9844
MPPED1	MPPED1	Above LOQ, All Targets, Differentiation	RNA	Endogenous	01	3.3212	18.8369	9.74446	9.25885	5	5	758
CD1C	CD1C	Above LOQ, All Targets, T cells, Lymphocyte Regulation	RNA	Endogenous	01	2.17126	14.5183	8.5615	7.80738	5	5	911
MAP3K1	MAP3K1	Above LOQ, All Targets, TLR Signaling, MAPK Signaling, RNA Sensing, Myeloid Inflammation	RNA	Endogenous	01	8.64909	29.5503	13.8042	14.1576	5	5	4214
FCGR1A	FCGR1CP,FCGR1B,FCGR1A	Above LOQ, All Targets, Type II Interferon Signaling, MHC Class I Antigen Presentation, Lymphocyte Regulation, Epigenetic Modification, Leukemia, Phagocytosis	RNA	Endogenous	01	3.56892	33.5317	15.0183	14.0154	3	3	2209
RIN1	RIN1	Above LOQ, All Targets, Lipid Metabolism	RNA	Endogenous	01	7.16018	24.9173	11.7265	12.3165	5	5	9610
IL15RA	IL15RA	Above LOQ, All Targets, JAK-STAT Signaling, IL-2 Signaling	RNA	Endogenous	01	5.26166	19.4068	10.7323	10.3881	5	5	3601
MLPH	MLPH	Mast cell, Above LOQ, All Targets, Cell Cycle	RNA	Endogenous	01	5.12297	37.3403	13.5512	12.9405	5	5	79083
CPSF7	CPSF7	Above LOQ, All Targets, RNA Processing	RNA	Endogenous	01	8.1655	24.636	15.9669	15.8259	5	5	79869
TPR	TPR	Above LOQ, All Targets, Interferon Response Genes, Glycolysis & Glucose Transport, Cell Cycle	RNA	Endogenous	01	7.42629	25.6858	15.3048	15.0523	5	5	7175
ERCC6	ERCC6	Above LOQ, All Targets, DNA Damage Repair, Oxidative Stress	RNA	Endogenous	01	5.76108	19.3949	10.0326	9.8507	5	5	2074
EGFR	EGFR	Above LOQ, All Targets, EMT, ERBB2 Signaling, Oxidative Stress, PI3K-Akt Signaling, Cell Adhesion & Motility, FoxO Signaling, EGFR Signaling, JAK-STAT Signaling, GPCR Signaling, Notch Signaling, MAPK Signaling, Estrogen Signaling, Prostate Cancer, Melanoma, Glioma, NO Signaling, HIF1 Signaling, Endocytosis, Differentiation	RNA	Endogenous	01	7.81941	84.5051	18.178	18.8318	5	5	1956
POLR2A	POLR2A	Above LOQ, All Targets, DNA Damage Repair, Internal Reference, p53 Signaling, Estrogen Signaling, FGFR Signaling, Differentiation	RNA	Control	01	8.01007	37.0663	15.9637	16.3593	5	5	5430
MUTYH	MUTYH	Above LOQ, All Targets, DNA Damage Repair	RNA	Endogenous	01	4.39863	21.1771	10.4261	10.7038	5	5	4595
NF2	NF2	Above LOQ, All Targets, Phagocytosis	RNA	Endogenous	01	5.38922	17.8842	10.3994	10.4509	5	5	4771
PSMC4	PSMC4	Above LOQ, All Targets, Glycan Sensing, IL-1 Signaling, NF-kB Signaling, Apoptosis, MHC Class I Antigen Presentation, Internal Reference, Notch Signaling, Wnt Signaling, BCR Signaling, MAPK Signaling, Cell Cycle, TCR Signaling, Myeloid Inflammation, Hedgehog Signaling, Differentiation	RNA	Control	01	5.40467	23.2379	11.0587	11.2042	5	5	5704
PNMA1	PNMA1	Above LOQ, All Targets, Apoptosis	RNA	Endogenous	01	4.38073	22.5488	11.1746	11.6285	5	5	9240
TAP1	TAP1	Above LOQ, All Targets, MHC Class I Antigen Presentation, Phagocytosis, Drug Resistance	RNA	Endogenous	01	11.3894	48.9632	20.0109	20.2967	5	5	6890
STAT6	STAT6	Above LOQ, All Targets, T cells, Oxidative Stress, PDGF Signaling, JAK-STAT Signaling, DNA Sensing, TH2 Differentiation, Other Interleukin Signaling, TH9 Differentiation	RNA	Endogenous	01	8.7339	49.2122	22.8699	22.1478	5	5	6778
MYCT1	MYCT1	Endothelial, Above LOQ, All Targets, Matrix Remodeling and Metastasis	RNA	Endogenous	01	4.15984	22.7851	11.5245	11.1433	5	5	80177
ENO1	ENO1	Above LOQ, All Targets, Glycolysis & Glucose Transport, Myc, HIF1 Signaling	RNA	Endogenous	01	5.98401	19.6156	12.3716	12.173	5	5	2023
CD80	CD80	Eosinophil genes, Above LOQ, All Targets, TLR Signaling, T cells, B cells, PI3K-Akt Signaling, Lymphocyte Trafficking, T-cell Checkpoints, Other Interleukin Signaling	RNA	Endogenous	01	2.97488	17.3951	9.95991	9.00726	5	5	941
HK1	HK1	Above LOQ, All Targets, Insulin Signaling, Glycolysis & Glucose Transport, HIF1 Signaling	RNA	Endogenous	01	9.79905	34.8849	17.5865	17.7176	5	5	3098
SMAD3	SMAD3	Above LOQ, All Targets, EMT, TGF-beta Signaling, IL-1 Signaling, FoxO Signaling, Notch Signaling, Leukemia, Wnt Signaling, TH17 Differentiation, Senescence, Cell Cycle, Endocytosis, Treg Differentiation, Differentiation, TH9 Differentiation	RNA	Endogenous	01	6.38205	25.9899	12.3169	12.7483	5	5	4088
TNFRSF13B	TNFRSF13B	Above LOQ, All Targets, NF-kB Signaling	RNA	Endogenous	01	3.49832	33.7918	10.7091	10.5105	5	5	23495
JAK2	JAK2	Above LOQ, All Targets, EMT, Type II Interferon Signaling, Chemokine Signaling, Oxidative Stress, PI3K-Akt Signaling, JAK-STAT Signaling, Epigenetic Modification, TH1 Differentiation, TH17 Differentiation, MAPK Signaling, Cell Cycle, Other Interleukin Signaling, IL-6 Signaling, IL-2 Signaling	RNA	Endogenous	01	6.66708	20.9055	12.1578	12.1881	5	5	3717
FGCR2A/B	FCGR2B,FCGR2C,FCGR2A	Above LOQ, All Targets, Neutrophil Degranulation, Phagocytosis	RNA	Endogenous	01	7.23451	66.8028	20.3205	21.0705	5	5	2212
AKAP1	AKAP1	Pericyte, Above LOQ, All Targets, Prostate Cancer	RNA	Endogenous	01	5.46883	25.6975	12.1105	12.0403	5	5	8165
CLCF1	CLCF1	Above LOQ, All Targets, IL-6 Signaling	RNA	Endogenous	01	3.00232	18.2567	9.50155	9.28597	5	5	23529
TPM4	TPM4	Endothelial, PSW vs Asthmatic muscle, Above LOQ, All Targets, Internal Reference	RNA	Control	01	9.79905	84.9661	34.8569	34.2941	5	5	7171
TWF1	TWF1	Above LOQ, All Targets, Cell Cycle	RNA	Endogenous	01	7.8633	30.4691	14.445	14.5341	5	5	5756
NR4A1	NR4A1	Above LOQ, All Targets, PI3K-Akt Signaling, MAPK Signaling	RNA	Endogenous	01	6.27049	72.5332	14.3804	15.2542	5	5	3164
NKD1	NKD1	Above LOQ, All Targets, Wnt Signaling	RNA	Endogenous	01	3.27331	25.602	10.8126	9.91438	5	5	85407
GPI	GPI	Above LOQ, All Targets, Internal Reference, Glycolysis & Glucose Transport, p53 Signaling, Neutrophil Degranulation, Pentose Phosphate	RNA	Control	01	5.65988	34.1725	15.2707	14.9715	5	5	2821
ADH1A/B/C	ADH1C,ADH1B,ADH1A	Above LOQ, All Targets, Glycolysis & Glucose Transport, Amino Acid Synthesis & Transport, Fatty Acid Oxidation, Retinoic Acid Signaling	RNA	Endogenous	01	9.51298	92.5057	28.7687	28.8107	5	5	124
KRT14	KRT14	PSW vs Asthmatic muscle, Above LOQ, All Targets, Cell Adhesion & Motility, Estrogen Signaling, Differentiation	RNA	Endogenous	01	6.36985	36.2997	15.5393	15.8655	5	5	3861
CCL28	CCL28	PSW vs Asthmatic muscle, Above LOQ, All Targets, Chemokine Signaling, GPCR Signaling	RNA	Endogenous	01	3.37027	42.2976	8.1869	8.18172	5	5	56477
C1R	C1R	Above LOQ, All Targets, Complement System, Phagocytosis	RNA	Endogenous	01	7.63105	108.946	29.7299	30.5604	5	5	715
RPTOR	RPTOR	Above LOQ, All Targets, Insulin Signaling, PI3K-Akt Signaling, Autophagy, AMPK Signaling, p53 Signaling, mTOR Signaling	RNA	Endogenous	01	6.62962	20.8212	12.6861	12.6443	5	5	57521
CXCL9	CXCL9	Above LOQ, All Targets, TLR Signaling, Chemokine Signaling, T cells, GPCR Signaling	RNA	Endogenous	01	2.52877	128.126	10.131	10.2825	5	5	4283
DGLUCY	DGLUCY	Above LOQ, All Targets, Glutamine Metabolism	RNA	Endogenous	01	9.23074	24.1711	14.8936	15.0822	5	5	80017
SPIB	SPIB	Above LOQ, All Targets, B cells	RNA	Endogenous	01	3.09582	36.3761	12.1085	11.2177	5	5	6689
TRAF3	TRAF3	Above LOQ, All Targets, TLR Signaling, NF-kB Signaling, NLR Signaling, TNF Signaling, RNA Sensing	RNA	Endogenous	01	8.7465	20.2306	13.5732	13.6064	5	5	7187
FCRL2	FCRL2	Above LOQ, All Targets, B cells	RNA	Endogenous	01	2.40481	39.9318	10.2041	10.0833	5	5	79368
IFNA1	IFNA1	Above LOQ, All Targets, TLR Signaling, PI3K-Akt Signaling, JAK-STAT Signaling, NLR Signaling, NK Activity, DNA Sensing, Type I Interferon Signaling, RNA Sensing	RNA	Endogenous	01	0.952285	27.7795	8.00765	7.81307	1	1	3439
RAC2	RAC2	Mast cell, PSW vs Asthmatic muscle, Above LOQ, All Targets, Chemokine Signaling, PI3K-Akt Signaling, Cell Adhesion & Motility, Lymphocyte Trafficking, NK Activity, Wnt Signaling, BCR Signaling, MAPK Signaling, Phagocytosis, VEGF Signaling, Myeloid Inflammation	RNA	Endogenous	01	6.8321	58.0948	15.5456	17.509	5	5	5880
CXCL12	CXCL12	Endothelial, Above LOQ, All Targets, EMT, Chemokine Signaling, NF-kB Signaling, Lymphocyte Trafficking, GPCR Signaling, Estrogen Signaling, Differentiation	RNA	Endogenous	01	4.07642	43.5372	13.8078	12.5051	5	5	6387
WNT7A	WNT7A	Above LOQ, All Targets, GPCR Signaling, Wnt Signaling, mTOR Signaling	RNA	Endogenous	01	4.08994	18.924	9.48228	9.45652	5	5	7476
LCOR	LCOR	Above LOQ, All Targets, Epigenetic Modification	RNA	Endogenous	01	5.49383	16.4214	8.61422	8.98711	5	5	84458
BLVRA	BLVRA	Above LOQ, All Targets, Lipid Metabolism, T cells	RNA	Endogenous	01	5.78255	23.6298	11.4664	11.5039	5	5	644
PPARGC1B	PPARGC1B	Above LOQ, All Targets, Lipid Metabolism, Oxidative Stress, Mitochondrial Metabolism / TCA	RNA	Endogenous	01	4.13732	16.6088	9.54238	9.09384	5	5	133522
OLFML2B	OLFML2B	Above LOQ, All Targets, Matrix Remodeling and Metastasis	RNA	Endogenous	01	3.20228	24.6753	9.72803	9.16483	5	5	25903
CCL11	CCL11	Above LOQ, All Targets, Chemokine Signaling, GPCR Signaling, Other Interleukin Signaling	RNA	Endogenous	01	3.25343	17.9864	8.63997	8.04856	5	5	6356
HAMP	HAMP	Above LOQ, All Targets, TGF-beta Signaling	RNA	Endogenous	01	4.6539	19.2859	9.85926	10.0879	5	5	57817
LILRB1	LILRB1	Above LOQ, All Targets, T cells, Lymphocyte Regulation, BCR Signaling	RNA	Endogenous	01	3.90199	22.9123	11.7749	11.0086	2	2	10859
CACNA1C	CACNA1C	Above LOQ, All Targets, MAPK Signaling, Ion Transport, Differentiation	RNA	Endogenous	01	4.02766	23.1205	11.4789	10.8837	5	5	775
HLA-A	HLA-A	Endothelial, up in mixed region, Above LOQ, All Targets, Type II Interferon Signaling, MHC Class I Antigen Presentation, Lymphocyte Regulation, Lymphocyte Trafficking, NK Activity, Type I Interferon Signaling, Neutrophil Degranulation, Senescence, Phagocytosis, Endocytosis	RNA	Endogenous	01	14.9266	665.487	216.27	168.081	1	1	3105
TNFRSF13C	TNFRSF13C	Above LOQ, All Targets, NF-kB Signaling	RNA	Endogenous	01	3.57539	84.1787	10.8998	12.2296	2	2	115650
KMT2D	KMT2D	Above LOQ, All Targets, Epigenetic Modification, Amino Acid Synthesis & Transport, Wnt Signaling, Differentiation	RNA	Endogenous	01	9.25116	25.852	18.7073	17.8657	5	5	8085
NGFR	NGFR	Above LOQ, All Targets, NF-kB Signaling, PI3K-Akt Signaling, Epigenetic Modification, MAPK Signaling	RNA	Endogenous	01	5.2808	27.2778	12.5967	12.1338	5	5	4804
GNG7	GNG7	Above LOQ, All Targets, Chemokine Signaling, PI3K-Akt Signaling, GPCR Signaling, Wnt Signaling	RNA	Endogenous	01	2.67854	25.1138	9.22524	8.69951	5	5	2788
GNLY	GNLY	PSW vs Asthmatic muscle, Above LOQ, All Targets, Host Defense Peptides	RNA	Endogenous	01	2.55336	34.3664	11.1118	11.2087	5	5	10578
IFNL2	IFNL2,IFNL3	Above LOQ, All Targets, JAK-STAT Signaling, Type III Interferon Signaling, Other Interleukin Signaling	RNA	Endogenous	01	3.96727	25.8791	10.6083	10.3729	4	4	282616
ITGB2	ITGB2	Above LOQ, All Targets, TLR Signaling, Complement System, Lymphocyte Regulation, Lymphocyte Trafficking, NK Activity, Neutrophil Degranulation, Phagocytosis, Other Interleukin Signaling	RNA	Endogenous	01	7.21992	65.0387	19.0714	22.3549	5	5	3689
TNKS	TNKS	Above LOQ, All Targets, Wnt Signaling	RNA	Endogenous	01	8.00391	19.4166	12.5825	12.4407	5	5	8658
IL1R2	IL1R2	Above LOQ, All Targets, IL-1 Signaling, Epigenetic Modification, Prostate Cancer, Other Interleukin Signaling	RNA	Endogenous	01	3.53435	18.6096	9.19843	9.05598	5	5	7850
PIK3CG	PIK3CG	Above LOQ, All Targets, Chemokine Signaling, Lipid Metabolism, PI3K-Akt Signaling, GPCR Signaling, Ion Transport	RNA	Endogenous	01	3.20886	16.5844	9.86096	9.14533	5	5	5294
HIF1A	HIF1A	Above LOQ, All Targets, EMT, Oxidative Stress, Autophagy, Notch Signaling, Circadian Clock, TH17 Differentiation, Other Interleukin Signaling, HIF1 Signaling, Immortality & Stemness	RNA	Endogenous	01	6.0692	37.0701	14.2898	14.091	5	5	3091
CUL1	CUL1	PSW vs Asthmatic muscle, Above LOQ, All Targets, Glycan Sensing, TGF-beta Signaling, IL-1 Signaling, TLR Signaling, NF-kB Signaling, MHC Class I Antigen Presentation, Notch Signaling, Wnt Signaling, Circadian Clock, IL-17 Signaling, BCR Signaling, Cell Cycle, TCR Signaling, Proteotoxic Stress, Myeloid Inflammation, Hedgehog Signaling	RNA	Endogenous	01	9.25116	25.3635	16.2427	16.1529	5	5	8454
SIN3A	SIN3A	Above LOQ, All Targets, Lipid Metabolism, Oxidative Stress, Epigenetic Modification	RNA	Endogenous	01	8.55078	22.2628	14.1162	14.0912	5	5	25942
PRKCE	PRKCE	Above LOQ, All Targets, ERBB2 Signaling, GPCR Signaling, Phagocytosis	RNA	Endogenous	01	4.5687	17.8198	10.1853	9.3103	5	5	5581
RANBP2	RANBP2	Above LOQ, All Targets, Interferon Response Genes, Glycolysis & Glucose Transport, Cell Cycle	RNA	Endogenous	01	9.60327	30.3827	18.7004	18.5175	5	5	5903
VEGFA	VEGFA	Above LOQ, All Targets, EMT, PI3K-Akt Signaling, Cell Adhesion & Motility, MAPK Signaling, Other Interleukin Signaling, NO Signaling, HIF1 Signaling, VEGF Signaling, Hedgehog Signaling	RNA	Endogenous	01	8.7339	52.9751	17.2548	17.9996	5	5	7422
SERPINB5	SERPINB5	Above LOQ, All Targets, p53 Signaling	RNA	Endogenous	01	3.60719	29.7761	10.5853	9.79844	5	5	5268
COL6A3	COL6A3	Collagen, Above LOQ, All Targets, PI3K-Akt Signaling, Cell Adhesion & Motility, PDGF Signaling, Differentiation	RNA	Endogenous	01	4.24519	132.143	29.723	29.8953	5	5	1293
TAF3	TAF3	Above LOQ, All Targets, RNA Processing	RNA	Endogenous	01	4.39863	16.3557	9.90396	9.95127	5	5	83860
DLL4	DLL4	Above LOQ, All Targets, Notch Signaling, TH1 Differentiation	RNA	Endogenous	01	3.67845	17.6886	10.4905	9.64194	5	5	54567
NFATC2	NFATC2	Above LOQ, All Targets, Glycan Sensing, NK Activity, Wnt Signaling, BCR Signaling, Senescence, TCR Signaling, VEGF Signaling, Myeloid Inflammation	RNA	Endogenous	01	3.06137	19.7903	11.155	10.8129	5	5	4773
ALDOA	ALDOA,LOC112694756	Above LOQ, All Targets, Glycolysis & Glucose Transport, Neutrophil Degranulation, HIF1 Signaling, Pentose Phosphate	RNA	Endogenous	01	19.0749	185.876	53.2843	55.0917	2	2	226
PLK1	PLK1	Above LOQ, All Targets, FoxO Signaling, Cilium Assembly, Cell Cycle, Myc	RNA	Endogenous	01	3.47703	15.8862	9.95991	9.73739	5	5	5347
CD63	CD63	Mast cell, Endothelial, Above LOQ, All Targets, Neutrophil Degranulation, Lysosome	RNA	Endogenous	01	8.42117	155.726	46.4267	41.0358	5	5	967
FZD8	FZD8	Above LOQ, All Targets, GPCR Signaling, Wnt Signaling, mTOR Signaling	RNA	Endogenous	01	5.10454	18.8963	9.67338	9.59115	5	5	8325
HSPB1	HSPB1	Endothelial, Epithelium only, Above LOQ, All Targets, Oxidative Stress, MAPK Signaling, VEGF Signaling	RNA	Endogenous	01	14.1371	198.081	40.8536	45.6319	5	5	3315
SFN	SFN	Above LOQ, All Targets, Apoptosis, p53 Signaling, Cell Cycle	RNA	Endogenous	01	8.35269	64.6813	15.6174	16.0503	5	5	2810
ANKRD28	ANKRD28	Above LOQ, All Targets, Matrix Remodeling and Metastasis, Glycosylation	RNA	Endogenous	01	5.78255	15.9006	10.3812	10.3061	5	5	23243
PRDM1	PRDM1	Above LOQ, All Targets, Type I Interferon Signaling	RNA	Endogenous	01	3.00232	26.133	11.3256	10.648	5	5	639
CD28	CD28	Above LOQ, All Targets, PI3K-Akt Signaling, Lymphocyte Trafficking, T-cell Checkpoints, TCR Signaling	RNA	Endogenous	01	3.08423	19.5165	10.2463	9.40042	5	5	940
HLA-DOB	HLA-DOB	Above LOQ, All Targets, Lymphocyte Trafficking, Phagocytosis, MHC Class II Antigen Presentation	RNA	Endogenous	01	4.40285	48.6183	13.9415	13.8922	5	5	3112
ARNT2	ARNT2	Above LOQ, All Targets, Lipid Metabolism, Epigenetic Modification	RNA	Endogenous	01	4.58797	20.2297	10.0836	10.2488	5	5	9915
HACD2	HACD2	Above LOQ, All Targets, Lipid Metabolism, Fatty Acid Synthesis	RNA	Endogenous	01	5.04673	15.4746	8.73079	8.81972	5	5	201562
CAPN2	CAPN2	Epithelium only, Above LOQ, All Targets, Apoptosis, Oxidative Stress, Cell Adhesion & Motility, Matrix Remodeling and Metastasis, Senescence, Proteotoxic Stress	RNA	Endogenous	01	9.52472	107.862	20.8385	24.1203	5	5	824
PRKX	PRKX	Above LOQ, All Targets, GPCR Signaling, Differentiation	RNA	Endogenous	01	3.91687	14.3404	9.42362	9.03417	3	3	5613
NFATC4	NFATC4	Above LOQ, All Targets, Wnt Signaling, Senescence	RNA	Endogenous	01	4.09347	21.6696	11.5347	10.8335	5	5	4776
NSD1	NSD1	Above LOQ, All Targets, Epigenetic Modification, Amino Acid Synthesis & Transport	RNA	Endogenous	01	4.64017	23.1135	13.8173	13.7608	3	3	64324
ASL	ASL	Above LOQ, All Targets, IDH1/2, Amino Acid Synthesis & Transport, Arginine Metabolism	RNA	Endogenous	01	8.42429	26.1764	14.6037	14.6792	5	5	435
LCK	LCK	Above LOQ, All Targets, NF-kB Signaling, T cells, PI3K-Akt Signaling, NK Activity, TCR Signaling, IL-2 Signaling	RNA	Endogenous	01	3.95291	25.6746	12.1181	11.1573	5	5	3932
EBI3	EBI3	Above LOQ, All Targets, Other Interleukin Signaling	RNA	Endogenous	01	2.0981	17.7399	9.39269	8.54673	5	5	10148
ADM	ADM	Above LOQ, All Targets, GPCR Signaling, Matrix Remodeling and Metastasis	RNA	Endogenous	01	3.95291	19.8079	10.6207	9.76726	5	5	133
MIA	MIA,MIA-RAB4B	Above LOQ, All Targets, Differentiation	RNA	Endogenous	01	6.40218	159.078	14.7449	15.0669	5	5	8190
ACVR2A	ACVR2A	Above LOQ, All Targets, TGF-beta Signaling, Differentiation	RNA	Endogenous	01	6.18419	18.0197	11.6322	11.0778	5	5	92
ATF2	ATF2	Above LOQ, All Targets, TLR Signaling, PI3K-Akt Signaling, Epigenetic Modification, p53 Signaling, Circadian Clock, IL-17 Signaling, TNF Signaling, MAPK Signaling, Estrogen Signaling, Mitochondrial Metabolism / TCA	RNA	Endogenous	01	5.58231	18.1624	13.5086	13.1872	5	5	1386
SERINC5	SERINC5	Above LOQ, All Targets, Glutamine Metabolism	RNA	Endogenous	01	9.9352	30.4102	18.2449	18.3705	5	5	256987
JAM3	JAM3	Above LOQ, All Targets, Lymphocyte Trafficking	RNA	Endogenous	01	4.23989	27.6958	11.2971	11.2437	5	5	83700
HLA-E	HLA-E	Mast cell, Endothelial, Above LOQ, All Targets, Type II Interferon Signaling, MHC Class I Antigen Presentation, Lymphocyte Regulation, Lymphocyte Trafficking, NK Activity, Type I Interferon Signaling, Senescence, Phagocytosis, Endocytosis	RNA	Endogenous	01	11.3127	158.905	66.0814	57.4364	5	5	3133
LAMP3	LAMP3	Above LOQ, All Targets, Lysosome	RNA	Endogenous	01	4.05601	16.2382	8.90388	8.60606	5	5	27074
F13A1	F13A1	Above LOQ, All Targets, Complement System, Other Interleukin Signaling	RNA	Endogenous	01	3.01267	29.6032	12.3029	10.9049	5	5	2162
SLC25A1	SLC25A1	Above LOQ, All Targets, Lipid Metabolism, Fatty Acid Synthesis	RNA	Endogenous	01	10.5498	28.2444	18.3906	18.1574	5	5	6576
IGF2R	IGF2R	Above LOQ, All Targets, Neutrophil Degranulation, Lysosome, Endocytosis	RNA	Endogenous	01	7.70895	24.3205	14.6484	14.3031	5	5	3482
NDUFB7	NDUFB7	Above LOQ, All Targets, Mitochondrial Metabolism / TCA	RNA	Endogenous	01	23.3083	115.345	65.8184	65.3752	5	5	4713
OAT	OAT	Above LOQ, All Targets, Amino Acid Synthesis & Transport, Glutamine Metabolism	RNA	Endogenous	01	10.0326	99.1695	19.5195	22.0441	5	5	4942
TGFB3	TGFB3	Above LOQ, All Targets, TGF-beta Signaling, FoxO Signaling, Leukemia, MAPK Signaling, Senescence, Cell Cycle	RNA	Endogenous	01	4.71745	22.8858	12.4557	11.3052	5	5	7043
POLR2D	POLR2D	Above LOQ, All Targets, DNA Damage Repair, p53 Signaling, Estrogen Signaling, FGFR Signaling, Differentiation	RNA	Endogenous	01	7.52947	17.6548	11.2614	11.5664	5	5	5433
NCR1	NCR1	Above LOQ, All Targets, Lymphocyte Regulation, NK Activity	RNA	Endogenous	01	2.74238	19.4783	8.47086	8.4403	3	3	9437
LEF1	LEF1	Endothelial, Above LOQ, All Targets, EMT, Leukemia, Wnt Signaling, Prostate Cancer, Differentiation	RNA	Endogenous	01	3.81308	16.6263	9.7023	9.37307	5	5	51176
HLA-DQA2	HLA-DQA2	Endothelial, Above LOQ, All Targets, Type II Interferon Signaling, Lymphocyte Trafficking, Phagocytosis, TCR Signaling, MHC Class II Antigen Presentation	RNA	Endogenous	01	3.07572	18.2993	9.73796	9.01813	4	4	3118
XCL1/2	XCL2,XCL1	Above LOQ, All Targets, Chemokine Signaling, GPCR Signaling	RNA	Endogenous	01	4.44602	23.2379	10.5753	10.3663	5	5	6846
SMC1A	SMC1A	Above LOQ, All Targets, DNA Damage Repair, Estrogen Signaling, Cell Cycle	RNA	Endogenous	01	8.25106	23.4752	14.292	14.3492	5	5	8243
CHUK	CHUK	Above LOQ, All Targets, Glycan Sensing, IL-1 Signaling, TLR Signaling, Chemokine Signaling, NF-kB Signaling, Apoptosis, MHC Class I Antigen Presentation, Oxidative Stress, PI3K-Akt Signaling, FoxO Signaling, NLR Signaling, Leukemia, DNA Sensing, IL-17 Signaling, BCR Signaling, TNF Signaling, MAPK Signaling, Prostate Cancer, RNA Sensing, TCR Signaling, mTOR Signaling, Myeloid Inflammation	RNA	Endogenous	01	5.99507	18.8932	10.9413	10.8588	5	5	1147
S100A8	S100A8	Above LOQ, All Targets, TLR Signaling, Host Defense Peptides, Neutrophil Degranulation	RNA	Endogenous	01	4.28655	18.7004	10.6372	10.0333	5	5	6279
RORA	RORA	Above LOQ, All Targets, Lipid Metabolism, Circadian Clock, TH17 Differentiation, Other Interleukin Signaling	RNA	Endogenous	01	6.18829	23.7601	13.9128	13.682	5	5	6095
TFE3	TFE3	Above LOQ, All Targets, Epigenetic Modification	RNA	Endogenous	01	7.46825	16.3122	11.9351	12.0562	5	5	7030
HDAC11	HDAC11	Above LOQ, All Targets, Notch Signaling	RNA	Endogenous	01	5.034	18.4459	10.7855	10.4896	5	5	79885
DSC3	DSC3	Above LOQ, All Targets, Cell Adhesion & Motility, Differentiation	RNA	Endogenous	01	3.74008	22.7533	9.49506	9.28222	5	5	1825
CREB3L1	CREB3L1	Above LOQ, All Targets, PI3K-Akt Signaling, AMPK Signaling, TNF Signaling, Estrogen Signaling, Prostate Cancer	RNA	Endogenous	01	4.9749	32.0986	11.5438	11.2419	5	5	90993
MTF1	MTF1	Above LOQ, All Targets, Lipid Metabolism, Oxidative Stress	RNA	Endogenous	01	6.31519	19.2349	10.8027	10.7419	5	5	4520
WDR76	WDR76	Above LOQ, All Targets, Cell Cycle	RNA	Endogenous	01	4.80962	17.2363	10.2053	10.2418	5	5	79968
NUPR1	NUPR1	Pericyte, Above LOQ, All Targets, Epigenetic Modification	RNA	Endogenous	01	2.32009	25.2635	10.3183	10.4777	1	1	26471
NCF4	NCF4	Mast cell, Above LOQ, All Targets, MHC Class I Antigen Presentation, Oxidative Stress, Lymphocyte Trafficking, Phagocytosis, VEGF Signaling	RNA	Endogenous	01	3.25593	20.5874	11.8071	10.9756	5	5	4689
SHC1	SHC1	Endothelial, Above LOQ, All Targets, Chemokine Signaling, ERBB2 Signaling, Insulin Signaling, Cell Adhesion & Motility, EGFR Signaling, NK Activity, Leukemia, MAPK Signaling, Estrogen Signaling, Glioma, Other Interleukin Signaling, IL-2 Signaling, Differentiation	RNA	Endogenous	01	11.3602	31.8616	19.7891	19.9573	5	5	6464
LGALS9	LGALS9C,LGALS9B,LGALS9	Above LOQ, All Targets, IL-2 Signaling	RNA	Endogenous	01	5.69476	30.9144	14.8432	14.7908	2	2	3965
CD9	CD9	Epithelium only, Above LOQ, All Targets, Cell Adhesion & Motility	RNA	Endogenous	01	7.40232	198.286	22.4561	27.4434	5	5	928
EPHA2	EPHA2	Above LOQ, All Targets, PI3K-Akt Signaling, MAPK Signaling, Differentiation	RNA	Endogenous	01	4.82997	35.9548	12.1619	12.1016	5	5	1969
CD58	CD58	Above LOQ, All Targets, Lymphocyte Trafficking, Neutrophil Degranulation	RNA	Endogenous	01	7.20064	19.9302	11.9473	11.9841	5	5	965
PRKACA	PRKACA	Above LOQ, All Targets, Glycan Sensing, Chemokine Signaling, Lipid Metabolism, Insulin Signaling, Autophagy, GPCR Signaling, Glycolysis & Glucose Transport, Wnt Signaling, MAPK Signaling, Cilium Assembly, Estrogen Signaling, Cell Cycle, Other Interleukin Signaling, VEGF Signaling, Hedgehog Signaling, Differentiation	RNA	Endogenous	01	7.79299	22.7533	11.9964	12.2563	5	5	5566
MAP2K4	MAP2K4	Above LOQ, All Targets, IL-1 Signaling, TLR Signaling, IL-17 Signaling, TNF Signaling, MAPK Signaling, Senescence, Myeloid Inflammation	RNA	Endogenous	01	5.54687	21.1645	11.0352	11.19	5	5	6416
IL3RA	IL3RA	Endothelial, Eosinophil genes, Above LOQ, All Targets, Apoptosis, PI3K-Akt Signaling, JAK-STAT Signaling, MAPK Signaling, Dendritic Cells, Other Interleukin Signaling, IL-2 Signaling	RNA	Endogenous	01	3.34661	21.0049	11.5546	10.6109	5	5	3563
TNFRSF10B	TNFRSF10B	Above LOQ, All Targets, Apoptosis, NK Activity, p53 Signaling	RNA	Endogenous	01	6.55479	18.2942	11.7952	11.8495	5	5	8795
SRR	SRR	Above LOQ, All Targets, Amino Acid Synthesis & Transport, Glutamine Metabolism	RNA	Endogenous	01	5.50796	18.1905	9.7083	10.0151	5	5	63826
AXIN2	AXIN2	Above LOQ, All Targets, Wnt Signaling	RNA	Endogenous	01	4.26528	32.8426	12.5014	12.993	1	1	8313
POLB	POLB	Above LOQ, All Targets, DNA Damage Repair	RNA	Endogenous	01	5.54276	20.981	10.4052	10.4766	5	5	5423
PIK3R3	PIK3R3	Above LOQ, All Targets, TLR Signaling, Chemokine Signaling, Lipid Metabolism, Apoptosis, Insulin Signaling, PI3K-Akt Signaling, Cell Adhesion & Motility, FoxO Signaling, Autophagy, Lymphocyte Trafficking, JAK-STAT Signaling, GPCR Signaling, AMPK Signaling, NK Activity, Leukemia, BCR Signaling, TNF Signaling, Estrogen Signaling, Prostate Cancer, Senescence, Melanoma, Phagocytosis, Glioma, TCR Sign…	RNA	Endogenous	01	4.13732	17.9562	10.6416	9.85112	5	5	8503
WRN	WRN	Above LOQ, All Targets, DNA Damage Repair, Oxidative Stress, Cell Cycle, Immortality & Stemness	RNA	Endogenous	01	4.96208	16.9818	10.2861	9.78804	5	5	7486
CSF1	CSF1	Endothelial, Above LOQ, All Targets, PI3K-Akt Signaling, TNF Signaling, MAPK Signaling, Other Interleukin Signaling	RNA	Endogenous	01	5.50493	21.3065	13.323	12.8715	5	5	1435
TNR	TNR	Above LOQ, All Targets, PI3K-Akt Signaling, Cell Adhesion & Motility	RNA	Endogenous	01	3.13604	19.3634	9.16072	9.21577	5	5	7143
TNN	TNN	Above LOQ, All Targets, PI3K-Akt Signaling, Cell Adhesion & Motility	RNA	Endogenous	01	3.00232	22.3109	10.1834	9.55338	5	5	63923
ATP5F1D	ATP5F1D	Above LOQ, All Targets, Ion Transport, Mitochondrial Metabolism / TCA	RNA	Endogenous	01	11.9631	34.3911	19.9539	20.4242	5	5	513
ACTR3B	ACTR3B	Above LOQ, All Targets, Cell Cycle	RNA	Endogenous	01	8.97216	25.4211	15.9591	15.4181	5	5	57180
STAT4	STAT4	Above LOQ, All Targets, T cells, JAK-STAT Signaling, TH1 Differentiation, Other Interleukin Signaling, IL-2 Signaling	RNA	Endogenous	01	3.90634	16.8842	9.37027	8.82348	5	5	6775
C3	C3	Above LOQ, All Targets, Complement System, Lymphocyte Regulation, GPCR Signaling, Neutrophil Degranulation, Phagocytosis	RNA	Endogenous	01	10.7648	461.242	59.5289	56.5117	5	5	718
GPX1	GPX1	Above LOQ, All Targets, Lipid Metabolism, Oxidative Stress	RNA	Endogenous	01	11.7009	95.8922	34.7703	34.6357	5	5	2876
ITGB3	ITGB3	Above LOQ, All Targets, PI3K-Akt Signaling, Cell Adhesion & Motility, MAPK Signaling, Phagocytosis, VEGF Signaling, Differentiation	RNA	Endogenous	01	3.26588	26.1367	9.46816	8.86966	5	5	3690
NDUFA12	NDUFA12	Above LOQ, All Targets, Oxidative Stress, Mitochondrial Metabolism / TCA	RNA	Endogenous	01	7.20083	22.9398	14.634	14.1558	5	5	55967
VEGFB	VEGFB	Above LOQ, All Targets, PI3K-Akt Signaling, Cell Adhesion & Motility, MAPK Signaling	RNA	Endogenous	01	8.46875	20.48	14.0926	13.853	5	5	7423
SMAP1	SMAP1	Above LOQ, All Targets, Endocytosis	RNA	Endogenous	01	5.53988	20.2297	9.85522	9.90967	5	5	60682
KRT19	KRT19	Epithelium only, up in mixed region, Above LOQ, All Targets, Androgen Signaling, Estrogen Signaling, Differentiation	RNA	Endogenous	01	5.87044	489.615	16.2176	26.7622	5	5	3880
MAPK10	MAPK10	Above LOQ, All Targets, TLR Signaling, Apoptosis, Insulin Signaling, Cell Adhesion & Motility, FoxO Signaling, Autophagy, NLR Signaling, Wnt Signaling, IL-17 Signaling, TNF Signaling, MAPK Signaling, Senescence, RNA Sensing, TCR Signaling, Proteotoxic Stress, Myeloid Inflammation	RNA	Endogenous	01	4.43227	28.4497	10.9057	11.1417	3	3	5602
MIF	MIF	PSW vs Asthmatic muscle, Above LOQ, All Targets, Amino Acid Synthesis & Transport, Neutrophil Degranulation, Other Interleukin Signaling	RNA	Endogenous	01	10.6473	40.8001	18.0513	18.3464	5	5	4282
BCOR	BCOR	Above LOQ, All Targets, RNA Processing	RNA	Endogenous	01	7.981	21.9386	12.5388	12.2956	5	5	54880
SOD1	SOD1	Epithelium only, PSW vs Asthmatic muscle, Above LOQ, All Targets, DNA Damage Repair, Oxidative Stress, Other Interleukin Signaling	RNA	Endogenous	01	8.53057	100.052	24.7247	25.9638	4	4	6647
UBE2C	UBE2C	Above LOQ, All Targets, MHC Class I Antigen Presentation, Senescence, Cell Cycle	RNA	Endogenous	01	3.29298	34.1223	11.9243	11.4907	1	1	11065
DIPK2B	DIPK2B	Above LOQ, All Targets, Prostate Cancer	RNA	Endogenous	01	4.0599	38.5181	13.0683	12.6441	5	5	79742
CXCR4	CXCR4	Above LOQ, All Targets, EMT, Chemokine Signaling, Lymphocyte Trafficking, GPCR Signaling, Endocytosis, Differentiation	RNA	Endogenous	01	4.60418	63.0537	14.3239	15.3431	5	5	7852
MRC1	MRC1	Above LOQ, All Targets, MHC Class I Antigen Presentation, Phagocytosis	RNA	Endogenous	01	2.91611	26.0301	11.4512	10.0981	5	5	4360
TCF7L1	TCF7L1	Above LOQ, All Targets, Leukemia, Wnt Signaling, Prostate Cancer	RNA	Endogenous	01	4.85969	23.6958	13.2985	12.5735	5	5	83439
IFI16	IFI16	Endothelial, Above LOQ, All Targets, NLR Signaling, DNA Sensing	RNA	Endogenous	01	3.29298	25.5209	12.8968	11.981	1	1	3428
PSMD7	PSMD7	Above LOQ, All Targets, Glycan Sensing, IL-1 Signaling, NF-kB Signaling, Apoptosis, MHC Class I Antigen Presentation, Notch Signaling, Wnt Signaling, BCR Signaling, Neutrophil Degranulation, MAPK Signaling, Cell Cycle, TCR Signaling, Myeloid Inflammation, Hedgehog Signaling, Differentiation	RNA	Endogenous	01	6.79821	18.2306	12.5748	12.3507	5	5	5713
CR1	CR1	Above LOQ, All Targets, Complement System, Neutrophil Degranulation	RNA	Endogenous	01	3.38184	43.7049	11.5447	11.2811	5	5	1378
APH1B	APH1B	Above LOQ, All Targets, Notch Signaling, Differentiation	RNA	Endogenous	01	5.70627	16.8788	11.2382	10.8724	5	5	83464
SH2B2	SH2B2	Above LOQ, All Targets, Insulin Signaling	RNA	Endogenous	01	4.77476	27.3296	14.0801	13.1306	5	5	10603
RPS6KA6	RPS6KA6	Above LOQ, All Targets, MAPK Signaling, mTOR Signaling, Differentiation	RNA	Endogenous	01	1.78608	17.8842	8.56054	8.21704	5	5	27330
CDC20	CDC20	Above LOQ, All Targets, MHC Class I Antigen Presentation, Cell Cycle	RNA	Endogenous	01	2.52008	17.0417	10.3316	9.77125	5	5	991
AKT3	AKT3	Endothelial, Above LOQ, All Targets, TLR Signaling, Chemokine Signaling, Apoptosis, ERBB2 Signaling, Insulin Signaling, PI3K-Akt Signaling, Cell Adhesion & Motility, FoxO Signaling, Autophagy, JAK-STAT Signaling, GPCR Signaling, AMPK Signaling, Leukemia, p53 Signaling, BCR Signaling, TNF Signaling, MAPK Signaling, Estrogen Signaling, Prostate Cancer, Senescence, Melanoma, Cell Cycle, Phagocytosis…	RNA	Endogenous	01	3.81365	23.9916	11.0061	10.4845	5	5	10000
TYMS	TYMS	Above LOQ, All Targets, Nucleotide Synthesis, Cell Cycle	RNA	Endogenous	01	3.13934	24.0967	10.6123	10.5094	5	5	7298
NASP	NASP	Above LOQ, All Targets, RNA Processing	RNA	Endogenous	01	10.5498	31.8013	17.8557	18.1576	5	5	4678
XCR1	XCR1	PSW vs Asthmatic muscle, Above LOQ, All Targets, Chemokine Signaling, GPCR Signaling	RNA	Endogenous	01	5.69795	24.4747	13.52	13.4285	5	5	2829
HRAS	HRAS	Above LOQ, All Targets, Glycan Sensing, Chemokine Signaling, Apoptosis, MET Signaling, ERBB2 Signaling, Insulin Signaling, PI3K-Akt Signaling, Cell Adhesion & Motility, FoxO Signaling, EGFR Signaling, Autophagy, PDGF Signaling, JAK-STAT Signaling, GPCR Signaling, NK Activity, Leukemia, BCR Signaling, MAPK Signaling, Estrogen Signaling, Prostate Cancer, Senescence, Melanoma, Glioma, TCR Signaling,…	RNA	Endogenous	01	4.64017	23.2191	10.7996	10.1852	2	2	3265
PPL	PPL	Above LOQ, All Targets, Cell Adhesion & Motility, Differentiation	RNA	Endogenous	01	2.89127	44.1967	11.0252	11.0991	5	5	5493
FBP1	FBP1	Mast cell, Above LOQ, All Targets, Insulin Signaling, Glycolysis & Glucose Transport, AMPK Signaling, Pentose Phosphate	RNA	Endogenous	01	3.70437	19.4561	9.0296	9.23196	5	5	2203
NFKBIE	NFKBIE	Above LOQ, All Targets, NF-kB Signaling, BCR Signaling, Ion Transport, TCR Signaling	RNA	Endogenous	01	2.83445	23.1502	9.85441	9.23078	5	5	4794
E2F1	E2F1	Above LOQ, All Targets, Apoptosis, Notch Signaling, Leukemia, Prostate Cancer, Senescence, Melanoma, Cell Cycle, Glioma, Differentiation	RNA	Endogenous	01	5.224	19.4561	10.1468	9.70929	5	5	1869
POLD4	POLD4	Above LOQ, All Targets, DNA Damage Repair, Cell Cycle, Immortality & Stemness	RNA	Endogenous	01	5.01116	18.2813	10.2001	10.0595	5	5	57804
CACNB2	CACNB2	Above LOQ, All Targets, MAPK Signaling, Ion Transport, Differentiation	RNA	Endogenous	01	3.0492	22.8399	10.388	9.06631	5	5	783
TRAC	TRAC	Above LOQ, All Targets, Lymphocyte Regulation, TCR Signaling	RNA	Endogenous	01	3.54584	71.3895	13.5537	16.3621	5	5	28755
CXXC4	CXXC4	Above LOQ, All Targets, Wnt Signaling	RNA	Endogenous	01	3.32622	16.2796	8.69693	8.62418	5	5	80319
ATP11C	ATP11C	Endothelial, Above LOQ, All Targets, Ion Transport, RNA Processing	RNA	Endogenous	01	5.08958	16.9699	10.5635	10.499	5	5	286410
NOD1	NOD1	Above LOQ, All Targets, IL-1 Signaling, TLR Signaling, NLR Signaling, IL-17 Signaling	RNA	Endogenous	01	4.29622	18.265	9.96332	9.6728	5	5	10392
FLNC	FLNC	Above LOQ, All Targets, Cell Adhesion & Motility, MAPK Signaling	RNA	Endogenous	01	2.51024	60.3782	9.60327	9.71414	5	5	2318
ITGA5	ITGA5	Endothelial, Above LOQ, All Targets, PI3K-Akt Signaling, Cell Adhesion & Motility, Phagocytosis, Differentiation	RNA	Endogenous	01	3.61859	23.4399	11.4397	10.2222	5	5	3678
SRSF2	SRSF2	Above LOQ, All Targets, RNA Processing	RNA	Endogenous	01	7.99524	40.386	22.4263	21.9474	5	5	6427
ICOS	ICOS	Above LOQ, All Targets, T cells, Lymphocyte Trafficking, T-cell Checkpoints, TCR Signaling	RNA	Endogenous	01	3.0669	21.7602	9.72803	9.31546	5	5	29851
TXNIP	TXNIP	Endothelial, PSW vs Asthmatic muscle, Above LOQ, All Targets, Oxidative Stress, NLR Signaling, Inflammasomes	RNA	Endogenous	01	7.01107	223.09	64.212	64.3476	5	5	10628
PLA2G10	PLA2G10	Above LOQ, All Targets, Lipid Metabolism	RNA	Endogenous	01	3.04521	20.6665	10.4478	9.92074	2	2	8399
PCNA	PCNA	Above LOQ, All Targets, DNA Damage Repair, Oxidative Stress, Cell Cycle, Immortality & Stemness	RNA	Endogenous	01	7.89888	30.4993	14.1392	13.9687	5	5	5111
IRF8	IRF8	Above LOQ, All Targets, Type II Interferon Signaling, Type I Interferon Signaling, TH17 Differentiation	RNA	Endogenous	01	4.40729	85.1662	13.8423	15.9333	5	5	3394
TNFRSF18	TNFRSF18	Above LOQ, All Targets, NF-kB Signaling, T cells, T-cell Checkpoints	RNA	Endogenous	01	3.64034	18.9014	9.9789	9.63394	3	3	8784
RNLS	RNLS	Above LOQ, All Targets, Vitamin & Cofactor Metabolism	RNA	Endogenous	01	4.67254	21.5056	10.6363	10.3743	5	5	55328
PGM2	PGM2	Above LOQ, All Targets, Nucleotide Synthesis, Glycolysis & Glucose Transport, Neutrophil Degranulation, Pentose Phosphate	RNA	Endogenous	01	5.5962	19.8079	10.4538	10.533	5	5	55276
PPP3CA	PPP3CA	Above LOQ, All Targets, Glycan Sensing, GPCR Signaling, NK Activity, Wnt Signaling, BCR Signaling, MAPK Signaling, Senescence, Ion Transport, TCR Signaling, VEGF Signaling, Myeloid Inflammation	RNA	Endogenous	01	4.75078	17.7837	10.4905	10.5737	5	5	5530
MAPK14	MAPK14	Above LOQ, All Targets, TLR Signaling, FoxO Signaling, Lymphocyte Trafficking, NLR Signaling, IL-17 Signaling, Neutrophil Degranulation, TNF Signaling, TH17 Differentiation, MAPK Signaling, Senescence, RNA Sensing, TCR Signaling, VEGF Signaling, Mitochondrial Metabolism / TCA, Myeloid Inflammation, Differentiation	RNA	Endogenous	01	8.9199	20.9571	14.7609	14.5988	5	5	1432
IL17RA	IL17RA	Above LOQ, All Targets, IL-17 Signaling	RNA	Endogenous	01	6.46496	17.8784	12.4979	12.0806	5	5	23765
CDC25B	CDC25B	Endothelial, Above LOQ, All Targets, MAPK Signaling, Cell Cycle	RNA	Endogenous	01	6.6205	23.504	15.6182	15.0368	5	5	994
HLA-DQA1	HLA-DQA1	Endothelial, Above LOQ, All Targets, Type II Interferon Signaling, Lymphocyte Trafficking, Phagocytosis, TCR Signaling, MHC Class II Antigen Presentation	RNA	Endogenous	01	6.33016	61.3045	16.3985	19.6781	5	5	3117
CPA3	CPA3	Mast cell, Above LOQ, All Targets, Lipid Metabolism, Angiotensin System	RNA	Endogenous	01	3.53096	41.016	11.0436	10.724	5	5	1359
TYMP	TYMP	Above LOQ, All Targets, Nucleotide Synthesis	RNA	Endogenous	01	7.99448	105.511	24.381	26.1146	3	3	1890
LGALS3	LGALS3	Epithelium only, Above LOQ, All Targets, RAGE Signaling, Neutrophil Degranulation	RNA	Endogenous	01	7.14228	110.226	17.5283	19.9597	5	5	3958
POLD1	POLD1	Above LOQ, All Targets, DNA Damage Repair, Cell Cycle, Immortality & Stemness	RNA	Endogenous	01	4.10176	17.2535	9.77379	9.55415	5	5	5424
SLC16A2	SLC16A2	Above LOQ, All Targets, Amino Acid Synthesis & Transport	RNA	Endogenous	01	3.53096	20.4371	12.4247	11.9422	5	5	6567
RICTOR	RICTOR	Above LOQ, All Targets, PI3K-Akt Signaling, VEGF Signaling, mTOR Signaling	RNA	Endogenous	01	7.98812	18.9849	13.5713	13.3368	5	5	253260
TP73	TP73	Above LOQ, All Targets, Apoptosis, DNA Damage Repair, p53 Signaling	RNA	Endogenous	01	4.44629	33.5162	10.9873	11.6371	5	5	7161
OAZ1	OAZ1	Mast cell, Above LOQ, All Targets, Internal Reference	RNA	Control	01	14.1014	109.775	44.5273	43.1561	5	5	4946
EP300	EP300	Above LOQ, All Targets, Glycan Sensing, TGF-beta Signaling, Androgen Signaling, Lipid Metabolism, DNA Damage Repair, FoxO Signaling, JAK-STAT Signaling, Notch Signaling, Epigenetic Modification, DNA Sensing, Wnt Signaling, Circadian Clock, Estrogen Signaling, Prostate Cancer, Cell Cycle, RNA Sensing, HIF1 Signaling, Differentiation	RNA	Endogenous	01	8.85063	29.3169	15.2316	15.116	3	3	2033
ILF3	ILF3	Above LOQ, All Targets, RNA Processing	RNA	Endogenous	01	10.2207	48.6744	22.9591	22.7907	5	5	3609
H2AX	H2AX	Above LOQ, All Targets, DNA Damage Repair, Notch Signaling, Epigenetic Modification, Wnt Signaling, Estrogen Signaling, Senescence, Cell Cycle, Immortality & Stemness, Differentiation	RNA	Endogenous	01	7.46548	24.8491	12.6004	12.4161	5	5	3014
INPP5D	INPP5D	Above LOQ, All Targets, Lipid Metabolism, BCR Signaling, Phagocytosis, TCR Signaling, Other Interleukin Signaling, IL-2 Signaling, Myeloid Inflammation	RNA	Endogenous	01	5.04098	54.5439	14.3688	15.4278	5	5	3635
MAP4K2	MAP4K2	Above LOQ, All Targets, MAPK Signaling	RNA	Endogenous	01	3.95352	19.4561	10.8658	10.9088	5	5	5871
TRDC	TRDC	PSW vs Asthmatic muscle, Above LOQ, All Targets, TCR Signaling	RNA	Endogenous	01	3.44876	18.4253	9.21327	8.9164	5	5	28526
NDUFA2	NDUFA2	Above LOQ, All Targets, Mitochondrial Metabolism / TCA	RNA	Endogenous	01	8.79278	28.3948	15.106	15.4623	5	5	4695
NECTIN1	NECTIN1	Above LOQ, All Targets, Cell Adhesion & Motility, Lymphocyte Trafficking	RNA	Endogenous	01	6.62152	42.4739	14.178	14.1376	5	5	5818
SYT17	SYT17	Above LOQ, All Targets, Endocytosis	RNA	Endogenous	01	5.29712	19.7334	11.4948	10.795	5	5	51760
HAVCR2	HAVCR2	Mast cell, Above LOQ, All Targets, T cells, Immune Exhaustion, T-cell Checkpoints, IL-2 Signaling	RNA	Endogenous	01	4.46589	21.2536	10.8257	10.3588	5	5	84868
FOSL1	FOSL1	Above LOQ, All Targets, Oxidative Stress, Wnt Signaling	RNA	Endogenous	01	3.48902	18.3935	7.99068	8.05765	5	5	8061
TNFSF13B	TNFSF13B	Above LOQ, All Targets, NF-kB Signaling	RNA	Endogenous	01	3.74008	16.9305	9.41266	8.87638	5	5	10673
CSF3R	CSF3R	Above LOQ, All Targets, PI3K-Akt Signaling, JAK-STAT Signaling, Other Interleukin Signaling, Differentiation	RNA	Endogenous	01	4.99848	22.1321	12.8377	12.2822	5	5	1441
C6	C6	Above LOQ, All Targets, Complement System	RNA	Endogenous	01	3.74008	15.5443	9.11932	8.65756	5	5	729
ITCH	ITCH	Above LOQ, All Targets, MHC Class I Antigen Presentation, Notch Signaling, TNF Signaling, RNA Sensing, Endocytosis, Hedgehog Signaling	RNA	Endogenous	01	6.41811	19.8134	13.0266	12.8689	5	5	83737
CLEC14A	CLEC14A	Endothelial, Above LOQ, All Targets, Matrix Remodeling and Metastasis	RNA	Endogenous	01	3.60616	26.0417	13.1595	12.1987	5	5	161198
GBP4	GBP4	Endothelial, Above LOQ, All Targets, Type II Interferon Signaling, NLR Signaling	RNA	Endogenous	01	7.33236	19.013	11.8949	11.812	5	5	115361
RYBP	RYBP	Above LOQ, All Targets, RNA Processing	RNA	Endogenous	01	7.27792	19.1907	11.6936	11.9491	5	5	23429
PLD1	PLD1	Above LOQ, All Targets, Lipid Metabolism, Neutrophil Degranulation, Phagocytosis, Endocytosis	RNA	Endogenous	01	5.91819	15.5432	10.7406	10.5009	5	5	5337
PYCR3	PYCR3	Above LOQ, All Targets, Amino Acid Synthesis & Transport, Glutamine Metabolism	RNA	Endogenous	01	3.62729	16.5115	8.569	8.8327	5	5	65263
STAT1	STAT1	Above LOQ, All Targets, TLR Signaling, Chemokine Signaling, Interferon Response Genes, Oxidative Stress, PDGF Signaling, JAK-STAT Signaling, NLR Signaling, Notch Signaling, TH1 Differentiation, Type III Interferon Signaling, Other Interleukin Signaling, IL-6 Signaling, IL-2 Signaling	RNA	Endogenous	01	10.4453	66.899	19.4232	21.2146	5	5	6772
PKP3	PKP3	Above LOQ, All Targets, Cell Adhesion & Motility, Differentiation	RNA	Endogenous	01	2.67642	23.1383	11.3006	10.2706	5	5	11187
CCL4	CCL4	Above LOQ, All Targets, TLR Signaling, Chemokine Signaling, NF-kB Signaling, GPCR Signaling, DNA Sensing, Other Interleukin Signaling	RNA	Endogenous	01	3.68766	20.0497	9.69955	9.34042	3	3	6351
SELL	SELL	Above LOQ, All Targets, Lymphocyte Regulation, Lymphocyte Trafficking, Neutrophil Degranulation	RNA	Endogenous	01	2.83445	33.6082	11.1526	10.7173	5	5	6402
CCNB1	CCNB1	Above LOQ, All Targets, FoxO Signaling, p53 Signaling, Senescence, Cell Cycle	RNA	Endogenous	01	3.25593	16.8423	9.11062	8.79977	5	5	891
MKI67	MKI67	PSW vs Asthmatic muscle, Above LOQ, All Targets, Cell Cycle	RNA	Endogenous	01	3.1168	25.0971	10.5226	10.0058	5	5	4288
NFKB1	NFKB1	Above LOQ, All Targets, Glycan Sensing, EMT, IL-1 Signaling, TLR Signaling, Chemokine Signaling, NF-kB Signaling, Apoptosis, PI3K-Akt Signaling, NLR Signaling, Epigenetic Modification, Leukemia, DNA Sensing, TH1 Differentiation, IL-17 Signaling, BCR Signaling, Neutrophil Degranulation, TNF Signaling, MAPK Signaling, Prostate Cancer, Senescence, RNA Sensing, TCR Signaling, Inflammasomes, HIF1 Sign…	RNA	Endogenous	01	10.8012	24.7649	16.6905	16.6187	5	5	4790
CLEC7A	CLEC7A	Above LOQ, All Targets, Glycan Sensing, Phagocytosis	RNA	Endogenous	01	3.89994	21.0437	11.7005	10.5198	5	5	64581
CDKN1A	CDKN1A	PSW vs Asthmatic muscle, Above LOQ, All Targets, PI3K-Akt Signaling, FoxO Signaling, JAK-STAT Signaling, Epigenetic Modification, Leukemia, p53 Signaling, Prostate Cancer, Senescence, Melanoma, Cell Cycle, Myc, Glioma, Other Interleukin Signaling, HIF1 Signaling, Differentiation	RNA	Endogenous	01	3.96158	14.6776	10.0061	9.32975	5	5	1026
FOS	FOS	Above LOQ, All Targets, TLR Signaling, Apoptosis, Oxidative Stress, p53 Signaling, IL-17 Signaling, BCR Signaling, TNF Signaling, MAPK Signaling, Estrogen Signaling, Senescence, TCR Signaling, Other Interleukin Signaling, Myeloid Inflammation	RNA	Endogenous	01	5.45721	193.044	12.6004	18.0149	5	5	2353
CACNB3	CACNB3	Above LOQ, All Targets, MAPK Signaling, Differentiation	RNA	Endogenous	01	4.41975	19.8079	10.5498	10.1327	5	5	784
CMTM4	CMTM4	Above LOQ, All Targets, T-cell Checkpoints, Prostate Cancer	RNA	Endogenous	01	3.9952	25.5581	11.7134	11.0359	5	5	146223
CFD	CFD	Above LOQ, All Targets, Complement System, Neutrophil Degranulation	RNA	Endogenous	01	2.48753	33.9821	12.7536	12.3866	2	2	1675
GNA11	GNA11	Above LOQ, All Targets, GPCR Signaling	RNA	Endogenous	01	6.21772	22.513	12.4334	12.0849	5	5	2767
TECR	TECR	Above LOQ, All Targets, Lipid Metabolism, Fatty Acid Synthesis	RNA	Endogenous	01	9.13252	49.9968	19.653	22.0247	5	5	9524
SMC3	SMC3	Above LOQ, All Targets, Estrogen Signaling, Cell Cycle	RNA	Endogenous	01	6.79821	21.153	12.4375	12.2483	5	5	9126
TNFRSF14	TNFRSF14	PSW vs Asthmatic muscle, Above LOQ, All Targets, NF-kB Signaling, T cells, B cells	RNA	Endogenous	01	8.31735	21.9386	15.0116	14.7885	5	5	8764
PRKAR2B	PRKAR2B	Above LOQ, All Targets, Insulin Signaling, GPCR Signaling, Cilium Assembly, Cell Cycle, Hedgehog Signaling	RNA	Endogenous	01	4.13579	15.6967	9.11093	8.80387	5	5	5577
BRD3	BRD3	Above LOQ, All Targets, Epigenetic Modification	RNA	Endogenous	01	6.88653	20.8482	12.4498	12.1765	5	5	8019
PDZK1IP1	PDZK1IP1	Above LOQ, All Targets, TGF-beta Signaling	RNA	Endogenous	01	4.39654	54.5603	9.80778	9.34608	5	5	10158
BMP5	BMP5	Above LOQ, All Targets, TGF-beta Signaling	RNA	Endogenous	01	3.29101	17.4246	10.5758	9.82215	5	5	653
TLR9	TLR9	Above LOQ, All Targets, TLR Signaling, Insulin Signaling, Dendritic Cells	RNA	Endogenous	01	2.50606	16.7235	10.0326	8.7054	5	5	54106
FGF18	FGF18	Above LOQ, All Targets, Insulin Signaling, PI3K-Akt Signaling, MAPK Signaling, Melanoma, FGFR Signaling	RNA	Endogenous	01	3.06595	14.9481	7.8201	7.89955	5	5	8817
ATRX	ATRX	PSW vs Asthmatic muscle, Above LOQ, All Targets, DNA Damage Repair	RNA	Endogenous	01	9.67338	23.5111	17.3598	16.5838	5	5	546
LAT	LAT	Mast cell, Above LOQ, All Targets, NF-kB Signaling, NK Activity, Phagocytosis, TCR Signaling, Myeloid Inflammation	RNA	Endogenous	01	5.39992	20.0652	11.8138	11.3127	5	5	27040
ALKBH2	ALKBH2	PSW vs Asthmatic muscle, Above LOQ, All Targets, DNA Damage Repair	RNA	Endogenous	01	4.38073	17.7105	9.46048	9.25383	5	5	121642
MAPK9	MAPK9	Above LOQ, All Targets, TLR Signaling, Apoptosis, Insulin Signaling, Oxidative Stress, Cell Adhesion & Motility, FoxO Signaling, Autophagy, NLR Signaling, Wnt Signaling, IL-17 Signaling, TNF Signaling, MAPK Signaling, Senescence, RNA Sensing, TCR Signaling, Proteotoxic Stress, Myeloid Inflammation	RNA	Endogenous	01	5.03214	16.3716	10.0186	10.1954	5	5	5601
SPOP	SPOP	Above LOQ, All Targets, Hedgehog Signaling	RNA	Endogenous	01	7.53227	27.6189	14.2797	14.3327	5	5	8405
SPP1	SPP1	Endothelial, Above LOQ, All Targets, TLR Signaling, PI3K-Akt Signaling, Cell Adhesion & Motility, PDGF Signaling, Matrix Remodeling and Metastasis	RNA	Endogenous	01	1.62953	29.9927	10.3352	9.35201	5	5	6696
NDC1	NDC1	Above LOQ, All Targets, Interferon Response Genes, Glycolysis & Glucose Transport, Cell Cycle	RNA	Endogenous	01	5.11712	18.8813	9.11529	9.32098	4	4	55706
CCR6	CCR6	Above LOQ, All Targets, Chemokine Signaling, Host Defense Peptides, GPCR Signaling	RNA	Endogenous	01	3.5919	34.4771	12.3223	11.7823	5	5	1235
KLRK1	KLRK1,KLRC4-KLRK1	Above LOQ, All Targets, Lymphocyte Regulation, NK Activity	RNA	Endogenous	01	3.09557	32.9222	11.3106	10.9694	5	5	22914
TXK	TXK	Above LOQ, All Targets, Lymphocyte Trafficking, Myeloid Inflammation	RNA	Endogenous	01	4.1107	20.6083	9.87089	9.40696	5	5	7294
CCL22	CCL22	Above LOQ, All Targets, Chemokine Signaling, GPCR Signaling, Other Interleukin Signaling	RNA	Endogenous	01	2.34383	20.5105	6.96063	6.8059	5	5	6367
MAP2K6	MAP2K6	Above LOQ, All Targets, IL-1 Signaling, TLR Signaling, IL-17 Signaling, TNF Signaling, MAPK Signaling, Senescence, Myeloid Inflammation, Differentiation	RNA	Endogenous	01	4.85195	16.3439	9.86762	9.73733	5	5	5608
PSMB9	PSMB9	Endothelial, Above LOQ, All Targets, Glycan Sensing, IL-1 Signaling, NF-kB Signaling, Apoptosis, MHC Class I Antigen Presentation, Notch Signaling, Wnt Signaling, BCR Signaling, MAPK Signaling, Cell Cycle, TCR Signaling, Myeloid Inflammation, Hedgehog Signaling, Differentiation	RNA	Endogenous	01	9.67338	39.8671	17.8137	17.6446	5	5	5698
CCR5	CCR5	Above LOQ, All Targets, Chemokine Signaling, T cells, GPCR Signaling, Other Interleukin Signaling, Endocytosis	RNA	Endogenous	01	4.13579	20.4066	9.9352	9.78953	5	5	1234
PECAM1	PECAM1	Endothelial, Above LOQ, All Targets, Lymphocyte Trafficking, Neutrophil Degranulation	RNA	Endogenous	01	3.55004	70.2142	15.7713	15.0662	5	5	5175
NANOG	NANOG,NANOGP8	Above LOQ, All Targets, EMT, Other Interleukin Signaling, Immortality & Stemness, Differentiation	RNA	Endogenous	01	5.58231	36.4646	13.2554	13.1447	5	5	79923
MCM5	MCM5	Above LOQ, All Targets, Cell Cycle, Myc	RNA	Endogenous	01	6.89267	28.1268	13.8662	14.3263	5	5	4174
TSC1	TSC1	Above LOQ, All Targets, Insulin Signaling, Oxidative Stress, PI3K-Akt Signaling, Autophagy, AMPK Signaling, p53 Signaling, Senescence, mTOR Signaling	RNA	Endogenous	01	7.71102	26.2931	12.4446	12.5443	4	4	7248
HSPA2	HSPA2	Above LOQ, All Targets, MAPK Signaling, Estrogen Signaling, Ion Transport, Cell Cycle, Endocytosis, Proteotoxic Stress	RNA	Endogenous	01	3.5453	18.4441	10.6099	9.75905	5	5	3306
BAGE	BAGE	Above LOQ, All Targets, Cancer Antigens	RNA	Endogenous	01	8.42117	66.2927	20.7466	21.165	5	5	574
OAS3	OAS3	Above LOQ, All Targets, Type II Interferon Signaling, Interferon Response Genes, NLR Signaling, Type I Interferon Signaling	RNA	Endogenous	01	6.66708	25.1552	11.7032	11.7511	5	5	4940
PARP4	PARP4	Above LOQ, All Targets, Apoptosis, Vitamin & Cofactor Metabolism	RNA	Endogenous	01	9.3797	29.278	17.5653	17.8778	5	5	143
MAP3K8	MAP3K8	Above LOQ, All Targets, IL-1 Signaling, TLR Signaling, IL-17 Signaling, TNF Signaling, MAPK Signaling, TCR Signaling	RNA	Endogenous	01	4.22387	20.4281	11.0788	10.6281	5	5	1326
CLECL1	CLECL1	Above LOQ, All Targets, Cell Adhesion & Motility	RNA	Endogenous	01	3.61859	18.8177	9.70074	9.29209	5	5	160365
JAK1	JAK1	Above LOQ, All Targets, Type II Interferon Signaling, Interferon Response Genes, PI3K-Akt Signaling, JAK-STAT Signaling, NLR Signaling, Type I Interferon Signaling, TH1 Differentiation, TH17 Differentiation, MAPK Signaling, Type III Interferon Signaling, Other Interleukin Signaling, IL-6 Signaling, IL-2 Signaling, Treg Differentiation	RNA	Endogenous	01	11.1987	42.5289	21.5833	21.9848	5	5	3716
BCL6	BCL6	Above LOQ, All Targets, FoxO Signaling, Epigenetic Modification, TH1 Differentiation, Other Interleukin Signaling	RNA	Endogenous	01	8.89736	53.8145	16.5654	18.6873	5	5	604
TNFRSF25	TNFRSF25	Above LOQ, All Targets, NF-kB Signaling	RNA	Endogenous	01	7.38655	22.3492	12.7641	12.6769	5	5	8718
HCK	HCK	Above LOQ, All Targets, Chemokine Signaling, Phagocytosis, Other Interleukin Signaling	RNA	Endogenous	01	3.15257	17.3086	9.72456	8.85324	5	5	3055
MNX1	MNX1	Above LOQ, All Targets, Differentiation	RNA	Endogenous	01	3.85804	22.5933	9.7565	9.67443	2	2	3110
SELENOK	SELENOK	Mast cell, Above LOQ, All Targets, Oxidative Stress	RNA	Endogenous	01	4.95551	17.8144	10.1657	9.95733	4	4	58515
NOD2	NOD2	Above LOQ, All Targets, IL-1 Signaling, TLR Signaling, NLR Signaling, IL-17 Signaling, TNF Signaling	RNA	Endogenous	01	3.47723	17.1441	8.69938	8.71536	5	5	64127
TNFRSF9	TNFRSF9	Above LOQ, All Targets, NF-kB Signaling, Immune Exhaustion, T-cell Checkpoints	RNA	Endogenous	01	2.61303	16.6263	8.63397	8.05053	5	5	3604
API5	API5	Above LOQ, All Targets, RNA Processing	RNA	Endogenous	01	7.99524	25.8506	16.8025	16.5568	5	5	8539
HSP90B1	HSP90B1	Above LOQ, All Targets, TLR Signaling, PI3K-Akt Signaling, Estrogen Signaling, Dendritic Cells, Prostate Cancer, Other Interleukin Signaling, Proteotoxic Stress	RNA	Endogenous	01	3.60042	106.439	18.1782	19.3894	1	1	7184
ZNF205	ZNF205	Above LOQ, All Targets, RNA Processing	RNA	Endogenous	01	3.19622	17.108	9.35331	8.88061	3	3	7755
MSH2	MSH2	Above LOQ, All Targets, DNA Damage Repair, p53 Signaling	RNA	Endogenous	01	5.91819	15.8424	10.6956	10.3514	5	5	4436
GLUD1	GLUD1	Above LOQ, All Targets, Amino Acid Synthesis & Transport, Glutamine Metabolism, Arginine Metabolism, Mitochondrial Metabolism / TCA	RNA	Endogenous	01	6.53208	17.611	11.6433	11.4758	5	5	2746
DTX3	DTX3	Above LOQ, All Targets, Notch Signaling	RNA	Endogenous	01	6.02158	23.8662	14.3981	13.8514	5	5	196403
CFB	CFB	Above LOQ, All Targets, Complement System	RNA	Endogenous	01	5.45235	426.01	13.5388	15.2641	5	5	629
TNFRSF12A	TNFRSF12A	Above LOQ, All Targets, NF-kB Signaling	RNA	Endogenous	01	6.05252	21.0503	11.4495	11.434	5	5	51330
TICAM2	TICAM2,TMED7-TICAM2	Above LOQ, All Targets, TLR Signaling, NF-kB Signaling, Apoptosis, Neutrophil Degranulation	RNA	Endogenous	01	3.7771	16.331	9.25116	8.97971	5	5	353376
IKBKB	IKBKB	Above LOQ, All Targets, Glycan Sensing, IL-1 Signaling, TLR Signaling, Chemokine Signaling, NF-kB Signaling, Apoptosis, MHC Class I Antigen Presentation, Insulin Signaling, PI3K-Akt Signaling, FoxO Signaling, NLR Signaling, Leukemia, DNA Sensing, IL-17 Signaling, BCR Signaling, TNF Signaling, MAPK Signaling, Prostate Cancer, RNA Sensing, TCR Signaling, mTOR Signaling, Myeloid Inflammation	RNA	Endogenous	01	7.45974	25.5282	15.1066	14.9355	5	5	3551
FYN	FYN	Endothelial, Above LOQ, All Targets, Glycan Sensing, ERBB2 Signaling, Oxidative Stress, PI3K-Akt Signaling, Cell Adhesion & Motility, NK Activity, BCR Signaling, MAPK Signaling, Phagocytosis, TCR Signaling, Other Interleukin Signaling, VEGF Signaling, Myeloid Inflammation, Differentiation	RNA	Endogenous	01	5.03214	28.0424	13.8194	12.8722	5	5	2534
ANP32B	ANP32B	Above LOQ, All Targets, RNA Processing	RNA	Endogenous	01	11.5126	41.4811	22.6071	22.6516	5	5	10541
GTF3C1	GTF3C1	Above LOQ, All Targets, RNA Processing	RNA	Endogenous	01	6.38205	23.7039	11.8364	11.775	5	5	2975
MCM2	MCM2	Above LOQ, All Targets, Cell Cycle	RNA	Endogenous	01	5.04016	18.8061	10.2497	10.3708	5	5	4171
ACSF3	ACSF3	Above LOQ, All Targets, Lipid Metabolism, Amino Acid Synthesis & Transport, Fatty Acid Synthesis	RNA	Endogenous	01	8.42735	20.4068	12.4933	12.4095	5	5	197322
CD5	CD5	Above LOQ, All Targets, T cells, B cells	RNA	Endogenous	01	3.29101	18.9735	12.2948	10.887	5	5	921
TLR3	TLR3	Above LOQ, All Targets, TLR Signaling, DNA Sensing	RNA	Endogenous	01	3.57231	16.8423	8.73828	8.65937	5	5	7098
GADD45A	GADD45A	Above LOQ, All Targets, NF-kB Signaling, Apoptosis, DNA Damage Repair, FoxO Signaling, Epigenetic Modification, Leukemia, p53 Signaling, MAPK Signaling, Senescence, Melanoma, Cell Cycle, Myc, Glioma	RNA	Endogenous	01	4.02882	24.3029	11.1118	10.6367	5	5	1647
DNMT1	DNMT1	Above LOQ, All Targets, EMT, Amino Acid Synthesis & Transport	RNA	Endogenous	01	9.00737	38.3951	14.9297	15.3224	5	5	1786
TIAM1	TIAM1	Above LOQ, All Targets, Chemokine Signaling, GPCR Signaling, Differentiation	RNA	Endogenous	01	4.08562	17.3136	10.7451	10.6804	5	5	7074
CFP	CFP	Above LOQ, All Targets, Complement System, Neutrophil Degranulation, Glycosylation	RNA	Endogenous	01	4.29622	19.1291	9.95991	9.60257	5	5	5199
MNAT1	MNAT1	Above LOQ, All Targets, DNA Damage Repair, p53 Signaling, Cell Cycle	RNA	Endogenous	01	6.43782	22.2979	12.9459	12.2295	5	5	4331
VHL	VHL	Above LOQ, All Targets, MHC Class I Antigen Presentation, HIF1 Signaling	RNA	Endogenous	01	7.10848	21.7602	12.6912	12.8511	5	5	7428
PURA	PURA	Above LOQ, All Targets, RNA Processing	RNA	Endogenous	01	5.15208	16.9463	10.5886	10.6312	5	5	5813
BRD2	BRD2	Above LOQ, All Targets, Epigenetic Modification	RNA	Endogenous	01	8.57877	48.3209	24.1628	24.2767	5	5	6046
CCNO	CCNO	Above LOQ, All Targets, DNA Damage Repair	RNA	Endogenous	01	2.32923	86.9034	8.63473	9.35835	4	4	10309
CDH3	CDH3	PSW vs Asthmatic muscle, Above LOQ, All Targets, Cell Adhesion & Motility, Lymphocyte Trafficking	RNA	Endogenous	01	4.13732	43.6779	11.3198	11.6956	5	5	1001
ETS2	ETS2	Endothelial, Above LOQ, All Targets, Senescence, Hedgehog Signaling	RNA	Endogenous	01	9.82772	56.1396	23.3331	24.5673	5	5	2114
FANCG	FANCG	Above LOQ, All Targets, DNA Damage Repair	RNA	Endogenous	01	6.02616	17.8842	10.2722	10.3816	5	5	2189
CREB1	CREB1	Above LOQ, All Targets, TLR Signaling, PI3K-Akt Signaling, GPCR Signaling, Notch Signaling, AMPK Signaling, Circadian Clock, IL-17 Signaling, TNF Signaling, Estrogen Signaling, Prostate Cancer, Mitochondrial Metabolism / TCA, Differentiation	RNA	Endogenous	01	9.26442	23.2722	13.9752	13.8221	5	5	1385
CD4	CD4	Above LOQ, All Targets, Host Defense Peptides, T cells, Lymphocyte Trafficking, Ion Transport, TCR Signaling, Other Interleukin Signaling, Endocytosis	RNA	Endogenous	01	6.19636	49.4329	16.3985	17.2564	5	5	920
GZMB	GZMB	Above LOQ, All Targets, Apoptosis, T cells, Notch Signaling, NK Activity, Epigenetic Modification, Cytotoxicity	RNA	Endogenous	01	3.06137	16.8423	9.29935	8.80785	5	5	3002
B2M	B2M	Mast cell, Endothelial, Pericyte, Above LOQ, All Targets, Androgen Signaling, Type II Interferon Signaling, MHC Class I Antigen Presentation, Lymphocyte Regulation, NK Activity, Neutrophil Degranulation	RNA	Endogenous	01	23.1889	1557.56	447.115	309.914	5	5	567
EFNA1	EFNA1	Endothelial, Above LOQ, All Targets, PI3K-Akt Signaling, MAPK Signaling, Differentiation	RNA	Endogenous	01	6.54048	20.5562	12.8091	12.4707	5	5	1942
CGAS	CGAS	Above LOQ, All Targets, DNA Sensing	RNA	Endogenous	01	4.29622	22.0992	10.6827	10.3083	5	5	115004
CD209	CD209	Above LOQ, All Targets, Glycan Sensing, Phagocytosis	RNA	Endogenous	01	2.32009	20.9823	8.66774	8.65115	3	3	30835
RIMKLB	RIMKLB	Above LOQ, All Targets, Amino Acid Synthesis & Transport, Glutamine Metabolism	RNA	Endogenous	01	6.3889	22.2676	13.1004	12.9958	5	5	57494
IL12RB1	IL12RB1	Above LOQ, All Targets, T cells, JAK-STAT Signaling, TH1 Differentiation, TH17 Differentiation, Other Interleukin Signaling	RNA	Endogenous	01	5.22212	35.1386	11.6311	11.8429	2	2	3594
FPR3	FPR3	Above LOQ, All Targets, Lymphocyte Trafficking, GPCR Signaling	RNA	Endogenous	01	2.82284	21.5409	10.2463	9.19051	5	5	2359
SPRY2	SPRY2	Above LOQ, All Targets, EGFR Signaling, FGFR Signaling	RNA	Endogenous	01	6.65975	32.7343	15.0266	14.8004	5	5	10253
GIMAP4	GIMAP4	Endothelial, Above LOQ, All Targets, Apoptosis	RNA	Endogenous	01	3.54584	31.9231	12.8037	12.2844	5	5	55303
BBC3	BBC3	Above LOQ, All Targets, Apoptosis, p53 Signaling	RNA	Endogenous	01	4.1234	17.6316	9.63437	9.1869	5	5	27113
SMARCA4	SMARCA4	Above LOQ, All Targets, Androgen Signaling, Epigenetic Modification, Wnt Signaling, Other Interleukin Signaling, Differentiation	RNA	Endogenous	01	8.38651	29.4764	16.0323	16.3073	5	5	6597
DNMT3A	DNMT3A	Above LOQ, All Targets, Epigenetic Modification, Amino Acid Synthesis & Transport	RNA	Endogenous	01	7.8091	24.8555	13.416	13.4277	5	5	1788
NDUFA3	NDUFA3	Above LOQ, All Targets, Mitochondrial Metabolism / TCA	RNA	Endogenous	01	13.9492	51.6195	32.3464	31.2807	5	5	4696
FZD4	FZD4	Endothelial, Above LOQ, All Targets, GPCR Signaling, Wnt Signaling, Endocytosis, mTOR Signaling	RNA	Endogenous	01	3.77074	18.8687	10.0326	9.5025	5	5	8322
FOXC1	FOXC1	Above LOQ, All Targets, Differentiation	RNA	Endogenous	01	4.43891	51.8686	10.3887	10.2115	5	5	2296
PRDX5	PRDX5	Epithelium only, Above LOQ, All Targets, Oxidative Stress	RNA	Endogenous	01	12.1686	232.912	20.5603	27.1419	5	5	25824
RUNX1T1	RUNX1T1	Endothelial, Above LOQ, All Targets, Epigenetic Modification, Leukemia	RNA	Endogenous	01	3.96158	20.4925	13.7431	12.4924	5	5	862
KMT2C	KMT2C	Above LOQ, All Targets, Epigenetic Modification, Amino Acid Synthesis & Transport, Differentiation	RNA	Endogenous	01	12.7959	25.1368	17.4834	17.2572	5	5	58508
NCOR1	NCOR1	Above LOQ, All Targets, TGF-beta Signaling, Androgen Signaling, Lipid Metabolism, Notch Signaling, Epigenetic Modification, Circadian Clock, Mitochondrial Metabolism / TCA, Differentiation	RNA	Endogenous	01	9.72803	28.7794	15.5451	15.1726	5	5	9611
CHEK2	CHEK2	Above LOQ, All Targets, DNA Damage Repair, p53 Signaling, Senescence, Cell Cycle	RNA	Endogenous	01	4.83629	15.5088	9.14274	9.01505	5	5	11200
CREB3L4	CREB3L4	PSW vs Asthmatic muscle, Above LOQ, All Targets, PI3K-Akt Signaling, AMPK Signaling, TNF Signaling, Estrogen Signaling, Prostate Cancer	RNA	Endogenous	01	5.1211	19.5165	9.50742	9.58537	5	5	148327
C4B	LOC110384692,C4A,C4B,C4B_2	Above LOQ, All Targets, Complement System	RNA	Endogenous	01	6.84784	168.009	20.4141	20.1687	5	5	721
IRAK2	IRAK2	Above LOQ, All Targets, IL-1 Signaling, TLR Signaling, IL-17 Signaling	RNA	Endogenous	01	3.69806	18.3812	9.5065	9.45436	5	5	3656
ROBO4	ROBO4	Endothelial, Above LOQ, All Targets, Matrix Remodeling and Metastasis	RNA	Endogenous	01	3.75298	26.2681	13.3749	11.8711	5	5	54538
KEAP1	KEAP1	Above LOQ, All Targets, MHC Class I Antigen Presentation, Oxidative Stress, IDH1/2	RNA	Endogenous	01	5.83385	19.2859	10.7272	10.5035	5	5	9817
CCND3	CCND3	Endothelial, Above LOQ, All Targets, PI3K-Akt Signaling, Cell Adhesion & Motility, JAK-STAT Signaling, p53 Signaling, Wnt Signaling, MAPK Signaling, Senescence, Cell Cycle, Differentiation	RNA	Endogenous	01	8.35269	30.7179	17.7099	17.7599	5	5	896
CD70	CD70	Above LOQ, All Targets, NF-kB Signaling, T cells, B cells, T-cell Checkpoints	RNA	Endogenous	01	2.67854	20.829	8.95052	8.9864	5	5	970
CACNA1D	CACNA1D	Above LOQ, All Targets, MAPK Signaling, Senescence, Ion Transport, Differentiation	RNA	Endogenous	01	4.84983	18.7759	10.305	10.3139	5	5	776
P4HA2	P4HA2	Above LOQ, All Targets, Amino Acid Synthesis & Transport	RNA	Endogenous	01	4.52051	20.3432	13.037	11.9088	3	3	8974
PRKCB	PRKCB	Mast cell, Above LOQ, All Targets, Chemokine Signaling, NF-kB Signaling, Cell Adhesion & Motility, Lymphocyte Trafficking, GPCR Signaling, NK Activity, Wnt Signaling, BCR Signaling, MAPK Signaling, Cell Cycle, Phagocytosis, Glioma, HIF1 Signaling, VEGF Signaling, mTOR Signaling	RNA	Endogenous	01	2.5307	16.031	9.68881	9.146	5	5	5579
NEIL1	NEIL1	Above LOQ, All Targets, DNA Damage Repair, Oxidative Stress	RNA	Endogenous	01	6.86488	28.8636	13.322	13.5317	5	5	79661
PYCARD	PYCARD	Mast cell, Above LOQ, All Targets, Glycan Sensing, NLR Signaling, DNA Sensing, Neutrophil Degranulation, Inflammasomes	RNA	Endogenous	01	4.79716	20.3188	10.9338	11.0347	2	2	29108
SLAMF7	SLAMF7	Above LOQ, All Targets, Lymphocyte Regulation	RNA	Endogenous	01	5.99333	45.0545	13.7876	13.8112	5	5	57823
PIK3CA	PIK3CA	Above LOQ, All Targets, EMT, TLR Signaling, Chemokine Signaling, Lipid Metabolism, Apoptosis, MET Signaling, ERBB2 Signaling, Insulin Signaling, PI3K-Akt Signaling, Cell Adhesion & Motility, FoxO Signaling, EGFR Signaling, Autophagy, PDGF Signaling, Lymphocyte Trafficking, JAK-STAT Signaling, GPCR Signaling, AMPK Signaling, NK Activity, Leukemia, BCR Signaling, TNF Signaling, Estrogen Signaling, …	RNA	Endogenous	01	4.90734	21.3604	9.1127	9.62222	5	5	5290
CXXC5	CXXC5	Above LOQ, All Targets, Estrogen Signaling	RNA	Endogenous	01	4.75078	19.8079	11.8952	11.461	5	5	51523
C4BPA	C4BPA	Above LOQ, All Targets, Complement System	RNA	Endogenous	01	3.53435	16.3257	8.12264	8.23064	5	5	722
RRAS2	RRAS2	Above LOQ, All Targets, Autophagy, MAPK Signaling, Senescence	RNA	Endogenous	01	7.01414	19.9739	12.3536	12.2044	5	5	22800
ENG	ENG	Endothelial, Above LOQ, All Targets, GPCR Signaling	RNA	Endogenous	01	4.34638	64.2154	17.946	19.3733	5	5	2022
TPI1	TPI1	Above LOQ, All Targets, Glycolysis & Glucose Transport	RNA	Endogenous	01	6.10481	25.2635	12.9959	12.9087	5	5	7167
TFDP1	TFDP1	Above LOQ, All Targets, TGF-beta Signaling, Apoptosis, Notch Signaling, Senescence, Cell Cycle, Differentiation	RNA	Endogenous	01	7.70895	27.3194	16.508	16.7547	5	5	7027
ETS1	ETS1	Endothelial, Above LOQ, All Targets, Oxidative Stress, Senescence	RNA	Endogenous	01	7.03638	64.0515	15.4824	17.1815	5	5	2113
HNF1A	HNF1A	Above LOQ, All Targets, Oxidative Stress, Differentiation	RNA	Endogenous	01	3.74754	17.4965	9.11165	9.06231	3	3	6927
FPR1	FPR1	Above LOQ, All Targets, GPCR Signaling, Neutrophil Degranulation, Other Interleukin Signaling, NO Signaling	RNA	Endogenous	01	2.84473	14.8658	8.405	7.99989	5	5	2357
SFRP1	SFRP1	Above LOQ, All Targets, Androgen Signaling, Wnt Signaling	RNA	Endogenous	01	3.1191	25.4062	9.5662	9.20231	5	5	6422
GAS1	GAS1	Above LOQ, All Targets, Hedgehog Signaling	RNA	Endogenous	01	4.43074	20.829	11.0214	10.5604	5	5	2619
ITGA6	ITGA6	Endothelial, Above LOQ, All Targets, PI3K-Akt Signaling, Cell Adhesion & Motility, Lymphocyte Trafficking	RNA	Endogenous	01	3.20428	28.7143	10.5498	9.98654	5	5	3655
MAP3K20	MAP3K20	Pericyte, PSW vs Asthmatic muscle, Above LOQ, All Targets, MAPK Signaling	RNA	Endogenous	01	4.0395	41.533	10.7477	11.2239	5	5	51776
SMARCB1	SMARCB1	Above LOQ, All Targets, Epigenetic Modification	RNA	Endogenous	01	10.0378	23.8673	14.988	14.8366	5	5	6598
MRM2	MRM2	Above LOQ, All Targets, RNA Processing	RNA	Endogenous	01	4.17403	18.8537	10.217	10.2751	5	5	29960
MFNG	MFNG	Endothelial, Above LOQ, All Targets, Notch Signaling	RNA	Endogenous	01	5.42447	23.8297	15.3588	13.2882	5	5	4242
SP1	SP1	Above LOQ, All Targets, EMT, TGF-beta Signaling, Lipid Metabolism, Oxidative Stress, Epigenetic Modification, Estrogen Signaling, Senescence	RNA	Endogenous	01	9.72803	24.8128	16.5286	16.2451	5	5	6667
SLC2A1	SLC2A1	Eosinophil genes, Above LOQ, All Targets, Vitamin & Cofactor Metabolism, HIF1 Signaling	RNA	Endogenous	01	9.78579	30.0812	16.9242	16.5238	5	5	6513
OAS2	OAS2	Above LOQ, All Targets, Type II Interferon Signaling, Interferon Response Genes, NLR Signaling, Type I Interferon Signaling	RNA	Endogenous	01	6.79821	22.4615	12.9178	12.8432	5	5	4939
RAD21	RAD21	Above LOQ, All Targets, DNA Damage Repair, Estrogen Signaling, Cell Cycle	RNA	Endogenous	01	7.95032	30.2114	18.4339	18.6404	5	5	5885
MAPK1	MAPK1	Above LOQ, All Targets, RAGE Signaling, EMT, TGF-beta Signaling, TLR Signaling, Chemokine Signaling, Apoptosis, Insulin Signaling, Oxidative Stress, PI3K-Akt Signaling, Cell Adhesion & Motility, FoxO Signaling, Autophagy, NLR Signaling, GPCR Signaling, NK Activity, Leukemia, IL-17 Signaling, BCR Signaling, Neutrophil Degranulation, TNF Signaling, MAPK Signaling, Estrogen Signaling, Prostate Cance…	RNA	Endogenous	01	7.09084	25.5934	12.4976	12.205	5	5	5594
DEPTOR	DEPTOR	Above LOQ, All Targets, Autophagy, mTOR Signaling	RNA	Endogenous	01	4.05409	24.8044	10.7132	10.3666	5	5	64798
BLK	BLK	Above LOQ, All Targets, B cells, BCR Signaling	RNA	Endogenous	01	3.29394	45.2386	9.90396	10.1123	5	5	640
CTLA4	CTLA4	Above LOQ, All Targets, T cells, B cells, Lymphocyte Trafficking, Immune Exhaustion, T-cell Checkpoints, TCR Signaling	RNA	Endogenous	01	3.59843	15.9557	10.0514	9.36392	5	5	1493
MCM4	MCM4	Above LOQ, All Targets, Cell Cycle, Myc	RNA	Endogenous	01	5.66668	20.785	10.4812	10.4298	5	5	4173
ITGA2	ITGA2	Above LOQ, All Targets, MET Signaling, PI3K-Akt Signaling, Cell Adhesion & Motility, Phagocytosis, Differentiation	RNA	Endogenous	01	5.32471	50.8389	10.9364	11.6605	5	5	3673
TNFRSF1A	TNFRSF1A	Endothelial, Above LOQ, All Targets, NF-kB Signaling, Apoptosis, TNF Signaling, MAPK Signaling, Other Interleukin Signaling, mTOR Signaling	RNA	Endogenous	01	10.9033	36.5006	18.9961	19.1708	5	5	7132
DDB2	DDB2	Above LOQ, All Targets, DNA Damage Repair, Epigenetic Modification, Leukemia, p53 Signaling, Melanoma, Glioma	RNA	Endogenous	01	7.6535	26.568	12.3321	12.8888	5	5	1643
KRT17	KRT17,KRT17P2,KRT17P1	up in mixed region, Above LOQ, All Targets, Estrogen Signaling, Differentiation	RNA	Endogenous	01	3.29298	204.519	18.3032	22.1937	1	1	3872
ROCK1	ROCK1	Above LOQ, All Targets, EMT, TGF-beta Signaling, Chemokine Signaling, Apoptosis, Cell Adhesion & Motility, Lymphocyte Trafficking, GPCR Signaling, Neutrophil Degranulation, VEGF Signaling, Differentiation	RNA	Endogenous	01	7.46825	34.3312	16.9491	17.1149	5	5	6093
CD2	CD2	Above LOQ, All Targets, T cells, Lymphocyte Trafficking	RNA	Endogenous	01	2.8902	36.0997	12.1132	11.9312	5	5	914
EPCAM	EPCAM	Epithelium only, Above LOQ, All Targets, EMT	RNA	Endogenous	01	4.77585	65.1884	10.3268	11.967	5	5	4072
ZC3H12A	ZC3H12A	Above LOQ, All Targets, Oxidative Stress	RNA	Endogenous	01	6.27174	26.5369	11.003	10.9187	5	5	80149
MAPK8IP2	MAPK8IP2	Above LOQ, All Targets, MAPK Signaling	RNA	Endogenous	01	3.74367	21.3065	8.98259	8.57797	5	5	23542
MRE11	MRE11	Above LOQ, All Targets, DNA Damage Repair, DNA Sensing, Senescence, Cell Cycle	RNA	Endogenous	01	6.09337	20.3375	9.89514	10.3152	5	5	4361
BAD	BAD	Above LOQ, All Targets, Chemokine Signaling, Apoptosis, Insulin Signaling, Oxidative Stress, PI3K-Akt Signaling, Cell Adhesion & Motility, Autophagy, Leukemia, Prostate Cancer, Melanoma, VEGF Signaling	RNA	Endogenous	01	5.85309	28.7127	12.7629	12.4297	5	5	572
ITGB1	ITGB1	Pericyte, PSW vs Asthmatic muscle, Above LOQ, All Targets, EMT, MET Signaling, PI3K-Akt Signaling, Cell Adhesion & Motility, Lymphocyte Regulation, Lymphocyte Trafficking, Phagocytosis, Other Interleukin Signaling, Differentiation	RNA	Endogenous	01	14.2047	138.567	42.8939	40.9934	5	5	3688
BST2	BST2	Mast cell, Endothelial, Above LOQ, All Targets, Type I Interferon Signaling, Neutrophil Degranulation, Dendritic Cells	RNA	Endogenous	01	6.61906	44.8658	18.5255	18.1909	5	5	684
ACY1	ABHD14A-ACY1,ACY1	Above LOQ, All Targets, Arginine Metabolism	RNA	Endogenous	01	6.2362	23.2379	11.2741	11.2999	5	5	95
EPM2AIP1	EPM2AIP1	Above LOQ, All Targets, Epigenetic Modification	RNA	Endogenous	01	7.44139	20.6088	13.0359	13.0616	5	5	9852
SPRY4	SPRY4	PSW vs Asthmatic muscle, Above LOQ, All Targets, Differentiation	RNA	Endogenous	01	3.83573	22.5324	11.483	10.3557	5	5	81848
CCL15	CCL15	Above LOQ, All Targets, Chemokine Signaling	RNA	Endogenous	01	6.26869	84.3942	29.3169	28.7823	1	1	6359
TBC1D10B	TBC1D10B	Above LOQ, All Targets, Internal Reference	RNA	Control	01	7.33105	20.0454	14.2875	14.0924	5	5	26000
ADH6	ADH6	Above LOQ, All Targets, Glycolysis & Glucose Transport, Amino Acid Synthesis & Transport, Fatty Acid Oxidation	RNA	Endogenous	01	3.96258	16.4911	8.85526	8.55133	5	5	130
NFKBIZ	NFKBIZ	Above LOQ, All Targets, Epigenetic Modification	RNA	Endogenous	01	6.92115	30.4154	13.9456	13.9795	5	5	64332
PTGER4	PTGER4	Above LOQ, All Targets, Prostaglandin Inflammation, GPCR Signaling	RNA	Endogenous	01	6.56524	21.1867	12.7498	12.0427	5	5	5734
KRT7	KRT7	Above LOQ, All Targets, Matrix Remodeling and Metastasis, Differentiation	RNA	Endogenous	01	3.65265	94.1749	12.9976	14.456	3	3	3855
IER3	IER3	Above LOQ, All Targets, Matrix Remodeling and Metastasis	RNA	Endogenous	01	7.6444	45.447	15.1399	15.4662	4	4	8870
BRD7	BRD7	Above LOQ, All Targets, Epigenetic Modification	RNA	Endogenous	01	3.76206	16.2427	10.6268	10.5619	5	5	29117
ZBTB20	ZBTB20	Endothelial, Above LOQ, All Targets, RNA Processing	RNA	Endogenous	01	4.16342	29.8811	13.3585	13.1249	5	5	26137
DDX58	DDX58	Above LOQ, All Targets, NF-kB Signaling, Interferon Response Genes, DNA Sensing, RNA Sensing	RNA	Endogenous	01	5.87421	20.5739	11.1468	10.8442	5	5	23586
NFE2L2	NFE2L2	Epithelium only, Above LOQ, All Targets, Oxidative Stress, IDH1/2, Proteotoxic Stress	RNA	Endogenous	01	10.163	68.7389	16.7203	19.9249	5	5	4780
IL32	IL32	Endothelial, Eosinophil genes, Above LOQ, All Targets, Other Interleukin Signaling	RNA	Endogenous	01	6.78207	44.9894	17.4479	17.3697	5	5	9235
NKG7	NKG7	Above LOQ, All Targets, NK Activity	RNA	Endogenous	01	4.38073	30.7549	11.591	10.9121	5	5	4818
LAG3	LAG3	Above LOQ, All Targets, T cells, Immune Exhaustion, T-cell Checkpoints, MHC Class II Antigen Presentation	RNA	Endogenous	01	3.31997	19.5365	9.97873	9.79831	5	5	3902
MCM7	MCM7	Above LOQ, All Targets, Cell Cycle	RNA	Endogenous	01	9.20443	35.1329	15.4951	16.0226	5	5	4176
CXCR3	CXCR3	PSW vs Asthmatic muscle, Above LOQ, All Targets, Chemokine Signaling, T cells, GPCR Signaling	RNA	Endogenous	01	3.47278	16.1982	8.9703	8.5533	5	5	2833
CD14	CD14	Above LOQ, All Targets, TLR Signaling, NF-kB Signaling, Apoptosis, MHC Class I Antigen Presentation, Epigenetic Modification, Leukemia, Neutrophil Degranulation, MAPK Signaling, Phagocytosis	RNA	Endogenous	01	3.12693	27.6764	10.3386	10.4291	5	5	929
LTBP1	LTBP1	PSW vs Asthmatic muscle, Above LOQ, All Targets, TGF-beta Signaling	RNA	Endogenous	01	3.44876	65.142	18.7132	17.7535	5	5	4052
CCND2	CCND2	Above LOQ, All Targets, PI3K-Akt Signaling, Cell Adhesion & Motility, FoxO Signaling, JAK-STAT Signaling, Epigenetic Modification, p53 Signaling, Wnt Signaling, Senescence, Cell Cycle, Myc, Hedgehog Signaling	RNA	Endogenous	01	8.84737	39.3737	18.1469	17.849	5	5	894
MLH1	MLH1	Above LOQ, All Targets, DNA Damage Repair, p53 Signaling, Cell Cycle	RNA	Endogenous	01	6.46496	17.132	11.1651	11.2235	5	5	4292
FEZ1	FEZ1	Above LOQ, All Targets, Differentiation	RNA	Endogenous	01	3.92288	16.6202	9.23319	9.23453	5	5	9638
ATOX1	ATOX1	Endothelial, Above LOQ, All Targets, Host Defense Peptides, Oxidative Stress, Ion Transport	RNA	Endogenous	01	8.53057	25.7586	16.8423	16.8965	5	5	475
H3C2	H3C2	Above LOQ, All Targets, Epigenetic Modification	RNA	Endogenous	01	2.73074	43.1592	13.939	13.5118	1	1	8358
STAT5B	STAT5B	Above LOQ, All Targets, Chemokine Signaling, PDGF Signaling, JAK-STAT Signaling, Leukemia, TH2 Differentiation, Other Interleukin Signaling, IL-2 Signaling	RNA	Endogenous	01	4.48515	19.9838	13.3049	12.6731	5	5	6777
NFKB2	NFKB2	Endothelial, Above LOQ, All Targets, Glycan Sensing, IL-1 Signaling, TLR Signaling, NF-kB Signaling, Epigenetic Modification, DNA Sensing, MAPK Signaling, RNA Sensing, Inflammasomes	RNA	Endogenous	01	8.55753	27.6092	15.719	15.7012	5	5	4791
AURKB	AURKB	Above LOQ, All Targets, Cell Cycle	RNA	Endogenous	01	4.18301	18.6234	9.94863	10.4447	5	5	9212
NRAS	NRAS	Above LOQ, All Targets, Glycan Sensing, Chemokine Signaling, Apoptosis, MET Signaling, ERBB2 Signaling, Insulin Signaling, PI3K-Akt Signaling, FoxO Signaling, EGFR Signaling, Autophagy, PDGF Signaling, GPCR Signaling, NK Activity, Leukemia, BCR Signaling, Neutrophil Degranulation, MAPK Signaling, Estrogen Signaling, Prostate Cancer, Senescence, Melanoma, Glioma, TCR Signaling, VEGF Signaling, mTO…	RNA	Endogenous	01	7.69781	17.2438	11.198	11.3619	5	5	4893
IL6ST	IL6ST	Endothelial, Above LOQ, All Targets, JAK-STAT Signaling, TH17 Differentiation, Other Interleukin Signaling, IL-6 Signaling	RNA	Endogenous	01	8.57877	57.1045	22.8644	22.599	5	5	3572
CACNG6	CACNG6	Above LOQ, All Targets, MAPK Signaling	RNA	Endogenous	01	3.35952	17.4184	8.35704	8.19103	5	5	59285
GBP2	GBP2	Endothelial, Pericyte, Above LOQ, All Targets, Type II Interferon Signaling, NLR Signaling, Type I Interferon Signaling	RNA	Endogenous	01	4.0599	19.6644	10.0806	9.69168	5	5	2634
Negative Probe		Above LOQ, All Targets	SpikeIn	Negative	01	2.23915	13.7545	7.17104	6.38559	75	75
TMEM140	TMEM140	Endothelial, Above LOQ, All Targets, Glioma	RNA	Endogenous	01	3.78559	21.2573	11.0295	10.2933	5	5	55281
PGF	PGF	Pericyte, Above LOQ, All Targets, PI3K-Akt Signaling, Cell Adhesion & Motility, MAPK Signaling	RNA	Endogenous	01	2.83406	24.1632	9.20471	8.87098	4	4	5228
SERINC3	SERINC3	Above LOQ, All Targets, Glutamine Metabolism	RNA	Endogenous	01	11.4424	34.225	19.2716	19.2979	5	5	10955
IRF7	IRF7	Above LOQ, All Targets, TLR Signaling, Type II Interferon Signaling, NLR Signaling, DNA Sensing, Type I Interferon Signaling, RNA Sensing	RNA	Endogenous	01	3.39911	22.5446	11.0936	10.7273	1	1	3665
ITGB4	ITGB4	Endothelial, Above LOQ, All Targets, PI3K-Akt Signaling, Cell Adhesion & Motility	RNA	Endogenous	01	5.47349	67.6261	16.1882	17.1629	5	5	3691
DPP4	DPP4	Above LOQ, All Targets, T cells, Matrix Remodeling and Metastasis	RNA	Endogenous	01	2.517	16.8842	8.93638	8.88618	5	5	1803
IL4R	IL4R	Above LOQ, All Targets, T cells, PI3K-Akt Signaling, JAK-STAT Signaling, TH2 Differentiation, Other Interleukin Signaling	RNA	Endogenous	01	9.13252	38.1964	18.9661	18.9428	5	5	3566
COX4I1	COX4I1	Above LOQ, All Targets, p53 Signaling, Mitochondrial Metabolism / TCA	RNA	Endogenous	01	9.78809	86.491	32.0657	32.3115	5	5	1327
ATM	ATM	Above LOQ, All Targets, NF-kB Signaling, Apoptosis, DNA Damage Repair, FoxO Signaling, Autophagy, Epigenetic Modification, p53 Signaling, Senescence, Cell Cycle	RNA	Endogenous	01	9.18412	45.1577	17.4286	18.7266	5	5	472
CXCL8	CXCL8	Above LOQ, All Targets, EMT, TLR Signaling, Chemokine Signaling, NF-kB Signaling, NLR Signaling, GPCR Signaling, Epigenetic Modification, Senescence, RNA Sensing, Other Interleukin Signaling	RNA	Endogenous	01	2.30612	39.7022	9.18488	8.99997	5	5	3576
PALMD	PALMD	Endothelial, Above LOQ, All Targets, Lipid Metabolism	RNA	Endogenous	01	4.38235	18.8369	11.1746	10.4731	5	5	54873
CYLD	CYLD	Above LOQ, All Targets, NF-kB Signaling, TNF Signaling, RNA Sensing	RNA	Endogenous	01	5.84217	19.2019	12.0504	11.9434	5	5	1540
HHIP	HHIP	Above LOQ, All Targets, Hedgehog Signaling	RNA	Endogenous	01	3.21053	22.0606	9.80778	8.85967	5	5	64399
FGFR3	FGFR3	Epithelium only, Above LOQ, All Targets, PI3K-Akt Signaling, MAPK Signaling, Endocytosis	RNA	Endogenous	01	4.26669	72.4528	11.7264	13.32	5	5	2261
IL18	IL18	PSW vs Asthmatic muscle, Above LOQ, All Targets, IL-1 Signaling, T cells, NLR Signaling, DNA Sensing, Other Interleukin Signaling	RNA	Endogenous	01	5.46591	17.611	10.3121	10.2065	5	5	3606
CXCL13	CXCL13	Above LOQ, All Targets, Chemokine Signaling, GPCR Signaling	RNA	Endogenous	01	2.84977	284.269	10.858	13.1141	5	5	10563
ATF1	ATF1	Above LOQ, All Targets, TLR Signaling, Epigenetic Modification, IL-17 Signaling	RNA	Endogenous	01	6.46496	20.4623	11.8281	11.929	5	5	466
TPSAB1/B2	TPSB2,TPSAB1	Mast cell, Above LOQ, All Targets, Matrix Remodeling and Metastasis	RNA	Endogenous	01	2.01498	193.878	21.202	22.4798	2	2	7177
SF3A1	SF3A1	Above LOQ, All Targets, Internal Reference	RNA	Control	01	11.5245	32.1834	18.5608	18.1731	5	5	10291
DUSP10	DUSP10	Mast cell, Above LOQ, All Targets, MAPK Signaling	RNA	Endogenous	01	6.11649	17.0226	9.72803	9.66962	5	5	11221
MUC1	MUC1	Epithelium only, Above LOQ, All Targets, Glycan Sensing, EMT, Other Interleukin Signaling	RNA	Endogenous	01	4.89729	96.3147	14.3853	17.1509	5	5	4582
CASP9	CASP9	Above LOQ, All Targets, Apoptosis, PI3K-Akt Signaling, p53 Signaling, Prostate Cancer, VEGF Signaling	RNA	Endogenous	01	6.55906	15.6431	10.8925	10.8313	5	5	842
UBA7	UBA7	Above LOQ, All Targets, MHC Class I Antigen Presentation, DNA Damage Repair, Interferon Response Genes, RNA Sensing	RNA	Endogenous	01	9.00737	23.7108	16.135	16.1173	5	5	7318
SETBP1	SETBP1	Above LOQ, All Targets, RNA Processing	RNA	Endogenous	01	5.04016	17.2962	11.5071	11.0726	5	5	26040
WNT5A	WNT5A	Above LOQ, All Targets, EMT, GPCR Signaling, Wnt Signaling, Endocytosis, mTOR Signaling	RNA	Endogenous	01	4.68307	20.2801	11.0779	10.5054	5	5	7474
E2F5	E2F5	Above LOQ, All Targets, TGF-beta Signaling, Senescence, Cell Cycle	RNA	Endogenous	01	2.80739	16.4131	8.42117	8.12253	5	5	1875
HLA-DRA	HLA-DRA	Endothelial, Above LOQ, All Targets, Type II Interferon Signaling, Lymphocyte Trafficking, Phagocytosis, TCR Signaling, MHC Class II Antigen Presentation	RNA	Endogenous	01	12.2349	387.674	73.9309	74.7143	5	5	3122
KDM6A	KDM6A	Above LOQ, All Targets, Epigenetic Modification, Differentiation	RNA	Endogenous	01	5.58395	18.4298	10.6099	10.7957	5	5	7403
ITGB7	ITGB7	Above LOQ, All Targets, PI3K-Akt Signaling, Cell Adhesion & Motility, Lymphocyte Regulation, Lymphocyte Trafficking, Epigenetic Modification	RNA	Endogenous	01	4.48515	27.3874	13.9398	13.087	5	5	3695
CCNA2	CCNA2	Above LOQ, All Targets, DNA Damage Repair, Oxidative Stress, AMPK Signaling, Epigenetic Modification, Leukemia, Senescence, Cell Cycle, Myc	RNA	Endogenous	01	3.19976	21.0125	11.9675	11.4582	5	5	890
CTSW	CTSW	Mast cell, Above LOQ, All Targets, Apoptosis, Lysosome	RNA	Endogenous	01	4.54728	19.0886	11.8364	11.1543	5	5	1521
F2RL1	F2RL1	Above LOQ, All Targets, T cells, GPCR Signaling	RNA	Endogenous	01	4.24737	19.9198	8.87602	9.01749	5	5	2150
MAP3K14	MAP3K14	Above LOQ, All Targets, Glycan Sensing, NF-kB Signaling, Apoptosis, TNF Signaling, MAPK Signaling, TCR Signaling	RNA	Endogenous	01	8.54444	22.9398	14.1723	13.7048	5	5	9020
PDGFRB	PDGFRB	Pericyte, Above LOQ, All Targets, Oxidative Stress, PI3K-Akt Signaling, Cell Adhesion & Motility, PDGF Signaling, JAK-STAT Signaling, MAPK Signaling, Prostate Cancer, Melanoma, Glioma	RNA	Endogenous	01	2.61367	36.3908	15.6187	14.4966	5	5	5159
IKBKG	IKBKG	PSW vs Asthmatic muscle, Above LOQ, All Targets, Glycan Sensing, IL-1 Signaling, TLR Signaling, Chemokine Signaling, NF-kB Signaling, Apoptosis, MHC Class I Antigen Presentation, PI3K-Akt Signaling, NLR Signaling, Leukemia, DNA Sensing, IL-17 Signaling, BCR Signaling, TNF Signaling, MAPK Signaling, Prostate Cancer, RNA Sensing, TCR Signaling, Myeloid Inflammation	RNA	Endogenous	01	7.5901	20.7314	12.1002	12.0371	5	5	8517
EZH2	EZH2	Above LOQ, All Targets, EMT, Oxidative Stress, Epigenetic Modification, Amino Acid Synthesis & Transport, Senescence, Immortality & Stemness, Differentiation	RNA	Endogenous	01	3.60616	18.7594	10.036	10.0696	5	5	2146
APP	APP	Above LOQ, All Targets, RAGE Signaling, IL-1 Signaling, TLR Signaling, Oxidative Stress, GPCR Signaling, RNA Sensing, Inflammasomes	RNA	Endogenous	01	8.71677	145.656	30.0674	29.7918	5	5	351
REL	REL	Above LOQ, All Targets, NF-kB Signaling, Epigenetic Modification, BCR Signaling	RNA	Endogenous	01	7.8661	28.038	13.6957	14.1962	5	5	5966
NDUFA4L2	NDUFA4L2	Pericyte, Above LOQ, All Targets, Mitochondrial Metabolism / TCA	RNA	Endogenous	01	4.18005	22.9624	10.3441	9.89015	4	4	56901
IL5RA	IL5RA	Eosinophil genes, PSW vs Asthmatic muscle, Above LOQ, All Targets, JAK-STAT Signaling, MAPK Signaling, Other Interleukin Signaling, IL-2 Signaling	RNA	Endogenous	01	3.00232	22.817	9.21309	9.09532	5	5	3568
CASP8	CASP8	Above LOQ, All Targets, Glycan Sensing, TLR Signaling, Apoptosis, NLR Signaling, p53 Signaling, TNF Signaling, RNA Sensing	RNA	Endogenous	01	6.59857	24.2825	11.873	11.928	5	5	841
RASGRP2	RASGRP2	Pericyte, Above LOQ, All Targets, Chemokine Signaling, GPCR Signaling, MAPK Signaling, Myeloid Inflammation	RNA	Endogenous	01	2.7048	26.9537	12.5219	11.596	5	5	10235
NDUFB8	NDUFB8	Pericyte, Above LOQ, All Targets, Mitochondrial Metabolism / TCA	RNA	Endogenous	01	8.9703	25.185	17.1104	17.1706	5	5	4714
C3AR1	C3AR1	Mast cell, PSW vs Asthmatic muscle, Above LOQ, All Targets, Complement System, GPCR Signaling, Neutrophil Degranulation	RNA	Endogenous	01	3.31997	16.9804	10.3172	9.22282	5	5	719
MEFV	MEFV	Above LOQ, All Targets, NLR Signaling, Inflammasomes	RNA	Endogenous	01	3.44876	16.6788	9.18752	8.64557	5	5	4210
THBD	THBD	Endothelial, Above LOQ, All Targets, Complement System	RNA	Endogenous	01	4.64005	24.4771	13.0683	12.4922	5	5	7056
APOC3	APOC3	Above LOQ, All Targets, Vitamin & Cofactor Metabolism, GPCR Signaling, PPAR Signaling	RNA	Endogenous	01	4.19579	19.874	10.2626	9.92141	5	5	345
NDUFS8	NDUFS8	Above LOQ, All Targets, Oxidative Stress, Mitochondrial Metabolism / TCA	RNA	Endogenous	01	8.15823	25.0549	14.9743	14.9918	5	5	4728
DUOX1	DUOX1	Epithelium only, Above LOQ, All Targets, Oxidative Stress	RNA	Endogenous	01	4.08875	70.7474	11.4513	13.0792	5	5	53905
SFRP2	SFRP2	Above LOQ, All Targets, Wnt Signaling	RNA	Endogenous	01	3.96794	59.5402	12.6217	12.2133	5	5	6423
CDH1	CDH1	Epithelium only, Above LOQ, All Targets, EMT, Apoptosis, Cell Adhesion & Motility, Lymphocyte Regulation, Lymphocyte Trafficking, Matrix Remodeling and Metastasis, Melanoma	RNA	Endogenous	01	3.88992	48.6085	10.635	12.1196	5	5	999
MFGE8	MFGE8	Pericyte, Above LOQ, All Targets, GPCR Signaling	RNA	Endogenous	01	5.73724	65.0295	14.4331	14.8375	5	5	4240
ITGAE	ITGAE	Above LOQ, All Targets, Cell Adhesion & Motility	RNA	Endogenous	01	4.48515	23.2028	9.48417	9.26835	5	5	3682
SAMD9	SAMD9	Above LOQ, All Targets, Myeloid Inflammation	RNA	Endogenous	01	5.78041	18.0662	10.7406	10.7307	5	5	54809
AMER1	AMER1	Above LOQ, All Targets, Wnt Signaling	RNA	Endogenous	01	3.906	16.847	8.91495	8.77779	5	5	139285
ABCB1	ABCB1	Endothelial, Above LOQ, All Targets, Drug Resistance	RNA	Endogenous	01	3.76849	22.1311	10.8997	10.2566	5	5	5243
TRIM21	TRIM21	Above LOQ, All Targets, Type II Interferon Signaling, MHC Class I Antigen Presentation, DNA Sensing	RNA	Endogenous	01	6.89752	21.3946	12.373	12.2725	5	5	6737
RUNX1	RUNX1	Epithelium only, Above LOQ, All Targets, Notch Signaling, Epigenetic Modification, Leukemia, Estrogen Signaling, Differentiation	RNA	Endogenous	01	7.01107	51.129	15.4884	17.4504	5	5	861
SKP1	SKP1	Pericyte, Above LOQ, All Targets, Glycan Sensing, TGF-beta Signaling, IL-1 Signaling, TLR Signaling, NF-kB Signaling, MHC Class I Antigen Presentation, Notch Signaling, Wnt Signaling, Circadian Clock, IL-17 Signaling, BCR Signaling, Cell Cycle, TCR Signaling, Proteotoxic Stress, Myeloid Inflammation, Hedgehog Signaling	RNA	Endogenous	01	3.17317	23.3892	9.95775	9.93833	5	5	6500
IRF3	IRF3	Above LOQ, All Targets, TLR Signaling, Type II Interferon Signaling, Interferon Response Genes, NLR Signaling, DNA Sensing, Type I Interferon Signaling, RNA Sensing	RNA	Endogenous	01	8.7339	25.0507	15.9227	16.0557	5	5	3661
REN	REN	Above LOQ, All Targets, Angiotensin System	RNA	Endogenous	01	3.93639	20.4583	10.1596	10.0349	5	5	5972
FZD1	FZD1	Above LOQ, All Targets, Oxidative Stress, GPCR Signaling, Wnt Signaling, mTOR Signaling	RNA	Endogenous	01	5.78963	27.6306	12.3746	12.4332	5	5	8321
NDUFS7	NDUFS7	Above LOQ, All Targets, Mitochondrial Metabolism / TCA	RNA	Endogenous	01	9.67338	22.8198	14.6248	14.5468	5	5	374291
SERINC2	SERINC2	PSW vs Asthmatic muscle, Above LOQ, All Targets, Glutamine Metabolism	RNA	Endogenous	01	6.02456	48.536	13.5964	13.8528	5	5	347735
HDAC1	HDAC1	Above LOQ, All Targets, EMT, TGF-beta Signaling, Androgen Signaling, Notch Signaling, Epigenetic Modification, Leukemia, Wnt Signaling, Estrogen Signaling, Cell Cycle	RNA	Endogenous	01	6.88653	27.8115	16.6263	16.8083	5	5	3065
TP53	TP53	Above LOQ, All Targets, EMT, Apoptosis, DNA Damage Repair, T cells, Oxidative Stress, PI3K-Akt Signaling, Notch Signaling, Epigenetic Modification, Leukemia, p53 Signaling, Wnt Signaling, MAPK Signaling, Prostate Cancer, Senescence, Melanoma, Cell Cycle, Myc, Glioma, Other Interleukin Signaling	RNA	Endogenous	01	6.88653	23.2379	13.1789	13.2953	5	5	7157
ADGRE5	ADGRE5	Mast cell, Above LOQ, All Targets, GPCR Signaling, Neutrophil Degranulation	RNA	Endogenous	01	9.72803	53.96	18.8369	20.2922	5	5	976
ZEB1	ZEB1	Endothelial, Above LOQ, All Targets, EMT, Epigenetic Modification, Prostate Cancer, Other Interleukin Signaling	RNA	Endogenous	01	3.01267	23.2473	12.2799	11.2157	5	5	6935
KYAT1	KYAT1	Above LOQ, All Targets, Tryptophan & Kynurenine Metabolism, Amino Acid Synthesis & Transport, Glutamine Metabolism	RNA	Endogenous	01	6.21772	21.7602	12.2889	11.7286	5	5	883
PFKM	PFKM	Above LOQ, All Targets, Glycolysis & Glucose Transport, AMPK Signaling, HIF1 Signaling, Pentose Phosphate	RNA	Endogenous	01	4.10182	15.8468	9.17594	8.98244	5	5	5213
CCL5	CCL5	Above LOQ, All Targets, EMT, TLR Signaling, Chemokine Signaling, NLR Signaling, GPCR Signaling, DNA Sensing, TNF Signaling, Other Interleukin Signaling	RNA	Endogenous	01	5.63016	68.3162	12.9266	14.0199	5	5	6352
PHF6	PHF6	Above LOQ, All Targets, RNA Processing	RNA	Endogenous	01	6.46496	17.4541	10.0175	10.0684	5	5	84295
PPP3CB	PPP3CB	Above LOQ, All Targets, Glycan Sensing, GPCR Signaling, NK Activity, Wnt Signaling, BCR Signaling, MAPK Signaling, Senescence, TCR Signaling, VEGF Signaling, Myeloid Inflammation, Differentiation	RNA	Endogenous	01	4.89952	20.6687	11.1056	10.9597	5	5	5532
HLA-DRB5	HLA-DRB5	Endothelial, Above LOQ, All Targets, Type II Interferon Signaling, Lymphocyte Trafficking, Phagocytosis, TCR Signaling, MHC Class II Antigen Presentation	RNA	Endogenous	01	3.18013	109.494	11.6879	14.3424	2	2	3127
LYZ	LYZ	Above LOQ, All Targets, Host Defense Peptides, Neutrophil Degranulation	RNA	Endogenous	01	16.7054	1552.68	84.0897	95.1589	5	5	4069
RPL7A	RPL7A	Epithelium only, PSW vs Asthmatic muscle, Above LOQ, All Targets, RNA Processing, Differentiation	RNA	Endogenous	01	20.863	246.421	108.441	104.879	3	3	6130
TIRAP	TIRAP	Above LOQ, All Targets, TLR Signaling, NF-kB Signaling, MHC Class I Antigen Presentation	RNA	Endogenous	01	5.63184	16.2392	9.23074	9.36345	5	5	114609
CSF1R	CSF1R	Above LOQ, All Targets, PI3K-Akt Signaling, Epigenetic Modification, Leukemia, MAPK Signaling, Other Interleukin Signaling	RNA	Endogenous	01	5.73945	37.722	15.5691	15.8445	5	5	1436
TPTE	TPTE	Above LOQ, All Targets, Lipid Metabolism, PI3K-Akt Signaling, Prostate Cancer	RNA	Endogenous	01	3.40432	26.5958	10.2188	10.2519	2	2	7179
SELE	SELE	Above LOQ, All Targets, Lymphocyte Trafficking, TNF Signaling	RNA	Endogenous	01	2.23002	33.5787	11.0559	10.334	5	5	6401
PAX5	PAX5	Above LOQ, All Targets, Epigenetic Modification	RNA	Endogenous	01	4.09971	42.343	12.0504	11.4689	5	5	5079
GRB7	GRB7	Above LOQ, All Targets, ERBB2 Signaling, PDGF Signaling, Differentiation	RNA	Endogenous	01	4.23227	15.9006	8.84098	8.50055	5	5	2886
MSH6	MSH6	Above LOQ, All Targets, DNA Damage Repair	RNA	Endogenous	01	6.15011	23.1205	10.8053	10.9383	5	5	2956
PDGFB	PDGFB	Above LOQ, All Targets, PI3K-Akt Signaling, Cell Adhesion & Motility, PDGF Signaling, JAK-STAT Signaling, MAPK Signaling, Prostate Cancer, Melanoma, Glioma	RNA	Endogenous	01	3.5339	19.1775	11.0946	9.8669	5	5	5155
TAB1	TAB1	Above LOQ, All Targets, Glycan Sensing, IL-1 Signaling, TLR Signaling, NF-kB Signaling, NLR Signaling, IL-17 Signaling, TNF Signaling, MAPK Signaling, Myeloid Inflammation	RNA	Endogenous	01	5.45721	19.1994	11.9915	11.747	5	5	10454
GBP1	GBP1	Endothelial, Above LOQ, All Targets, Type II Interferon Signaling, NLR Signaling	RNA	Endogenous	01	4.4923	19.8713	10.3035	9.94531	5	5	2633
MME	MME	Above LOQ, All Targets, Angiotensin System, Neutrophil Degranulation	RNA	Endogenous	01	3.08262	24.7734	10.8326	9.88674	5	5	4311
MELK	MELK	Above LOQ, All Targets, Oxidative Stress	RNA	Endogenous	01	3.53096	18.4711	10.6518	10.3266	5	5	9833
IRAK3	IRAK3	Above LOQ, All Targets, IL-1 Signaling, TLR Signaling	RNA	Endogenous	01	5.45235	33.6515	10.3519	10.5355	5	5	11213
ALDOC	ALDOC	Above LOQ, All Targets, Glycolysis & Glucose Transport, Neutrophil Degranulation, HIF1 Signaling, Pentose Phosphate	RNA	Endogenous	01	4.15549	20.5688	9.76589	9.4268	5	5	230
PHGDH	PHGDH	Above LOQ, All Targets, Amino Acid Synthesis & Transport, Glutamine Metabolism	RNA	Endogenous	01	4.78246	18.5304	10.2678	9.97338	5	5	26227
LIF	LIF	Above LOQ, All Targets, JAK-STAT Signaling, TNF Signaling, Other Interleukin Signaling, IL-6 Signaling	RNA	Endogenous	01	2.89127	20.1276	9.35752	9.2189	5	5	3976
MTF2	MTF2	Above LOQ, All Targets, RNA Processing	RNA	Endogenous	01	7.09037	22.0625	10.8761	10.8412	5	5	22823
AICDA	AICDA	Above LOQ, All Targets, T cells, B cells	RNA	Endogenous	01	2.38718	16.9463	8.17055	7.76048	5	5	57379
APC	APC	Above LOQ, All Targets, Apoptosis, Wnt Signaling	RNA	Endogenous	01	6.60673	20.344	10.5236	10.8613	5	5	324
AKT2	AKT2	Above LOQ, All Targets, TLR Signaling, Chemokine Signaling, Apoptosis, ERBB2 Signaling, Insulin Signaling, PI3K-Akt Signaling, Cell Adhesion & Motility, FoxO Signaling, Autophagy, JAK-STAT Signaling, GPCR Signaling, AMPK Signaling, Leukemia, p53 Signaling, Wnt Signaling, BCR Signaling, TNF Signaling, MAPK Signaling, Estrogen Signaling, Prostate Cancer, Senescence, Melanoma, Cell Cycle, Phagocytos…	RNA	Endogenous	01	10.1149	37.3804	21.0137	21.5224	5	5	208
CD47	CD47	Above LOQ, All Targets, T cells, Neutrophil Degranulation	RNA	Endogenous	01	7.46825	34.236	17.4705	17.263	5	5	961
CD59	CD59	Endothelial, Above LOQ, All Targets, Complement System, Neutrophil Degranulation, Glycosylation	RNA	Endogenous	01	6.54532	63.1861	14.6241	15.7407	5	5	966
KITLG	KITLG	Above LOQ, All Targets, PI3K-Akt Signaling, MAPK Signaling	RNA	Endogenous	01	3.81506	16.468	8.98716	8.6868	5	5	4254
TNFSF8	TNFSF8	Above LOQ, All Targets, NF-kB Signaling	RNA	Endogenous	01	3.66051	20.7119	10.0831	9.859	5	5	944
CFI	CFI	Endothelial, Above LOQ, All Targets, Complement System	RNA	Endogenous	01	4.65565	17.9127	10.1096	9.67189	5	5	3426
OASL	OASL	Above LOQ, All Targets, Type II Interferon Signaling, Interferon Response Genes, Type I Interferon Signaling	RNA	Endogenous	01	3.36397	18.606	8.6453	9.04956	5	5	8638
CMKLR1	CMKLR1	Above LOQ, All Targets, Chemokine Signaling, GPCR Signaling	RNA	Endogenous	01	4.44548	21.3254	12.5199	11.1943	5	5	1240
MMP9	MMP9	Above LOQ, All Targets, EMT, Oxidative Stress, Lymphocyte Trafficking, Epigenetic Modification, Neutrophil Degranulation, TNF Signaling, Matrix Remodeling and Metastasis, Estrogen Signaling, Prostate Cancer, Other Interleukin Signaling, Differentiation	RNA	Endogenous	01	3.43986	62.1391	11.6814	12.3522	5	5	4318
LTBR	LTBR	Above LOQ, All Targets, NF-kB Signaling, HIF1 Signaling	RNA	Endogenous	01	7.32524	34.4748	16.3493	15.8079	5	5	4055
PLA2G2A	PLA2G2A	Above LOQ, All Targets, Lipid Metabolism, Host Defense Peptides, Ion Transport	RNA	Endogenous	01	2.76846	25.5282	9.68443	9.01066	5	5	5320
RORC	RORC	Above LOQ, All Targets, Circadian Clock, TH17 Differentiation, Other Interleukin Signaling	RNA	Endogenous	01	4.22387	20.6827	13.3374	12.9232	5	5	6097
TARP/TRGC1/2	TRGC1,TARP,TRGC2	Above LOQ, All Targets, Androgen Signaling	RNA	Endogenous	01	4.5679	21.2924	10.4786	10.2977	10	10	445347
TBXAS1	TBXAS1	Above LOQ, All Targets, Lipid Metabolism	RNA	Endogenous	01	3.99853	19.3358	11.5768	10.8925	5	5	6916
NFATC1	NFATC1	Above LOQ, All Targets, Glycan Sensing, NK Activity, Wnt Signaling, BCR Signaling, MAPK Signaling, Senescence, TCR Signaling, Myeloid Inflammation	RNA	Endogenous	01	5.58667	17.0763	10.4024	10.1597	5	5	4772
BTLA	BTLA	Above LOQ, All Targets, Lymphocyte Regulation	RNA	Endogenous	01	3.34476	17.9286	10.1149	9.20799	5	5	151888
SBNO2	SBNO2	Above LOQ, All Targets, Myeloid Inflammation	RNA	Endogenous	01	6.26869	38.2858	19.5523	19.5501	5	5	22904
PYCR2	PYCR2	Above LOQ, All Targets, Oxidative Stress, Amino Acid Synthesis & Transport, Glutamine Metabolism	RNA	Endogenous	01	6.86831	18.3408	11.1673	11.1297	5	5	29920
CXADR	CXADRP3,CXADR,CXADRP2	Above LOQ, All Targets, Lymphocyte Regulation	RNA	Endogenous	01	4.27137	24.4357	10.2685	9.92774	5	5	1525
RASGRP1	RASGRP1	Above LOQ, All Targets, GPCR Signaling, BCR Signaling, MAPK Signaling, TCR Signaling, Myeloid Inflammation	RNA	Endogenous	01	2.88848	15.5691	9.80082	9.14414	5	5	10125
CHIT1	CHIT1	Above LOQ, All Targets, Neutrophil Degranulation	RNA	Endogenous	01	3.4628	20.981	9.67779	8.89647	5	5	1118
PLA2G6	PLA2G6	Above LOQ, All Targets, Lipid Metabolism, Phagocytosis	RNA	Endogenous	01	6.79821	17.5953	11.852	11.5345	5	5	8398
FCER2	FCER2	Above LOQ, All Targets, B cells, Notch Signaling, Other Interleukin Signaling	RNA	Endogenous	01	2.8698	27.8175	9.78266	9.5204	5	5	2208
STING1	STING1	Above LOQ, All Targets, NLR Signaling, DNA Sensing, Neutrophil Degranulation, RNA Sensing	RNA	Endogenous	01	10.373	56.7844	20.294	21.4165	5	5	340061
RPS6KA5	RPS6KA5	Above LOQ, All Targets, Glycan Sensing, TLR Signaling, IL-17 Signaling, TNF Signaling, MAPK Signaling, Differentiation	RNA	Endogenous	01	5.78963	17.4834	9.51716	9.87141	5	5	9252
BMP4	BMP4	Above LOQ, All Targets, EMT, TGF-beta Signaling	RNA	Endogenous	01	4.41664	24.2827	11.9636	10.9821	5	5	652
AR	AR	Above LOQ, All Targets, EMT, Androgen Signaling, Prostate Cancer	RNA	Endogenous	01	3.85755	20.02	9.83348	9.20311	5	5	367
FANCE	FANCE	Above LOQ, All Targets, DNA Damage Repair	RNA	Endogenous	01	4.13211	17.9406	9.85602	9.62329	5	5	2178
E2F3	E2F3	Above LOQ, All Targets, Notch Signaling, Leukemia, Prostate Cancer, Senescence, Melanoma, Cell Cycle, Glioma	RNA	Endogenous	01	5.2812	17.8952	10.1398	10.1042	5	5	1871
LAIR1	LAIR1	Mast cell, Above LOQ, All Targets, Lymphocyte Regulation, Neutrophil Degranulation	RNA	Endogenous	01	3.73189	25.4996	12.7994	11.9324	5	5	3903
LRP1	LRP1	Above LOQ, All Targets, Vitamin & Cofactor Metabolism, GPCR Signaling	RNA	Endogenous	01	9.23677	52.6958	18.7004	20.0625	5	5	4035
POU2AF1	POU2AF1	Above LOQ, All Targets, Immortality & Stemness	RNA	Endogenous	01	3.82923	68.4598	13.5271	14.2302	5	5	5450
NDUFB10	NDUFB10	Above LOQ, All Targets, Mitochondrial Metabolism / TCA	RNA	Endogenous	01	8.7339	37.7055	16.4911	16.7293	5	5	4716
CDH5	CDH5	Endothelial, Above LOQ, All Targets, Cell Adhesion & Motility, Lymphocyte Trafficking, VEGF Signaling	RNA	Endogenous	01	1.98079	18.4256	9.63468	8.41129	5	5	1003
TNFRSF8	TNFRSF8	Above LOQ, All Targets, NF-kB Signaling	RNA	Endogenous	01	2.74238	19.2065	9.23493	9.04266	5	5	943
MXI1	MXI1	Above LOQ, All Targets, Myc	RNA	Endogenous	01	4.30487	30.2444	12.1141	12.3569	5	5	4601
CDK6	CDK6	Above LOQ, All Targets, PI3K-Akt Signaling, Leukemia, p53 Signaling, Senescence, Melanoma, Cell Cycle, Glioma, Hedgehog Signaling	RNA	Endogenous	01	3.60042	30.1611	12.7959	12.7669	1	1	1021
IRF1	IRF1	Above LOQ, All Targets, Type II Interferon Signaling, T cells, Type I Interferon Signaling, TNF Signaling	RNA	Endogenous	01	5.06575	17.2438	9.93084	10.0834	5	5	3659
LTF	LTF	Above LOQ, All Targets, Host Defense Peptides, Neutrophil Degranulation	RNA	Endogenous	01	4.1481	323.512	17.9024	24.6921	5	5	4057
GMIP	GMIP	Above LOQ, All Targets, Myeloid Inflammation	RNA	Endogenous	01	4.11244	23.1474	10.3042	10.4175	5	5	51291
PSMB2	PSMB2	Above LOQ, All Targets, Glycan Sensing, IL-1 Signaling, NF-kB Signaling, Apoptosis, MHC Class I Antigen Presentation, Internal Reference, Notch Signaling, Wnt Signaling, BCR Signaling, MAPK Signaling, Cell Cycle, TCR Signaling, Myeloid Inflammation, Hedgehog Signaling, Differentiation	RNA	Control	01	6.88653	18.7302	11.6086	11.4037	5	5	5690
SAA1	SAA2-SAA4,SAA2,SAA1	Above LOQ, All Targets, RAGE Signaling, IL-1 Signaling, TLR Signaling, GPCR Signaling, RNA Sensing, Other Interleukin Signaling	RNA	Endogenous	01	7.78469	765.471	15.4816	19.6207	5	5	6288
KDR	KDR	Endothelial, Above LOQ, All Targets, PI3K-Akt Signaling, Cell Adhesion & Motility, MAPK Signaling, VEGF Signaling	RNA	Endogenous	01	3.89532	21.6097	10.977	9.93606	5	5	3791
TRBC1/2	TRBC1,TRBC2	up in mixed region, Above LOQ, All Targets, Lymphocyte Regulation, TCR Signaling	RNA	Endogenous	01	9.28716	132.351	23.1912	27.8744	5	5	28638
FANCL	FANCL	Above LOQ, All Targets, DNA Damage Repair	RNA	Endogenous	01	5.58729	19.5365	11.1265	11.0626	5	5	55120
HHEX	HHEX	Endothelial, Above LOQ, All Targets, Epigenetic Modification	RNA	Endogenous	01	3.60616	17.9177	11.1467	10.0246	5	5	3087
SFXN1	SFXN1	Above LOQ, All Targets, Amino Acid Synthesis & Transport	RNA	Endogenous	01	8.0536	19.405	13.2229	13.0316	5	5	94081
EPOR	EPOR	Above LOQ, All Targets, PI3K-Akt Signaling, JAK-STAT Signaling	RNA	Endogenous	01	3.31852	17.5013	9.62656	9.0905	5	5	2057
ASNS	ASNS,CZ1P-ASNS	Above LOQ, All Targets, Amino Acid Synthesis & Transport, Glutamine Metabolism	RNA	Endogenous	01	6.38205	20.7578	12.7457	12.7225	5	5	440
CASP7	CASP7	Above LOQ, All Targets, Apoptosis, TNF Signaling	RNA	Endogenous	01	6.3658	24.237	12.5858	12.4107	5	5	840
EHHADH	EHHADH	Above LOQ, All Targets, Lipid Metabolism, Tryptophan & Kynurenine Metabolism, Amino Acid Synthesis & Transport, Fatty Acid Oxidation, PPAR Signaling	RNA	Endogenous	01	5.52857	24.237	11.0214	10.7762	5	5	1962
RELB	RELB	Above LOQ, All Targets, Glycan Sensing, NF-kB Signaling, MAPK Signaling	RNA	Endogenous	01	5.97337	24.5591	14.4589	13.5589	5	5	5971
ICAM4	ICAM4	Above LOQ, All Targets, Lymphocyte Regulation	RNA	Endogenous	01	3.75088	18.3524	9.08596	9.12173	5	5	3386
NUP107	NUP107	Above LOQ, All Targets, Interferon Response Genes, Glycolysis & Glucose Transport, Cell Cycle	RNA	Endogenous	01	7.37247	20.4281	11.9958	12.0824	5	5	57122
IKBKE	IKBKE	Above LOQ, All Targets, TLR Signaling, NLR Signaling, DNA Sensing, RNA Sensing	RNA	Endogenous	01	5.91819	19.6469	12.3573	11.8706	5	5	9641
TAPBP	TAPBP	Above LOQ, All Targets, MHC Class I Antigen Presentation	RNA	Endogenous	01	10.7648	63.7703	26.369	25.6676	5	5	6892
IL2RB	IL2RB	Above LOQ, All Targets, PI3K-Akt Signaling, JAK-STAT Signaling, Epigenetic Modification, TH2 Differentiation, MAPK Signaling, Other Interleukin Signaling, Endocytosis, IL-2 Signaling	RNA	Endogenous	01	6.88993	26.006	12.9358	12.909	5	5	3560
LTA	LTA	Above LOQ, All Targets, NF-kB Signaling, TNF Signaling	RNA	Endogenous	01	2.88508	16.6631	8.5017	8.41194	5	5	4049
CREB5	CREB5	Above LOQ, All Targets, PI3K-Akt Signaling, AMPK Signaling, TNF Signaling, Estrogen Signaling, Prostate Cancer	RNA	Endogenous	01	3.72323	23.5234	10.3819	10.0193	5	5	9586
ASXL1	ASXL1	PSW vs Asthmatic muscle, Above LOQ, All Targets, Epigenetic Modification	RNA	Endogenous	01	3.13434	35.4403	10.6004	10.4559	1	1	171023
ETV7	ETV7	Above LOQ, All Targets, Epigenetic Modification	RNA	Endogenous	01	4.60379	20.4586	9.13252	9.05946	5	5	51513
RFC3	RFC3	Above LOQ, All Targets, DNA Damage Repair, Cell Cycle, Immortality & Stemness	RNA	Endogenous	01	5.19713	20.981	11.1226	10.8805	5	5	5983
CD84	CD84	Mast cell, Above LOQ, All Targets, Lymphocyte Regulation	RNA	Endogenous	01	3.59804	23.1487	12.0653	10.8639	5	5	8832
ST6GAL1	ST6GAL1	Eosinophil genes, Above LOQ, All Targets, Glycosylation	RNA	Endogenous	01	9.82503	56.2979	18.9049	19.618	5	5	6480
BRAF	BRAF	Above LOQ, All Targets, Chemokine Signaling, Insulin Signaling, Cell Adhesion & Motility, FoxO Signaling, NK Activity, Leukemia, MAPK Signaling, Prostate Cancer, Melanoma, Glioma, mTOR Signaling, FGFR Signaling	RNA	Endogenous	01	5.03124	21.3604	9.56502	9.49141	5	5	673
MEN1	MEN1	Above LOQ, All Targets, TGF-beta Signaling, Epigenetic Modification, Wnt Signaling	RNA	Endogenous	01	5.45235	17.645	11.225	11.1317	5	5	4221
C5AR1	C5AR1	Above LOQ, All Targets, Complement System, GPCR Signaling, Neutrophil Degranulation	RNA	Endogenous	01	3.74008	24.7987	9.64845	9.48492	5	5	728
S100A7	S100A7,S100A7A	Above LOQ, All Targets, Host Defense Peptides, Oxidative Stress, Neutrophil Degranulation	RNA	Endogenous	01	3.57759	22.5211	9.13252	9.17289	5	5	6278
POU2F2	POU2F2	Above LOQ, All Targets, Immortality & Stemness	RNA	Endogenous	01	3.84874	36.7826	11.0781	11.0056	5	5	5452
CD247	CD247	Above LOQ, All Targets, T cells, NK Activity, TCR Signaling	RNA	Endogenous	01	3.84783	21.6658	10.241	10.0468	5	5	919
CACNA1G	CACNA1G	Above LOQ, All Targets, MAPK Signaling, Ion Transport, Differentiation	RNA	Endogenous	01	2.60795	17.1469	9.22281	8.81791	5	5	8913
HLA-DMA	HLA-DMA	Endothelial, Above LOQ, All Targets, Lymphocyte Trafficking, Phagocytosis, MHC Class II Antigen Presentation	RNA	Endogenous	01	11.29	92.8354	22.8997	26.4864	5	5	3108
CCRL2	CCRL2	Above LOQ, All Targets, Chemokine Signaling, GPCR Signaling	RNA	Endogenous	01	2.0981	15.7421	7.76927	7.75763	5	5	9034
MS4A4A	MS4A4A	Above LOQ, All Targets, Myeloid Inflammation	RNA	Endogenous	01	3.29312	19.6644	8.45143	8.51169	5	5	51338
PTPRC	PTPRC	Mast cell, Above LOQ, All Targets, T cells, B cells, Lymphocyte Trafficking, Neutrophil Degranulation, Phagocytosis, TCR Signaling, Differentiation	RNA	Endogenous	01	4.11791	92.7892	14.72	17.6696	5	5	5788
LRP5	LRP5	Above LOQ, All Targets, Wnt Signaling, mTOR Signaling	RNA	Endogenous	01	4.20465	24.6753	12.1417	11.4831	5	5	4041
JAG2	JAG2	Above LOQ, All Targets, Notch Signaling, TH2 Differentiation	RNA	Endogenous	01	5.34297	46.9043	13.1858	12.8454	5	5	3714
BATF3	BATF3	Above LOQ, All Targets, Dendritic Cells	RNA	Endogenous	01	3.99471	16.9441	10.0425	9.73111	5	5	55509
ERO1A	ERO1A	Above LOQ, All Targets, Oxidative Stress, Proteotoxic Stress	RNA	Endogenous	01	7.34642	24.5052	13.5627	13.773	5	5	30001
CD19	CD19	Above LOQ, All Targets, Complement System, B cells, PI3K-Akt Signaling, Lymphocyte Regulation, BCR Signaling	RNA	Endogenous	01	3.93771	64.5025	10.6179	11.1709	4	4	930
APLNR	APLNR	Endothelial, Above LOQ, All Targets, GPCR Signaling	RNA	Endogenous	01	2.18334	21.4811	9.62499	9.05626	5	5	187
CXCL3	CXCL3	Above LOQ, All Targets, Chemokine Signaling, NF-kB Signaling, NLR Signaling, GPCR Signaling, TNF Signaling	RNA	Endogenous	01	2.57896	15.9653	7.49263	7.26563	4	4	2921
SLAMF1	SLAMF1	Above LOQ, All Targets, Lymphocyte Regulation	RNA	Endogenous	01	3.4305	20.2297	10.6111	10.0077	5	5	6504
HSD17B8	HSD17B8	Above LOQ, All Targets, Lipid Metabolism, Fatty Acid Synthesis	RNA	Endogenous	01	4.78337	16.9471	10.4143	10.0091	5	5	7923
ITGA1	ITGA1	Endothelial, Above LOQ, All Targets, T cells, PI3K-Akt Signaling, Cell Adhesion & Motility, Differentiation	RNA	Endogenous	01	4.21067	42.2916	11.8556	11.2059	5	5	3672
PRKAA2	PRKAA2	Above LOQ, All Targets, Lipid Metabolism, Insulin Signaling, Oxidative Stress, PI3K-Akt Signaling, FoxO Signaling, Autophagy, AMPK Signaling, p53 Signaling, Circadian Clock, Fatty Acid Oxidation, mTOR Signaling, Mitochondrial Metabolism / TCA	RNA	Endogenous	01	4.00848	22.9819	10.3467	9.98709	5	5	5563
BIRC5	BIRC5	Above LOQ, All Targets, Apoptosis, Cell Cycle, Other Interleukin Signaling	RNA	Endogenous	01	2.58262	17.2284	9.54979	9.38355	5	5	332
MYC	MYC	Above LOQ, All Targets, EMT, TGF-beta Signaling, PI3K-Akt Signaling, JAK-STAT Signaling, Notch Signaling, Epigenetic Modification, Leukemia, Wnt Signaling, MAPK Signaling, Estrogen Signaling, Senescence, Ion Transport, Cell Cycle, Myc, Other Interleukin Signaling, Immortality & Stemness, Neuroendocrine Function, Differentiation	RNA	Endogenous	01	7.99524	19.4517	14.3841	13.9523	5	5	4609
PSMB5	PSMB5	Above LOQ, All Targets, Glycan Sensing, IL-1 Signaling, NF-kB Signaling, Apoptosis, MHC Class I Antigen Presentation, Oxidative Stress, Notch Signaling, Wnt Signaling, BCR Signaling, MAPK Signaling, Cell Cycle, TCR Signaling, Myeloid Inflammation, Hedgehog Signaling, Differentiation	RNA	Endogenous	01	7.37521	39.4397	13.8995	14.9286	5	5	5693
ATG10	ATG10	Above LOQ, All Targets, Autophagy	RNA	Endogenous	01	4.47455	18.5953	9.28862	9.22519	5	5	83734
SFRP4	SFRP4	Above LOQ, All Targets, Wnt Signaling	RNA	Endogenous	01	3.25128	28.0146	12.7133	11.7943	5	5	6424
SLC1A5	SLC1A5	Epithelium only, Above LOQ, All Targets, Amino Acid Synthesis & Transport	RNA	Endogenous	01	12.1185	94.2679	20.5331	23.4387	5	5	6510
MECOM	MECOM	Above LOQ, All Targets, Epigenetic Modification, Leukemia, MAPK Signaling	RNA	Endogenous	01	5.01669	24.3078	13.1693	12.7063	5	5	2122
PLA2G4C	PLA2G4C	Endothelial, Above LOQ, All Targets, Lipid Metabolism, MAPK Signaling, Phagocytosis, VEGF Signaling, Myeloid Inflammation	RNA	Endogenous	01	2.55551	21.2501	11.1916	10.2215	5	5	8605
TLK2	TLK2	Above LOQ, All Targets, Internal Reference	RNA	Control	01	6.11381	18.8186	10.2362	10.4641	5	5	11011
PRR5	PRR5	Above LOQ, All Targets, PI3K-Akt Signaling, VEGF Signaling, mTOR Signaling	RNA	Endogenous	01	3.76278	16.0325	8.86361	8.99018	3	3	55615
ITGAM	ITGAM	PSW vs Asthmatic muscle, Above LOQ, All Targets, TLR Signaling, Complement System, Lymphocyte Trafficking, Epigenetic Modification, Leukemia, Neutrophil Degranulation, Phagocytosis, Other Interleukin Signaling	RNA	Endogenous	01	2.55336	17.42	8.86978	8.59375	5	5	3684
CTSS	CTSS	Above LOQ, All Targets, TLR Signaling, Apoptosis, MHC Class I Antigen Presentation, Neutrophil Degranulation, Matrix Remodeling and Metastasis, Phagocytosis, Lysosome, MHC Class II Antigen Presentation	RNA	Endogenous	01	8.30804	83.3118	20.981	23.3472	5	5	1520
FAAP24	FAAP24	Above LOQ, All Targets, DNA Damage Repair	RNA	Endogenous	01	3.44876	18.2905	9.46648	9.50957	5	5	91442
UBB	UBB	Mast cell, Epithelium only, Above LOQ, All Targets, Glycan Sensing, TGF-beta Signaling, IL-1 Signaling, TLR Signaling, NF-kB Signaling, Apoptosis, MHC Class I Antigen Presentation, DNA Damage Repair, MET Signaling, Internal Reference, ERBB2 Signaling, Interferon Response Genes, EGFR Signaling, Autophagy, Notch Signaling, DNA Sensing, Wnt Signaling, Circadian Clock, IL-17 Signaling, BCR Signaling,…	RNA	Control	01	15.9924	209.347	50.4584	50.0788	4	4	7314
SPINK5	SPINK5	Above LOQ, All Targets, Cell Adhesion & Motility, Differentiation	RNA	Endogenous	01	4.17382	23.9068	9.73158	9.7473	5	5	11005
HLA-F	HLA-F	Endothelial, up in mixed region, Above LOQ, All Targets, Type II Interferon Signaling, MHC Class I Antigen Presentation, Lymphocyte Regulation, Lymphocyte Trafficking, Type I Interferon Signaling, Senescence, Phagocytosis, Endocytosis	RNA	Endogenous	01	12.5374	220.24	68.1768	62.2577	3	3	3134
KIR Family	KIR2DL1,KIR3DL3,KIR2DS4,LOC112267881,KIR2DS1	PSW vs Asthmatic muscle, Above LOQ, All Targets, Lymphocyte Regulation, NK Activity, Senescence	RNA	Endogenous	01	3.75945	21.2902	10.2414	9.76817	11	11	3806
KRAS	KRAS	Above LOQ, All Targets, EMT, Chemokine Signaling, Apoptosis, Insulin Signaling, PI3K-Akt Signaling, FoxO Signaling, Autophagy, NK Activity, Leukemia, BCR Signaling, MAPK Signaling, Estrogen Signaling, Prostate Cancer, Senescence, Melanoma, Glioma, TCR Signaling, VEGF Signaling, mTOR Signaling, Myeloid Inflammation	RNA	Endogenous	01	5.87007	17.3258	12.4616	12.0473	5	5	3845
SPN	SPN	Above LOQ, All Targets, Lymphocyte Trafficking	RNA	Endogenous	01	4.12621	25.0368	11.8612	11.0563	5	5	6693
MCL1	MCL1	Above LOQ, All Targets, Apoptosis, Oxidative Stress, PI3K-Akt Signaling, JAK-STAT Signaling, Other Interleukin Signaling	RNA	Endogenous	01	7.70895	65.6437	30.3871	28.248	5	5	4170
SPRED1	SPRED1	Above LOQ, All Targets, MAPK Signaling, FGFR Signaling	RNA	Endogenous	01	9.26888	22.7533	14.341	14.3063	5	5	161742
JAML	JAML	Above LOQ, All Targets, Lymphocyte Regulation	RNA	Endogenous	01	5.29044	30.2374	12.4822	12.8267	5	5	120425
CEBPA	CEBPA	Above LOQ, All Targets, Epigenetic Modification, Leukemia, Differentiation	RNA	Endogenous	01	4.38772	21.3919	9.33763	9.45997	5	5	1050
BAG1	BAG1	Above LOQ, All Targets, Proteotoxic Stress	RNA	Endogenous	01	3.91516	20.8125	10.9414	10.4916	5	5	573
DNAJC14	DNAJC14	PSW vs Asthmatic muscle, Above LOQ, All Targets, Internal Reference	RNA	Control	01	7.49144	18.8752	12.4648	12.6137	5	5	85406
BATF	BATF	Above LOQ, All Targets, Immune Exhaustion, Other Interleukin Signaling	RNA	Endogenous	01	4.11233	21.3264	10.5218	10.0038	3	3	10538
RAC3	RAC3	Above LOQ, All Targets, Chemokine Signaling, Cell Adhesion & Motility, NK Activity, Wnt Signaling, BCR Signaling, MAPK Signaling, VEGF Signaling, Myeloid Inflammation	RNA	Endogenous	01	4.73841	19.0183	11.061	10.9464	4	5	5881
JAK3	JAK3	Above LOQ, All Targets, Chemokine Signaling, PI3K-Akt Signaling, JAK-STAT Signaling, TH2 Differentiation, TH17 Differentiation, MAPK Signaling, Other Interleukin Signaling, IL-2 Signaling	RNA	Endogenous	01	4.19743	45.9705	13.8701	14.6029	5	5	3718
PLAT	PLAT	Mast cell, Endothelial, Above LOQ, All Targets, Complement System, PDGF Signaling, Epigenetic Modification, Prostate Cancer	RNA	Endogenous	01	5.66567	23.3366	11.477	10.938	5	5	5327
CD96	CD96	Above LOQ, All Targets, Lymphocyte Regulation	RNA	Endogenous	01	3.86082	17.1714	11.2938	10.4008	5	5	10225
GNG12	GNG12	Above LOQ, All Targets, Chemokine Signaling, PI3K-Akt Signaling, GPCR Signaling, Wnt Signaling, MAPK Signaling	RNA	Endogenous	01	4.71215	24.8776	12.307	12.3291	5	5	55970
CD40	CD40	Endothelial, Above LOQ, All Targets, TLR Signaling, NF-kB Signaling, B cells, Lymphocyte Trafficking, Epigenetic Modification, T-cell Checkpoints	RNA	Endogenous	01	7.89825	37.2976	14.6094	15.4016	5	5	958
HEY1	HEY1	Above LOQ, All Targets, Notch Signaling, Hedgehog Signaling	RNA	Endogenous	01	4.18102	19.278	10.6835	10.2818	5	5	23462
TGFB1	TGFB1	Mast cell, PSW vs Asthmatic muscle, Above LOQ, All Targets, EMT, TGF-beta Signaling, FoxO Signaling, Leukemia, TH17 Differentiation, MAPK Signaling, Senescence, Ion Transport, Cell Cycle, Other Interleukin Signaling, Treg Differentiation, Differentiation, TH9 Differentiation	RNA	Endogenous	01	7.15036	35.2158	16.2897	16.8971	5	5	7040
CD163	CD163	Above LOQ, All Targets, Myeloid Inflammation	RNA	Endogenous	01	3.31997	99.9139	11.2543	11.6363	5	5	9332
CDKN1B	CDKN1B	Above LOQ, All Targets, PI3K-Akt Signaling, FoxO Signaling, Epigenetic Modification, Leukemia, Prostate Cancer, Senescence, Cell Cycle, HIF1 Signaling	RNA	Endogenous	01	5.15208	20.3222	12.262	12.4249	5	5	1027
MR1	MR1	Above LOQ, All Targets, MHC Class I Antigen Presentation	RNA	Endogenous	01	6.49704	20.829	11.0619	11.1885	5	5	3140
EGR2	EGR2	PSW vs Asthmatic muscle, Above LOQ, All Targets, Epigenetic Modification, Differentiation	RNA	Endogenous	01	4.50781	22.4439	10.751	10.5492	5	5	1959
IL21R	IL21R	Above LOQ, All Targets, JAK-STAT Signaling, TH17 Differentiation, IL-2 Signaling	RNA	Endogenous	01	5.00314	28.0892	13.9535	13.0497	5	5	50615
FOXA1	FOXA1	Epithelium only, Above LOQ, All Targets, EMT, Estrogen Signaling	RNA	Endogenous	01	3.76461	62.0177	11.2022	12.9525	5	5	3169
ADA	ADA	Above LOQ, All Targets, T cells, Oxidative Stress, B cells, Nucleotide Synthesis, Ion Transport	RNA	Endogenous	01	2.94253	17.2438	12.0083	11.0429	5	5	100
HLA-DRB	HLA-DRB1	Above LOQ, All Targets, Type II Interferon Signaling, Lymphocyte Trafficking, Phagocytosis, TCR Signaling, MHC Class II Antigen Presentation	RNA	Endogenous	01	12.5542	377.63	84.0712	82.481	5	5	3123
NDUFB1	NDUFB1	Above LOQ, All Targets, Mitochondrial Metabolism / TCA	RNA	Endogenous	01	10.0123	36.412	16.7466	17.5143	5	5	4707
SMPD3	SMPD3	PSW vs Asthmatic muscle, Above LOQ, All Targets, Lipid Metabolism, Oxidative Stress, TNF Signaling	RNA	Endogenous	01	5.48473	29.4027	10.7364	11.0861	5	5	55512
SIRPA	SIRPA	Above LOQ, All Targets, Oxidative Stress, Neutrophil Degranulation	RNA	Endogenous	01	5.97265	23.8402	16.0747	15.5563	5	5	140885
MYB	MYB	Above LOQ, All Targets, Oxidative Stress, PI3K-Akt Signaling, Estrogen Signaling, Differentiation	RNA	Endogenous	01	3.74008	40.5355	11.0214	11.0546	5	5	4602
RHOA	RHOA	Endothelial, Above LOQ, All Targets, EMT, TGF-beta Signaling, Androgen Signaling, Chemokine Signaling, ERBB2 Signaling, Cell Adhesion & Motility, Lymphocyte Trafficking, NLR Signaling, GPCR Signaling, Wnt Signaling, Neutrophil Degranulation, Ion Transport, TCR Signaling, VEGF Signaling, Endocytosis, mTOR Signaling, Differentiation	RNA	Endogenous	01	7.42629	66.5265	26.6258	26.4265	5	5	387
CSF2RB	CSF2RB	Mast cell, Endothelial, Above LOQ, All Targets, Apoptosis, JAK-STAT Signaling, MAPK Signaling, Other Interleukin Signaling, IL-2 Signaling	RNA	Endogenous	01	4.49661	46.6866	15.3411	14.7638	5	5	1439
FEN1	FEN1	Above LOQ, All Targets, DNA Damage Repair, Cell Cycle, Immortality & Stemness	RNA	Endogenous	01	5.1603	21.7274	11.1118	10.823	5	5	2237
SMAD2	SMAD2	Above LOQ, All Targets, EMT, TGF-beta Signaling, TH17 Differentiation, Senescence, Cell Cycle, Endocytosis, Immortality & Stemness, Treg Differentiation, Differentiation, TH9 Differentiation	RNA	Endogenous	01	7.52947	21.9386	13.4774	13.2962	5	5	4087
PIK3CD	PIK3CD	Above LOQ, All Targets, TLR Signaling, Chemokine Signaling, Lipid Metabolism, Apoptosis, Insulin Signaling, PI3K-Akt Signaling, Cell Adhesion & Motility, FoxO Signaling, Autophagy, Lymphocyte Trafficking, JAK-STAT Signaling, AMPK Signaling, NK Activity, Leukemia, BCR Signaling, TNF Signaling, Estrogen Signaling, Prostate Cancer, Senescence, Melanoma, Phagocytosis, Glioma, TCR Signaling, Other Int…	RNA	Endogenous	01	5.91819	34.2811	13.4221	14.144	5	5	5293
LY96	LY96	Endothelial, Above LOQ, All Targets, TLR Signaling, NF-kB Signaling, Apoptosis, MHC Class I Antigen Presentation	RNA	Endogenous	01	3.44121	19.6156	9.94266	9.20254	5	5	23643
FANCF	FANCF	Above LOQ, All Targets, DNA Damage Repair	RNA	Endogenous	01	6.32008	18.7594	11.1118	10.8766	5	5	2188
LAMB3	LAMB3	Above LOQ, All Targets, MET Signaling, PI3K-Akt Signaling, Cell Adhesion & Motility, Matrix Remodeling and Metastasis	RNA	Endogenous	01	4.42883	51.2574	11.0185	11.2239	5	5	3914
BMI1	BMI1	Above LOQ, All Targets, EMT, Epigenetic Modification, Senescence, Immortality & Stemness	RNA	Endogenous	01	4.43263	19.0749	10.2924	10.1166	2	2	648
PIK3R2	PIK3R2	Above LOQ, All Targets, TLR Signaling, Chemokine Signaling, Lipid Metabolism, Apoptosis, Insulin Signaling, PI3K-Akt Signaling, Cell Adhesion & Motility, FoxO Signaling, Autophagy, PDGF Signaling, Lymphocyte Trafficking, JAK-STAT Signaling, GPCR Signaling, AMPK Signaling, NK Activity, Leukemia, BCR Signaling, TNF Signaling, Estrogen Signaling, Prostate Cancer, Senescence, Melanoma, Phagocytosis, …	RNA	Endogenous	01	5.61546	21.6572	10.8909	10.779	5	5	5296
JADE1	JADE1	Above LOQ, All Targets, Epigenetic Modification	RNA	Endogenous	01	4.38073	25.1439	11.5192	11.3314	5	5	79960
HDAC3	HDAC3	Above LOQ, All Targets, Lipid Metabolism, Internal Reference, Notch Signaling, Epigenetic Modification, Circadian Clock, Mitochondrial Metabolism / TCA, Differentiation	RNA	Control	01	6.46496	21.3065	12.893	12.7588	5	5	8841
MAGEA12	MAGEA12	Above LOQ, All Targets, Cancer Antigens	RNA	Endogenous	01	5.88743	26.4207	15.3551	14.6193	2	2	4111
CASP3	CASP3	Above LOQ, All Targets, Apoptosis, Oxidative Stress, Immune Exhaustion, NK Activity, p53 Signaling, TNF Signaling, MAPK Signaling, Matrix Remodeling and Metastasis, Other Interleukin Signaling	RNA	Endogenous	01	5.15208	18.7004	10.9656	10.691	5	5	836
IL16	IL16	Above LOQ, All Targets, Other Interleukin Signaling	RNA	Endogenous	01	3.4719	20.0652	11.8631	11.0198	5	5	3603
TCL1A	TCL1A	Above LOQ, All Targets, PI3K-Akt Signaling	RNA	Endogenous	01	2.97094	36.6296	10.6868	10.0146	5	5	8115
WNT3	WNT3	Above LOQ, All Targets, GPCR Signaling, Wnt Signaling, mTOR Signaling	RNA	Endogenous	01	3.8622	19.1304	9.77298	9.77304	5	5	7473
PFKFB3	PFKFB3	Above LOQ, All Targets, Glycolysis & Glucose Transport, AMPK Signaling, HIF1 Signaling	RNA	Endogenous	01	5.70627	21.7547	12.8023	12.3952	5	5	5209
IFNAR2	IFNAR2	Endothelial, Above LOQ, All Targets, TLR Signaling, PI3K-Akt Signaling, JAK-STAT Signaling, NLR Signaling, NK Activity	RNA	Endogenous	01	7.16037	25.1134	15.4259	15.5284	5	5	3455
CD6	CD6	Above LOQ, All Targets, Lymphocyte Trafficking	RNA	Endogenous	01	5.01348	35.2865	12.1321	11.4747	5	5	923
KRT10	KRT10	Above LOQ, All Targets, Estrogen Signaling, Differentiation	RNA	Endogenous	01	6.1001	19.2859	11.1904	11.1358	5	5	3858
FZD7	FZD7	Above LOQ, All Targets, GPCR Signaling, Wnt Signaling, mTOR Signaling	RNA	Endogenous	01	3.36749	15.5227	8.60069	8.3878	5	5	8324
LDHB	LDHB	Epithelium only, Above LOQ, All Targets, Glycolysis & Glucose Transport, Amino Acid Synthesis & Transport, HIF1 Signaling, Mitochondrial Metabolism / TCA	RNA	Endogenous	01	10.5498	64.5677	20.7211	22.9625	5	5	3945
DLL3	DLL3	PSW vs Asthmatic muscle, Above LOQ, All Targets, Notch Signaling, TH1 Differentiation	RNA	Endogenous	01	3.48873	21.1246	9.12838	8.59138	5	5	10683
CBL	CBL	Above LOQ, All Targets, TGF-beta Signaling, MET Signaling, Insulin Signaling, EGFR Signaling, Leukemia, Other Interleukin Signaling, Endocytosis, IL-6 Signaling, FGFR Signaling	RNA	Endogenous	01	7.23239	22.7533	13.0695	12.9964	5	5	867
PIK3CB	PIK3CB	Above LOQ, All Targets, TLR Signaling, Chemokine Signaling, Lipid Metabolism, Apoptosis, Insulin Signaling, PI3K-Akt Signaling, Cell Adhesion & Motility, FoxO Signaling, Autophagy, PDGF Signaling, Lymphocyte Trafficking, JAK-STAT Signaling, AMPK Signaling, NK Activity, Leukemia, BCR Signaling, TNF Signaling, Estrogen Signaling, Prostate Cancer, Senescence, Melanoma, Phagocytosis, Glioma, TCR Sign…	RNA	Endogenous	01	6.46496	15.3126	9.82146	10.1162	5	5	5291
NOS3	NOS3	Endothelial, Above LOQ, All Targets, Vitamin & Cofactor Metabolism, Oxidative Stress, PI3K-Akt Signaling, Amino Acid Synthesis & Transport, Arginine Metabolism, Estrogen Signaling, NO Signaling, HIF1 Signaling, VEGF Signaling	RNA	Endogenous	01	3.60616	19.5949	11.1465	10.5834	5	5	4846
BTK	BTK	Mast cell, Above LOQ, All Targets, TLR Signaling, NF-kB Signaling, MHC Class I Antigen Presentation, Oxidative Stress, GPCR Signaling, NK Activity, BCR Signaling, Phagocytosis, Myeloid Inflammation	RNA	Endogenous	01	2.61367	26.5709	10.9968	10.2934	5	5	695
EIF5AL1	EIF5AL1	PSW vs Asthmatic muscle, Above LOQ, All Targets, RNA Processing	RNA	Endogenous	01	4.01851	20.1661	10.1308	9.57646	5	5	143244
TYK2	TYK2	Above LOQ, All Targets, JAK-STAT Signaling, NLR Signaling, Type I Interferon Signaling, TH1 Differentiation, TH17 Differentiation, MAPK Signaling, Type III Interferon Signaling, Other Interleukin Signaling, IL-6 Signaling, Treg Differentiation	RNA	Endogenous	01	9.56934	30.7559	19.1554	18.7584	5	5	7297
UBE2T	UBE2T	PSW vs Asthmatic muscle, Above LOQ, All Targets, DNA Damage Repair	RNA	Endogenous	01	3.72649	15.8665	9.03004	8.943	5	5	29089
BLNK	BLNK	Above LOQ, All Targets, NF-kB Signaling, BCR Signaling, Other Interleukin Signaling	RNA	Endogenous	01	4.12601	27.1713	10.231	10.3927	5	5	29760
IRAK4	IRAK4	Above LOQ, All Targets, IL-1 Signaling, TLR Signaling, NF-kB Signaling, NLR Signaling, MAPK Signaling	RNA	Endogenous	01	5.96139	18.331	10.9616	10.6651	5	5	51135
SOX2	SOX2	Epithelium only, Above LOQ, All Targets, EMT, Wnt Signaling, Other Interleukin Signaling, Immortality & Stemness, Neuroendocrine Function, Differentiation	RNA	Endogenous	01	4.7947	61.1826	11.9819	14.0281	5	5	6657
CD180	CD180	PSW vs Asthmatic muscle, Above LOQ, All Targets, TLR Signaling	RNA	Endogenous	01	2.59179	22.5664	8.85518	8.67618	5	5	4064
CDK2	CDK2	Above LOQ, All Targets, DNA Damage Repair, Oxidative Stress, PI3K-Akt Signaling, FoxO Signaling, p53 Signaling, Prostate Cancer, Senescence, Ion Transport, Cell Cycle, Differentiation	RNA	Endogenous	01	4.15667	17.2438	9.67338	9.38013	5	5	1017
CD22	CD22	Above LOQ, All Targets, B cells, Lymphocyte Regulation, Lymphocyte Trafficking, BCR Signaling, Dendritic Cells	RNA	Endogenous	01	3.08954	143.229	11.1746	12.8865	5	5	933
FZD6	FZD6	Above LOQ, All Targets, GPCR Signaling, Wnt Signaling, mTOR Signaling	RNA	Endogenous	01	4.18102	29.3491	12.0777	12.011	5	5	8323
ZAP70	ZAP70	Above LOQ, All Targets, NF-kB Signaling, NK Activity, TCR Signaling	RNA	Endogenous	01	4.51789	30.8761	12.6203	11.9732	5	5	7535
POLR2H	POLR2H	Above LOQ, All Targets, DNA Damage Repair, p53 Signaling, DNA Sensing, Estrogen Signaling, FGFR Signaling, Differentiation	RNA	Endogenous	01	6.61906	17.201	11.3156	11.193	5	5	5437
CD7	CD7	Above LOQ, All Targets, T cells	RNA	Endogenous	01	4.32407	20.9417	10.8983	10.7938	5	5	924
A2M	A2M	Endothelial, Pericyte, Above LOQ, All Targets, Complement System, Matrix Remodeling and Metastasis	RNA	Endogenous	01	5.99507	471.619	60.1591	57.9925	5	5	2
CACNA1H	CACNA1H	Above LOQ, All Targets, MAPK Signaling, Ion Transport, Differentiation	RNA	Endogenous	01	3.25593	19.6101	10.5671	9.78218	5	5	8912
SOCS1	SOCS1	Mast cell, Eosinophil genes, Above LOQ, All Targets, TLR Signaling, Type II Interferon Signaling, MHC Class I Antigen Presentation, Insulin Signaling, T cells, B cells, JAK-STAT Signaling, Type I Interferon Signaling, Other Interleukin Signaling	RNA	Endogenous	01	3.85451	17.7443	10.9051	9.92943	3	3	8651
STAT2	STAT2	PSW vs Asthmatic muscle, Above LOQ, All Targets, Chemokine Signaling, JAK-STAT Signaling, NLR Signaling, Type I Interferon Signaling, Type III Interferon Signaling, Other Interleukin Signaling	RNA	Endogenous	01	8.81778	35.1694	21.7415	21.0083	5	5	6773
MET	MET	Above LOQ, All Targets, EMT, MET Signaling, Oxidative Stress, PI3K-Akt Signaling, Cell Adhesion & Motility, Epigenetic Modification, MAPK Signaling, Melanoma, Differentiation	RNA	Endogenous	01	5.32581	33.2849	12.2156	12.1542	5	5	4233
ITGA3	ITGA3	Above LOQ, All Targets, MET Signaling, PI3K-Akt Signaling, Cell Adhesion & Motility	RNA	Endogenous	01	4.62146	36.5133	14.1222	14.0321	5	5	3675
CDC14B	CDC14B	Above LOQ, All Targets, Androgen Signaling, MAPK Signaling, Cell Cycle	RNA	Endogenous	01	3.87714	16.4115	9.8536	9.41865	5	5	8555
BMP2	BMP2	PSW vs Asthmatic muscle, Above LOQ, All Targets, EMT, TGF-beta Signaling	RNA	Endogenous	01	2.95553	18.3682	9.62577	9.18037	5	5	650
NF1	NF1	Above LOQ, All Targets, MAPK Signaling, Hedgehog Signaling	RNA	Endogenous	01	8.77108	24.6141	13.1525	13.3637	5	5	4763
CXCR5	CXCR5	Above LOQ, All Targets, Chemokine Signaling, T cells, B cells, GPCR Signaling	RNA	Endogenous	01	2.77801	28.5047	9.67338	9.21974	5	5	643
NDUFB11	NDUFB11	Above LOQ, All Targets, Mitochondrial Metabolism / TCA	RNA	Endogenous	01	5.38922	18.7004	12.6409	12.2294	5	5	54539
TRAF6	TRAF6	PSW vs Asthmatic muscle, Above LOQ, All Targets, Glycan Sensing, IL-1 Signaling, TLR Signaling, NF-kB Signaling, Autophagy, NLR Signaling, IL-17 Signaling, MAPK Signaling, RNA Sensing, TCR Signaling, Endocytosis, Myeloid Inflammation	RNA	Endogenous	01	7.81896	25.0592	13.364	13.3835	5	5	7189
RASA4	RASA4,RASA4B	Endothelial, Above LOQ, All Targets, MAPK Signaling	RNA	Endogenous	01	5.33016	53.51	19.013	18.3129	5	5	10156
TNFRSF1B	TNFRSF1B	Endothelial, Above LOQ, All Targets, NF-kB Signaling, Neutrophil Degranulation, TNF Signaling, Other Interleukin Signaling	RNA	Endogenous	01	6.23347	32.8925	15.109	15.0069	5	5	7133
JUP	JUP	Epithelium only, Above LOQ, All Targets, Cell Adhesion & Motility, Epigenetic Modification, Leukemia, Neutrophil Degranulation, VEGF Signaling, Differentiation	RNA	Endogenous	01	4.58236	59.1538	11.9753	13.9472	5	5	3728
TOX	TOX	Above LOQ, All Targets, Immune Exhaustion	RNA	Endogenous	01	3.65408	28.5431	10.3302	9.93013	5	5	9760
FGF7	FGF7	Above LOQ, All Targets, Insulin Signaling, PI3K-Akt Signaling, MAPK Signaling, Melanoma, FGFR Signaling	RNA	Endogenous	01	3.17528	23.2251	11.684	10.0473	5	5	2252
NBN	NBN	Above LOQ, All Targets, DNA Damage Repair, Senescence, Cell Cycle	RNA	Endogenous	01	6.84784	19.9247	11.2018	11.3553	5	5	4683
MERTK	MERTK	Above LOQ, All Targets, Androgen Signaling	RNA	Endogenous	01	5.94678	22.0625	12.8677	12.5459	5	5	10461
CXCL1	CXCL1	Above LOQ, All Targets, Chemokine Signaling, NF-kB Signaling, NLR Signaling, GPCR Signaling, Neutrophil Degranulation, TNF Signaling, Other Interleukin Signaling	RNA	Endogenous	01	5.19021	151.231	16.3022	20.412	4	4	2919
NUMBL	NUMBL	Above LOQ, All Targets, Notch Signaling	RNA	Endogenous	01	5.76346	25.4479	12.6716	12.7446	5	5	9253
BRD4	BRD4	Above LOQ, All Targets, Epigenetic Modification	RNA	Endogenous	01	11.2208	39.8609	25.3059	23.8037	5	5	23476
CXCR6	CXCR6	Above LOQ, All Targets, Chemokine Signaling, GPCR Signaling	RNA	Endogenous	01	3.67442	15.5984	9.19692	8.81364	5	5	10663
FLNB	FLNB	Above LOQ, All Targets, Interferon Response Genes, Cell Adhesion & Motility, MAPK Signaling	RNA	Endogenous	01	6.10349	43.2916	13.6467	15.246	5	5	2317
PLCE1	PLCE1	Above LOQ, All Targets, Cell Cycle	RNA	Endogenous	01	3.44876	19.8079	9.3797	8.8992	5	5	51196
S100B	S100B	Above LOQ, All Targets, RAGE Signaling, IL-1 Signaling, TLR Signaling, RNA Sensing	RNA	Endogenous	01	3.74008	17.6172	10.037	9.40252	5	5	6285
TBP	TBP	Above LOQ, All Targets, Internal Reference, Estrogen Signaling	RNA	Control	01	7.01107	21.4278	12.7641	12.4909	5	5	6908
DDIT4	DDIT4	Above LOQ, All Targets, PI3K-Akt Signaling, Autophagy, p53 Signaling, mTOR Signaling	RNA	Endogenous	01	9.90396	114.662	17.52	21.838	5	5	54541
EIF2B4	EIF2B4	Above LOQ, All Targets, Internal Reference	RNA	Control	01	7.74546	21.153	12.3538	12.238	5	5	8890
HLA-DRB4	HLA-DRB4	Above LOQ, All Targets, Type II Interferon Signaling, Lymphocyte Trafficking, Phagocytosis, TCR Signaling, MHC Class II Antigen Presentation	RNA	Endogenous	01	4.0268	120.845	30.4731	30.9952	1	1	3126
SNAI2	SNAI2	Above LOQ, All Targets, EMT	RNA	Endogenous	01	3.48591	21.7602	8.48329	8.71892	5	5	6591
RHOB	RHOB	PSW vs Asthmatic muscle, Above LOQ, All Targets, Oxidative Stress, GPCR Signaling, Differentiation	RNA	Endogenous	01	8.38292	105.429	23.7523	26.7923	3	3	388
CCL19	CCL19	Above LOQ, All Targets, Chemokine Signaling, NF-kB Signaling, Oxidative Stress, GPCR Signaling, Other Interleukin Signaling	RNA	Endogenous	01	3.63113	179.483	15.732	17.4392	4	4	6363
CEACAM6	CEACAM6	Epithelium only, Above LOQ, All Targets, Neutrophil Degranulation, Neuroendocrine Function	RNA	Endogenous	01	3.5639	113.866	9.49966	10.4867	5	5	4680
FCER1G	FCER1G	Mast cell, Above LOQ, All Targets, Glycan Sensing, NK Activity, Neutrophil Degranulation, Myeloid Inflammation	RNA	Endogenous	01	5.11103	30.5307	13.1931	12.7233	5	5	2207
THBS1	THBS1	Above LOQ, All Targets, TGF-beta Signaling, PI3K-Akt Signaling, Cell Adhesion & Motility, PDGF Signaling, p53 Signaling, Myc, Phagocytosis, NO Signaling	RNA	Endogenous	01	4.23667	57.1738	16.2392	14.7628	5	5	7057
ATG7	ATG7	Above LOQ, All Targets, MHC Class I Antigen Presentation, Oxidative Stress, Autophagy, Neutrophil Degranulation	RNA	Endogenous	01	8.42117	25.0992	15.7785	15.4067	5	5	10533
NDUFA7	NDUFA7	Above LOQ, All Targets, Mitochondrial Metabolism / TCA	RNA	Endogenous	01	7.05068	23.0283	14.2277	14.9855	5	5	4701
SGK1	SGK1	Above LOQ, All Targets, Androgen Signaling, PI3K-Akt Signaling, FoxO Signaling, mTOR Signaling	RNA	Endogenous	01	8.12661	39.9167	18.1494	18.6692	5	5	6446
AMH	AMH	Above LOQ, All Targets, TGF-beta Signaling	RNA	Endogenous	01	5.33866	28.8914	12.0978	11.8835	5	5	268
BCL2L1	BCL2L1	Above LOQ, All Targets, NF-kB Signaling, Apoptosis, PI3K-Akt Signaling, Autophagy, JAK-STAT Signaling, NLR Signaling, Epigenetic Modification, Leukemia, p53 Signaling, Inflammasomes, Other Interleukin Signaling	RNA	Endogenous	01	8.27158	41.9313	15.7811	17.1706	5	5	598
PIK3R5	PIK3R5	Above LOQ, All Targets, Chemokine Signaling, Lipid Metabolism, PI3K-Akt Signaling, GPCR Signaling	RNA	Endogenous	01	2.7048	19.2527	10.5192	9.8581	5	5	23533
STAG2	STAG2	Above LOQ, All Targets, Estrogen Signaling, Cell Cycle	RNA	Endogenous	01	7.33105	22.9194	15.6967	15.4241	5	5	10735
IFIT3	IFIT3	Above LOQ, All Targets, Type I Interferon Signaling	RNA	Endogenous	01	5.7334	16.7304	9.79669	10.1115	5	5	3437
SMAD4	SMAD4	Above LOQ, All Targets, EMT, TGF-beta Signaling, FoxO Signaling, Leukemia, Wnt Signaling, TH17 Differentiation, Cell Cycle, Immortality & Stemness, Treg Differentiation, Differentiation	RNA	Endogenous	01	8.42117	22.6456	13.347	13.4695	5	5	4089
XRCC4	XRCC4	Above LOQ, All Targets, DNA Damage Repair	RNA	Endogenous	01	3.6543	17.7516	9.65959	9.52069	5	5	7518
UQCR11	UQCR11	Pericyte, Above LOQ, All Targets, Mitochondrial Metabolism / TCA	RNA	Endogenous	01	7.10848	19.8572	12.7641	12.4394	5	5	10975
TSPAN7	TSPAN7	Endothelial, Above LOQ, All Targets, Epigenetic Modification	RNA	Endogenous	01	3.61859	48.0501	13.9205	13.4079	5	5	7102
ISG15	ISG15	Mast cell, Endothelial, Above LOQ, All Targets, DNA Damage Repair, Interferon Response Genes, Type I Interferon Signaling, RNA Sensing	RNA	Endogenous	01	1.49284	31.4035	8.29254	8.35398	1	1	9636
GATA2	GATA2	Mast cell, Endothelial, Above LOQ, All Targets, Epigenetic Modification, Differentiation	RNA	Endogenous	01	4.64005	20.8605	11.5711	11.2646	5	5	2624
MAVS	MAVS	Above LOQ, All Targets, NLR Signaling, DNA Sensing, RNA Sensing	RNA	Endogenous	01	9.67338	24.2599	14.8217	15.2814	5	5	57506
MBNL3	MBNL3	Above LOQ, All Targets, RNA Processing	RNA	Endogenous	01	5.17213	15.452	9.14156	9.12429	5	5	55796
CLU	CLU	Endothelial, Above LOQ, All Targets, Host Defense Peptides, Complement System	RNA	Endogenous	01	13.7934	549.244	49.3638	55.5875	5	5	1191
RPS27A	RPS27A	Above LOQ, All Targets, Glycan Sensing, TGF-beta Signaling, IL-1 Signaling, TLR Signaling, NF-kB Signaling, Apoptosis, MHC Class I Antigen Presentation, DNA Damage Repair, MET Signaling, ERBB2 Signaling, Interferon Response Genes, EGFR Signaling, Autophagy, Notch Signaling, DNA Sensing, Wnt Signaling, Circadian Clock, IL-17 Signaling, BCR Signaling, TNF Signaling, MAPK Signaling, Senescence, Cell…	RNA	Endogenous	01	15.0033	222.798	59.9647	55.0026	4	4	6233
PSMB7	PSMB7	Above LOQ, All Targets, Glycan Sensing, IL-1 Signaling, NF-kB Signaling, Apoptosis, MHC Class I Antigen Presentation, Notch Signaling, Wnt Signaling, BCR Signaling, Neutrophil Degranulation, MAPK Signaling, Cell Cycle, TCR Signaling, Myeloid Inflammation, Hedgehog Signaling, Differentiation	RNA	Endogenous	01	7.10848	28.368	14.7893	15.4194	5	5	5695
BCAT1	BCAT1	Above LOQ, All Targets, Amino Acid Synthesis & Transport	RNA	Endogenous	01	2.60869	17.611	8.9703	8.65308	5	5	586
PPP2CB	PPP2CB	Above LOQ, All Targets, TGF-beta Signaling, TLR Signaling, Oxidative Stress, PI3K-Akt Signaling, Autophagy, GPCR Signaling, Glycolysis & Glucose Transport, AMPK Signaling, Wnt Signaling, IL-17 Signaling, MAPK Signaling, Cell Cycle, FGFR Signaling	RNA	Endogenous	01	6.10349	48.7578	13.9212	15.3636	5	5	5516
DLL1	DLL1	Above LOQ, All Targets, Notch Signaling, TH1 Differentiation	RNA	Endogenous	01	4.48681	21.4363	12.6716	11.9953	5	5	28514
CDKN1C	CDKN1C	Above LOQ, All Targets, Cell Cycle	RNA	Endogenous	01	5.61736	20.5435	11.8951	11.5708	5	5	1028
TWIST1	TWIST1	Above LOQ, All Targets, EMT, Other Interleukin Signaling, Immortality & Stemness	RNA	Endogenous	01	3.01497	17.7444	9.38921	9.39993	5	5	7291
H3-5	H3-5	Epithelium only, Above LOQ, All Targets, Epigenetic Modification	RNA	Endogenous	01	3.13434	57.4996	21.3264	19.5307	1	1	440093
VSIR	VSIR	Endothelial, Above LOQ, All Targets, T cells, Lymphocyte Trafficking, T-cell Checkpoints	RNA	Endogenous	01	7.76522	37.1091	15.5206	15.6234	5	5	64115
TANK	TANK	Above LOQ, All Targets, TLR Signaling, Autophagy, NLR Signaling, RNA Sensing	RNA	Endogenous	01	10.1026	36.4282	14.3047	14.4486	5	5	10010
SOX9	SOX9	Above LOQ, All Targets, Wnt Signaling	RNA	Endogenous	01	3.57282	36.043	9.58571	9.42872	5	5	6662
IL20RA	IL20RA	Above LOQ, All Targets, JAK-STAT Signaling, Other Interleukin Signaling	RNA	Endogenous	01	3.92424	20.2278	10.5693	10.1843	5	5	53832
GDF15	GDF15	Above LOQ, All Targets, Matrix Remodeling and Metastasis	RNA	Endogenous	01	3.06713	18.5188	7.95032	7.89689	5	5	9518
HES5	HES5	Above LOQ, All Targets, Notch Signaling	RNA	Endogenous	01	4.17635	19.013	9.5517	9.3574	5	5	388585
BBS1	BBS1	Above LOQ, All Targets, Cilium Assembly	RNA	Endogenous	01	5.31045	24.9718	11.5118	11.5153	5	5	582
NOS2	NOS2	Above LOQ, All Targets, Amino Acid Synthesis & Transport, Arginine Metabolism, Other Interleukin Signaling, NO Signaling, HIF1 Signaling	RNA	Endogenous	01	3.8337	28.3056	9.30011	9.35559	5	5	4843
TBX21	TBX21	Above LOQ, All Targets, T cells, TH1 Differentiation, TH2 Differentiation, TH17 Differentiation	RNA	Endogenous	01	2.7048	15.7409	9.39201	8.90592	5	5	30009
FUT8	FUT8	Above LOQ, All Targets, Oxidative Stress, Epigenetic Modification, Glycosylation	RNA	Endogenous	01	4.75835	17.5665	10.6924	10.5082	5	5	2530
ITGAX	ITGAX	Above LOQ, All Targets, Complement System, Neutrophil Degranulation, Dendritic Cells, Other Interleukin Signaling	RNA	Endogenous	01	4.12046	43.5292	14.5558	14.9882	5	5	3687
CTAG1B	CTAG1A,CTAG1B	Above LOQ, All Targets, T cells, Cancer Antigens	RNA	Endogenous	01	3.15781	24.5113	10.3298	9.89774	2	2	1485
FOXM1	FOXM1	Above LOQ, All Targets, EMT, Senescence, Cell Cycle	RNA	Endogenous	01	3.34446	18.0203	7.89284	7.96391	4	4	2305
ESR1	ESR1	Above LOQ, All Targets, EMT, PI3K-Akt Signaling, Estrogen Signaling	RNA	Endogenous	01	2.15552	19.923	9.3797	9.03553	5	5	2099
APOL6	APOL6	Above LOQ, All Targets, Lipid Metabolism	RNA	Endogenous	01	6.7216	30.3349	12.2995	12.282	5	5	80830
SF3B1	SF3B1	PSW vs Asthmatic muscle, Above LOQ, All Targets, RNA Processing	RNA	Endogenous	01	10.8163	62.3927	36.8555	31.6982	5	5	23451
MDC1	MDC1	Above LOQ, All Targets, DNA Damage Repair, p53 Signaling, Cell Cycle	RNA	Endogenous	01	5.41442	16.5518	10.3518	10.6878	5	5	9656
FGFR1	FGFR1	Above LOQ, All Targets, EMT, PI3K-Akt Signaling, MAPK Signaling, Prostate Cancer, Melanoma	RNA	Endogenous	01	6.52445	31.8825	16.2521	16.3565	5	5	2260
FLT1	FLT1	Endothelial, Above LOQ, All Targets, PI3K-Akt Signaling, Cell Adhesion & Motility, Epigenetic Modification, MAPK Signaling, HIF1 Signaling	RNA	Endogenous	01	2.66607	19.6156	8.77752	7.98823	5	5	2321
SLC16A1	SLC16A1	Above LOQ, All Targets, Ion Transport, Mitochondrial Metabolism / TCA	RNA	Endogenous	01	4.29622	21.0996	12.2799	12.1602	5	5	6566
ESR2	ESR2	PSW vs Asthmatic muscle, Above LOQ, All Targets, PI3K-Akt Signaling, Estrogen Signaling	RNA	Endogenous	01	3.11187	16.6864	9.19918	8.6251	5	5	2100
TNFRSF17	TNFRSF17	Above LOQ, All Targets, NF-kB Signaling	RNA	Endogenous	01	3.73043	22.7306	9.85441	9.40058	5	5	608
PTPN11	PTPN11	Above LOQ, All Targets, IL-1 Signaling, TLR Signaling, Type II Interferon Signaling, MET Signaling, Insulin Signaling, PI3K-Akt Signaling, EGFR Signaling, PDGF Signaling, Lymphocyte Trafficking, JAK-STAT Signaling, NK Activity, Leukemia, Type I Interferon Signaling, MAPK Signaling, Other Interleukin Signaling, IL-6 Signaling, FGFR Signaling, Differentiation	RNA	Endogenous	01	8.8055	34.6976	17.7062	18.0402	5	5	5781
PYCR1	PYCR1	Above LOQ, All Targets, Oxidative Stress, Amino Acid Synthesis & Transport, Glutamine Metabolism	RNA	Endogenous	01	3.97095	19.6156	8.68483	8.59045	5	5	5831
MBNL1	MBNL1	Endothelial, Above LOQ, All Targets, RNA Processing	RNA	Endogenous	01	9.25116	52.0979	20.1551	20.5733	3	3	4154
PUM1	PUM1	Above LOQ, All Targets, Internal Reference	RNA	Control	01	8.01055	24.5842	14.256	14.3925	5	5	9698
IRF4	IRF4	Above LOQ, All Targets, Type II Interferon Signaling, T cells, B cells, Immune Exhaustion, Type I Interferon Signaling, TH17 Differentiation, Other Interleukin Signaling, Treg Differentiation, TH9 Differentiation	RNA	Endogenous	01	3.28535	24.2796	10.2626	9.66966	5	5	3662
JAG1	JAG1	Above LOQ, All Targets, Notch Signaling, TH2 Differentiation, TNF Signaling	RNA	Endogenous	01	5.6724	23.9262	12.3876	12.2825	5	5	182
HDAC2	HDAC2	Above LOQ, All Targets, Oxidative Stress, Notch Signaling, Epigenetic Modification, Leukemia, Cell Cycle, Differentiation	RNA	Endogenous	01	6.71103	22.9871	11.5967	11.7295	5	5	3066
ERG	ERG	Endothelial, Above LOQ, All Targets, Epigenetic Modification, Prostate Cancer	RNA	Endogenous	01	3.51762	21.5189	10.5352	9.64369	5	5	2078
LFNG	LFNG	Above LOQ, All Targets, Notch Signaling	RNA	Endogenous	01	5.5962	20.9273	11.0807	11.2874	5	5	3955
MRPL19	MRPL19	Above LOQ, All Targets, Internal Reference	RNA	Control	01	4.26292	19.4179	11.8428	11.9189	5	5	9801
PLAU	PLAU	Above LOQ, All Targets, NF-kB Signaling, Complement System, Epigenetic Modification, Neutrophil Degranulation, Prostate Cancer	RNA	Endogenous	01	4.02621	19.5365	10.6903	10.3449	5	5	5328
WNT2B	WNT2B	Above LOQ, All Targets, GPCR Signaling, Wnt Signaling, mTOR Signaling	RNA	Endogenous	01	4.68906	23.5654	12.1842	11.5886	5	5	7482
ELANE	ELANE	Above LOQ, All Targets, Host Defense Peptides, Complement System, Epigenetic Modification, Neutrophil Degranulation, Matrix Remodeling and Metastasis	RNA	Endogenous	01	2.9155	24.407	10.1218	9.77253	2	2	1991
RAD52	RAD52	Above LOQ, All Targets, DNA Damage Repair, Oxidative Stress	RNA	Endogenous	01	6.1488	19.9703	11.5637	11.2451	5	5	5893
MYD88	MYD88	Above LOQ, All Targets, IL-1 Signaling, TLR Signaling, NF-kB Signaling, MHC Class I Antigen Presentation, NLR Signaling, DNA Sensing, MAPK Signaling	RNA	Endogenous	01	7.19193	20.859	12.9827	12.7135	4	4	4615
HERC6	HERC6	PSW vs Asthmatic muscle, Above LOQ, All Targets, MHC Class I Antigen Presentation	RNA	Endogenous	01	4.13732	18.9433	8.40756	8.60123	5	5	55008
CD69	CD69	Mast cell, Eosinophil genes, Above LOQ, All Targets, T cells	RNA	Endogenous	01	2.9169	16.5268	9.57944	8.81658	5	5	969
SDHA	SDHA	Above LOQ, All Targets, Internal Reference, IDH1/2, Mitochondrial Metabolism / TCA	RNA	Control	01	9.50155	57.2484	24.0673	24.0253	5	5	6389
PCK2	PCK2	Above LOQ, All Targets, Insulin Signaling, PI3K-Akt Signaling, FoxO Signaling, Glycolysis & Glucose Transport, AMPK Signaling, PPAR Signaling	RNA	Endogenous	01	4.64189	21.2725	9.99587	10.0285	5	5	5106
PPP3CC	PPP3CC	Above LOQ, All Targets, Apoptosis, GPCR Signaling, NK Activity, Wnt Signaling, BCR Signaling, MAPK Signaling, Senescence, TCR Signaling, VEGF Signaling	RNA	Endogenous	01	5.91819	19.2384	10.4854	10.4446	5	5	5533
FLNA	FLNA	Endothelial, Pericyte, PSW vs Asthmatic muscle, Above LOQ, All Targets, Interferon Response Genes, Cell Adhesion & Motility, MAPK Signaling	RNA	Endogenous	01	9.32638	533.85	33.3794	41.0751	5	5	2316
CTNNB1	CTNNB1	Above LOQ, All Targets, EMT, Androgen Signaling, Apoptosis, Oxidative Stress, Cell Adhesion & Motility, Lymphocyte Trafficking, DNA Sensing, Wnt Signaling, Prostate Cancer, VEGF Signaling, Immortality & Stemness, Differentiation	RNA	Endogenous	01	8.53057	96.4478	30.601	30.2805	5	5	1499
CD44	CD44	Mast cell, Above LOQ, All Targets, EMT, Type II Interferon Signaling, T cells, Neutrophil Degranulation, Matrix Remodeling and Metastasis, Immortality & Stemness	RNA	Endogenous	01	14.5429	104.753	30.8411	31.6687	5	5	960
PTCH1	PTCH1	Above LOQ, All Targets, GPCR Signaling, Hedgehog Signaling	RNA	Endogenous	01	5.034	26.985	10.8248	11.0994	5	5	5727
PSEN2	PSEN2	Above LOQ, All Targets, Notch Signaling, Differentiation	RNA	Endogenous	01	5.29428	16.4911	10.0629	10.0302	5	5	5664
SUV39H2	SUV39H2	Above LOQ, All Targets, Epigenetic Modification, Amino Acid Synthesis & Transport	RNA	Endogenous	01	4.13432	15.5487	8.4499	8.71645	5	5	79723
AKT1	AKT1	Above LOQ, All Targets, EMT, TLR Signaling, Chemokine Signaling, Apoptosis, Vitamin & Cofactor Metabolism, ERBB2 Signaling, Insulin Signaling, Oxidative Stress, PI3K-Akt Signaling, Cell Adhesion & Motility, FoxO Signaling, Autophagy, JAK-STAT Signaling, GPCR Signaling, Notch Signaling, AMPK Signaling, Leukemia, p53 Signaling, Wnt Signaling, BCR Signaling, TNF Signaling, MAPK Signaling, Estrogen S…	RNA	Endogenous	01	11.8853	41.1485	21.3604	21.3489	5	5	207
IGFBP3	IGFBP3	Above LOQ, All Targets, Epigenetic Modification, p53 Signaling, Senescence	RNA	Endogenous	01	5.89728	74.0402	11.5039	12.0499	5	5	3486
CLEC4E	CLEC4E	Above LOQ, All Targets, Glycan Sensing	RNA	Endogenous	01	2.22734	20.7119	8.8055	8.35164	5	5	26253
NLRC5	NLRC5	Above LOQ, All Targets, RNA Sensing	RNA	Endogenous	01	8.33884	36.5714	15.8506	17.1512	5	5	84166
FCGRT	FCGRT	Endothelial, Above LOQ, All Targets, Lymphocyte Regulation	RNA	Endogenous	01	8.01549	50.3378	26.5706	24.8761	5	5	2217
EDN1	EDN1	Endothelial, Above LOQ, All Targets, Oxidative Stress, GPCR Signaling, TNF Signaling, HIF1 Signaling	RNA	Endogenous	01	2.47675	21.1778	9.859	9.09856	5	5	1906
RIPK3	RIPK3	Above LOQ, All Targets, TLR Signaling, Oxidative Stress, NLR Signaling, DNA Sensing, TNF Signaling	RNA	Endogenous	01	6.10349	19.6331	11.3858	11.4763	5	5	11035
TFRC	TFRC	Above LOQ, All Targets, Internal Reference, Myc, Phagocytosis, HIF1 Signaling, Endocytosis	RNA	Control	01	7.47491	17.7105	13.186	12.7803	5	5	7037
KLRG1	KLRG1	Above LOQ, All Targets, Lymphocyte Regulation, Immune Exhaustion	RNA	Endogenous	01	4.25651	17.6317	9.87938	9.17484	5	5	10219
CD37	CD37	Mast cell, Above LOQ, All Targets, B cells	RNA	Endogenous	01	4.95586	167.513	19.2907	21.3721	5	5	951
GSK3B	GSK3B	Above LOQ, All Targets, EMT, Chemokine Signaling, Insulin Signaling, PI3K-Akt Signaling, Cell Adhesion & Motility, Wnt Signaling, BCR Signaling, Prostate Cancer, Cell Cycle, TCR Signaling, mTOR Signaling, Hedgehog Signaling, Differentiation	RNA	Endogenous	01	5.45721	20.02	12.8608	12.768	5	5	2932
RBX1	RBX1	Above LOQ, All Targets, TGF-beta Signaling, IL-1 Signaling, MHC Class I Antigen Presentation, DNA Damage Repair, Notch Signaling, Wnt Signaling, Circadian Clock, MAPK Signaling, Cell Cycle, HIF1 Signaling, Proteotoxic Stress, Hedgehog Signaling, Differentiation	RNA	Endogenous	01	9.50155	24.714	16.784	16.6949	5	5	9978
EWSR1	EWSR1	Above LOQ, All Targets, Epigenetic Modification	RNA	Endogenous	01	12.8608	57.5801	28.9481	28.74	5	5	2130
MUC4	MUC4	Epithelium only, Above LOQ, All Targets, Glycan Sensing	RNA	Endogenous	01	5.91292	219.273	14.7172	19.8457	5	5	4585
C1QBP	C1QBP	Above LOQ, All Targets, Apoptosis	RNA	Endogenous	01	7.95032	31.7878	15.7713	15.792	5	5	708
CTSL	CTSL	Above LOQ, All Targets, TLR Signaling, Apoptosis, MHC Class I Antigen Presentation, Autophagy, Matrix Remodeling and Metastasis, Phagocytosis, Lysosome, MHC Class II Antigen Presentation	RNA	Endogenous	01	9.08683	30.7908	16.2145	16.1685	4	4	1514
IL1R1	IL1R1	Endothelial, Above LOQ, All Targets, IL-1 Signaling, NF-kB Signaling, TH17 Differentiation, MAPK Signaling, Other Interleukin Signaling	RNA	Endogenous	01	8.05228	30.205	15.8211	15.8182	5	5	3554
COL1A2	COL1A2	Collagen, Pericyte, Above LOQ, All Targets, MET Signaling, PI3K-Akt Signaling, Cell Adhesion & Motility, Lymphocyte Regulation, Matrix Remodeling and Metastasis, Other Interleukin Signaling	RNA	Endogenous	01	5.27775	199.297	27.5976	29.1906	5	5	1278
SMAD9	SMAD9	Above LOQ, All Targets, TGF-beta Signaling	RNA	Endogenous	01	3.15546	18.3366	9.56532	9.25804	5	5	4093
AURKA	AURKA	Above LOQ, All Targets, EMT, Cell Cycle	RNA	Endogenous	01	3.00232	19.5539	9.87329	9.80762	5	5	6790
OAS1	OAS1	Above LOQ, All Targets, Type II Interferon Signaling, Interferon Response Genes, NLR Signaling, Type I Interferon Signaling	RNA	Endogenous	01	6.22963	16.8423	11.3207	11.2272	5	5	4938
MAPKAPK2	MAPKAPK2	Above LOQ, All Targets, TLR Signaling, Lipid Metabolism, IL-17 Signaling, MAPK Signaling, Senescence, VEGF Signaling	RNA	Endogenous	01	10.0466	28.2017	16.3716	16.2467	5	5	9261
CACNA2D1	CACNA2D1	Above LOQ, All Targets, MAPK Signaling	RNA	Endogenous	01	5.22526	19.5276	11.8612	11.4869	5	5	781
CDC14A	CDC14A	Above LOQ, All Targets, MAPK Signaling, Cell Cycle	RNA	Endogenous	01	4.87177	16.9695	9.85975	9.59747	5	5	8556
WIPF1	WIPF1	Above LOQ, All Targets, Phagocytosis, Endocytosis	RNA	Endogenous	01	7.20083	54.7444	21.3833	21.6305	5	5	7456
COL3A1	COL3A1	Collagen, Above LOQ, All Targets, MET Signaling, Lymphocyte Regulation, PDGF Signaling, Matrix Remodeling and Metastasis, Differentiation	RNA	Endogenous	01	3.54314	356.901	28.53	33.3033	5	5	1281
CD40LG	CD40LG	Above LOQ, All Targets, NF-kB Signaling, Lymphocyte Regulation, Lymphocyte Trafficking, T-cell Checkpoints, TCR Signaling	RNA	Endogenous	01	2.2517	22.8819	9.6158	8.88306	5	5	959
DDIT3	DDIT3	Above LOQ, All Targets, Apoptosis, Epigenetic Modification, MAPK Signaling, Proteotoxic Stress	RNA	Endogenous	01	5.23717	19.5352	10.4725	10.0232	5	5	1649
GNAS	GNAS	Above LOQ, All Targets, Purinergic Signaling, GPCR Signaling, Estrogen Signaling, Hedgehog Signaling	RNA	Endogenous	01	14.7665	177.307	70.6123	61.4336	5	5	2778
ERCC3	ERCC3	Above LOQ, All Targets, DNA Damage Repair, Internal Reference, Oxidative Stress, p53 Signaling	RNA	Control	01	6.24492	19.7372	12.4504	12.4852	4	4	2071
WNT10B	WNT10B	Above LOQ, All Targets, GPCR Signaling, Wnt Signaling, mTOR Signaling, Differentiation	RNA	Endogenous	01	4.4923	20.0333	11.0204	10.7095	5	5	7480
TERT	TERT	Above LOQ, All Targets, Wnt Signaling, Cell Cycle, Myc, Immortality & Stemness	RNA	Endogenous	01	3.27266	20.0831	8.73577	8.57309	5	5	7015
MAGEA1	MAGEA1	Above LOQ, All Targets, Cancer Antigens	RNA	Endogenous	01	4.09291	23.9049	10.3531	10.1157	5	5	4100
BAX	BAX	Above LOQ, All Targets, Apoptosis, Epigenetic Modification, Leukemia, p53 Signaling, Melanoma, Glioma, Proteotoxic Stress	RNA	Endogenous	01	7.42629	24.1859	15.3285	14.7054	5	5	581
DMBT1	DMBT1	Above LOQ, All Targets, Differentiation	RNA	Endogenous	01	3.81459	715.634	13.7141	16.2499	5	5	1755
ICAM1	ICAM1	Endothelial, Above LOQ, All Targets, Type II Interferon Signaling, NF-kB Signaling, Lymphocyte Regulation, Lymphocyte Trafficking, NK Activity, TNF Signaling, Other Interleukin Signaling	RNA	Endogenous	01	2.41009	22.4817	12.3186	11.4668	5	5	3383
ENDOG	ENDOG	Above LOQ, All Targets, Apoptosis, Oxidative Stress	RNA	Endogenous	01	3.60042	31.3349	12.3383	11.8004	1	1	2021
HLA-DPA1	HLA-DPA1	Endothelial, Above LOQ, All Targets, Type II Interferon Signaling, Lymphocyte Trafficking, Phagocytosis, TCR Signaling, MHC Class II Antigen Presentation	RNA	Endogenous	01	10.7978	51.3663	21.9273	23.2078	5	5	3113
TCF3	TCF3	Above LOQ, All Targets, EMT, Epigenetic Modification, Differentiation	RNA	Endogenous	01	6.52599	22.8905	13.3375	12.7788	5	5	6929
TAP2	TAP2	Endothelial, Above LOQ, All Targets, MHC Class I Antigen Presentation, Phagocytosis, Drug Resistance	RNA	Endogenous	01	7.76522	28.5395	15.6481	15.7393	5	5	6891
DUSP8	DUSP8	Above LOQ, All Targets, MAPK Signaling	RNA	Endogenous	01	5.78905	22.7094	11.4125	11.4808	5	5	1850
MAP3K13	MAP3K13	Above LOQ, All Targets, MAPK Signaling	RNA	Endogenous	01	5.32098	23.0609	11.9654	11.2899	5	5	9175
TLR8	TLR8	Above LOQ, All Targets, TLR Signaling	RNA	Endogenous	01	2.3318	17.3606	8.72259	8.31406	5	5	51311
VTCN1	VTCN1	Above LOQ, All Targets, Lymphocyte Trafficking	RNA	Endogenous	01	5.98677	25.8256	13.2672	12.6299	5	5	79679
LAMP1	LAMP1	Above LOQ, All Targets, Autophagy, Neutrophil Degranulation, Phagocytosis, Lysosome	RNA	Endogenous	01	8.35269	44.9532	22.8586	21.6646	5	5	3916
FZD3	FZD3	PSW vs Asthmatic muscle, Above LOQ, All Targets, GPCR Signaling, Wnt Signaling, mTOR Signaling	RNA	Endogenous	01	4.73298	16.9998	10.172	9.64082	5	5	7976
SOCS3	SOCS3	Endothelial, Above LOQ, All Targets, Type II Interferon Signaling, MHC Class I Antigen Presentation, Insulin Signaling, JAK-STAT Signaling, Type I Interferon Signaling, TNF Signaling, Other Interleukin Signaling, IL-6 Signaling	RNA	Endogenous	01	4.51123	20.6647	11.4545	11.305	5	5	9021
SOCS2	SOCS2	Endothelial, Eosinophil genes, Above LOQ, All Targets, Insulin Signaling, JAK-STAT Signaling, Other Interleukin Signaling	RNA	Endogenous	01	3.06251	20.5435	8.99689	8.42963	5	5	8835
RAC1	RAC1	Endothelial, PSW vs Asthmatic muscle, Above LOQ, All Targets, EMT, TLR Signaling, Chemokine Signaling, MET Signaling, PI3K-Akt Signaling, Cell Adhesion & Motility, Lymphocyte Trafficking, NK Activity, Wnt Signaling, BCR Signaling, Neutrophil Degranulation, MAPK Signaling, Phagocytosis, VEGF Signaling, Myeloid Inflammation, Differentiation	RNA	Endogenous	01	7.60331	52.5195	21.1837	22.4411	5	5	5879
TNFSF12	TNFSF12,TNFSF12-TNFSF13	Above LOQ, All Targets, NF-kB Signaling	RNA	Endogenous	01	6.04422	25.5917	16.5313	15.6768	5	5	8742
SRP54	SRP54	Above LOQ, All Targets, RNA Processing	RNA	Endogenous	01	8.9703	22.2931	14.3966	14.0524	5	5	6729
CD164	CD164	Epithelium only, Above LOQ, All Targets, Lysosome	RNA	Endogenous	01	8.63392	94.7098	25.266	24.7943	5	5	8763
IL7R	IL7R	Above LOQ, All Targets, T cells, PI3K-Akt Signaling, FoxO Signaling, JAK-STAT Signaling, Other Interleukin Signaling, Endocytosis	RNA	Endogenous	01	3.14991	86.5391	12.2137	12.3349	5	5	3575
CD27	CD27	Above LOQ, All Targets, NF-kB Signaling, T cells, B cells, T-cell Checkpoints	RNA	Endogenous	01	2.54428	24.4134	10.129	9.8157	5	5	939
STAT3	STAT3	Above LOQ, All Targets, EMT, IL-1 Signaling, Chemokine Signaling, Apoptosis, MET Signaling, FoxO Signaling, PDGF Signaling, JAK-STAT Signaling, Leukemia, TH17 Differentiation, Senescence, Other Interleukin Signaling, HIF1 Signaling, Immortality & Stemness, IL-6 Signaling, IL-2 Signaling, Treg Differentiation, Differentiation	RNA	Endogenous	01	11.3198	55.4144	24.7773	23.6587	5	5	6774
GPR160	GPR160	Above LOQ, All Targets, Cell Cycle	RNA	Endogenous	01	4.51789	15.3313	8.5952	8.41857	5	5	26996
TNFRSF10A	TNFRSF10A	Above LOQ, All Targets, Apoptosis, NK Activity	RNA	Endogenous	01	4.43958	16.5518	10.7253	10.498	5	5	8797
CD79A	CD79A	Above LOQ, All Targets, B cells, BCR Signaling	RNA	Endogenous	01	3.34215	116.11	14.1946	16.513	5	5	973
KRT6A/B/C	KRT6C,KRT6A	Above LOQ, All Targets, Differentiation	RNA	Endogenous	01	3.64591	38.3475	9.65235	9.78107	5	5	3853
TRAT1	TRAT1	PSW vs Asthmatic muscle, Above LOQ, All Targets, PI3K-Akt Signaling, TCR Signaling	RNA	Endogenous	01	3.31997	18.5546	10.4261	9.63629	5	5	50852
CD8A	CD8A	Above LOQ, All Targets, T cells, Lymphocyte Regulation, Lymphocyte Trafficking, TCR Signaling	RNA	Endogenous	01	5.54327	30.3858	11.1641	11.1741	5	5	925
SIGLEC1	SIGLEC1	Above LOQ, All Targets, Lymphocyte Regulation, Lymphocyte Trafficking	RNA	Endogenous	01	3.53055	18.978	10.5498	10.1299	5	5	6614
COX5B	COX5B	PSW vs Asthmatic muscle, Above LOQ, All Targets, p53 Signaling, Mitochondrial Metabolism / TCA	RNA	Endogenous	01	13.0683	80.512	26.3758	27.3843	5	5	1329
SERPINH1	SERPINH1	Endothelial, Above LOQ, All Targets, Matrix Remodeling and Metastasis	RNA	Endogenous	01	9.22612	30.4869	15.6581	15.4183	5	5	871
C1QB	C1QB	Above LOQ, All Targets, Complement System	RNA	Endogenous	01	3.74829	75.685	15.9625	17.44	3	3	713
CDH11	CDH11	Above LOQ, All Targets, Cell Adhesion & Motility	RNA	Endogenous	01	2.99575	15.6967	8.68275	8.06936	5	5	1009
MAPK3	MAPK3	Endothelial, Above LOQ, All Targets, RAGE Signaling, EMT, TGF-beta Signaling, TLR Signaling, Chemokine Signaling, Apoptosis, Insulin Signaling, Interferon Response Genes, Oxidative Stress, PI3K-Akt Signaling, Cell Adhesion & Motility, FoxO Signaling, Autophagy, NLR Signaling, GPCR Signaling, NK Activity, Leukemia, IL-17 Signaling, BCR Signaling, TNF Signaling, MAPK Signaling, Estrogen Signaling, …	RNA	Endogenous	01	5.91819	22.0104	14.3398	14.5088	5	5	5595
PRUNE1	PRUNE1	Above LOQ, All Targets, Nucleotide Synthesis	RNA	Endogenous	01	4.75254	16.6788	9.05562	9.37696	5	5	58497
PDK1	PDK1	Above LOQ, All Targets, Oxidative Stress, HIF1 Signaling, Mitochondrial Metabolism / TCA, Retinoic Acid Signaling	RNA	Endogenous	01	4.1266	20.2126	10.2958	9.83736	5	5	5163
MAGEA4	MAGEA4	Above LOQ, All Targets, Cancer Antigens	RNA	Endogenous	01	4.19099	28.9355	12.5926	12.7854	4	4	4103
BMPR1B	BMPR1B	Above LOQ, All Targets, TGF-beta Signaling	RNA	Endogenous	01	3.44119	15.9931	9.72803	9.14857	5	5	658
PAK3	PAK3	Above LOQ, All Targets, Glycan Sensing, Cell Adhesion & Motility, MAPK Signaling, TCR Signaling, VEGF Signaling, Differentiation	RNA	Endogenous	01	4.10194	21.5409	10.8956	10.1397	5	5	5063
DUSP1	DUSP1	Above LOQ, All Targets, Oxidative Stress, MAPK Signaling, Myc	RNA	Endogenous	01	6.53745	153.564	18.9936	20.6384	5	5	1843
TSLP	TSLP	Above LOQ, All Targets, JAK-STAT Signaling, Other Interleukin Signaling	RNA	Endogenous	01	3.00232	20.9202	10.1059	9.83433	5	5	85480
EGR1	EGR1	Above LOQ, All Targets, EMT, T cells, Type I Interferon Signaling	RNA	Endogenous	01	9.4506	156.235	16.718	21.2008	5	5	1958
LTB	LTB	Above LOQ, All Targets, NF-kB Signaling	RNA	Endogenous	01	3.45145	48.4494	12.5138	13.1249	2	2	4050
ATP5ME	ATP5ME	Above LOQ, All Targets, Mitochondrial Metabolism / TCA	RNA	Endogenous	01	12.8953	66.3404	28.2518	29.2098	4	4	521
TLR5	TLR5	Above LOQ, All Targets, TLR Signaling	RNA	Endogenous	01	4.98109	17.9581	10.6595	10.4523	5	5	7100
HLA-DMB	HLA-DMB	Endothelial, Above LOQ, All Targets, Lymphocyte Trafficking, Phagocytosis, MHC Class II Antigen Presentation	RNA	Endogenous	01	9.50155	72.6579	17.1801	20.4725	5	5	3109
ATP2A2	ATP2A2	Epithelium only, Above LOQ, All Targets, Oxidative Stress, Notch Signaling, Ion Transport	RNA	Endogenous	01	7.33105	91.3541	20.9806	23.1784	5	5	488
IL18RAP	IL18RAP	Above LOQ, All Targets, IL-1 Signaling, T cells, Oxidative Stress	RNA	Endogenous	01	2.93551	17.2256	10.4905	9.1078	5	5	8807
PROM1	PROM1	Above LOQ, All Targets, EMT, Epigenetic Modification, Immortality & Stemness	RNA	Endogenous	01	0.96298	100.174	8.55443	9.32775	1	1	8842
CD34	CD34	Endothelial, Above LOQ, All Targets, Lymphocyte Trafficking, Immortality & Stemness	RNA	Endogenous	01	4.65913	56.1196	17.4086	16.9964	5	5	947
PTPN5	PTPN5	PSW vs Asthmatic muscle, Above LOQ, All Targets, IL-1 Signaling, MAPK Signaling	RNA	Endogenous	01	4.25275	20.437	9.96771	9.76813	5	5	84867
IL11RA	IL11RA	Above LOQ, All Targets, JAK-STAT Signaling, IL-6 Signaling	RNA	Endogenous	01	6.17909	24.3854	14.2683	13.5751	5	5	3590
PLCB4	PLCB4	Above LOQ, All Targets, Chemokine Signaling, NLR Signaling, GPCR Signaling, Wnt Signaling, Estrogen Signaling	RNA	Endogenous	01	3.14102	19.7079	9.16133	8.84685	5	5	5332
P4HA1	P4HA1	Above LOQ, All Targets, Amino Acid Synthesis & Transport	RNA	Endogenous	01	7.8091	20.344	13.3826	13.3836	5	5	5033
HES1	HES1	Above LOQ, All Targets, Notch Signaling, Neuroendocrine Function, Differentiation	RNA	Endogenous	01	4.22436	27.3464	12.3489	12.1253	5	5	3280
UQCR10	UQCR10	Above LOQ, All Targets, Mitochondrial Metabolism / TCA	RNA	Endogenous	01	7.1742	19.8782	12.4868	12.3578	5	5	29796
SNAI1	SNAI1	PSW vs Asthmatic muscle, Above LOQ, All Targets, EMT	RNA	Endogenous	01	3.56746	17.5221	9.34188	9.04125	5	5	6615
NOTCH3	NOTCH3	Pericyte, Above LOQ, All Targets, Notch Signaling, TH1 Differentiation	RNA	Endogenous	01	8.47189	43.6287	18.0361	18.8485	5	5	4854
CIC	CIC	Above LOQ, All Targets, Myeloid Inflammation	RNA	Endogenous	01	9.59748	23.7918	15.5311	15.2903	5	5	23152
LILRB2	LILRB2	Above LOQ, All Targets, Lymphocyte Regulation, BCR Signaling, Neutrophil Degranulation	RNA	Endogenous	01	3.02247	27.636	12.7554	11.5625	1	1	10288
ATG12	ATG12	Above LOQ, All Targets, FoxO Signaling, Autophagy, NLR Signaling, RNA Sensing	RNA	Endogenous	01	4.54807	19.2759	9.16272	9.14771	5	5	9140
PLCG2	PLCG2	Endothelial, Above LOQ, All Targets, Glycan Sensing, TLR Signaling, NF-kB Signaling, Lymphocyte Trafficking, NK Activity, BCR Signaling, Phagocytosis, Glioma, TCR Signaling, HIF1 Signaling, VEGF Signaling, Myeloid Inflammation	RNA	Endogenous	01	4.11391	50.236	12.9188	12.8349	5	5	5336
COX6A1	COX6A1	Pericyte, Epithelium only, Above LOQ, All Targets, p53 Signaling, Ion Transport, Mitochondrial Metabolism / TCA	RNA	Endogenous	01	15.8772	137.314	33.8728	35.8868	4	5	1337
ZEB2	ZEB2	Mast cell, Pericyte, Above LOQ, All Targets, EMT	RNA	Endogenous	01	4.06101	29.0201	15.5915	13.4516	5	5	9839
FADD	FADD	Above LOQ, All Targets, TLR Signaling, Apoptosis, NLR Signaling, TNF Signaling, RNA Sensing	RNA	Endogenous	01	5.58231	20.915	11.1858	11.1589	5	5	8772
CSF3	CSF3	Above LOQ, All Targets, PI3K-Akt Signaling, JAK-STAT Signaling, Other Interleukin Signaling	RNA	Endogenous	01	3.41326	19.0762	7.5524	7.98902	3	3	1440
IFI35	IFI35	Above LOQ, All Targets, Type I Interferon Signaling	RNA	Endogenous	01	8.64909	21.3848	13.5529	13.6035	5	5	3430
NPM1	NPM1	Above LOQ, All Targets, Cell Cycle, Myc	RNA	Endogenous	01	8.42117	39.8838	18.8061	19.0726	1	1	4869
PIM1	PIM1	Above LOQ, All Targets, JAK-STAT Signaling, Leukemia, Other Interleukin Signaling	RNA	Endogenous	01	3.74008	19.2859	12.1345	11.4674	5	5	5292
MICA	MICA	Above LOQ, All Targets, Lymphocyte Regulation, NK Activity	RNA	Endogenous	01	5.83608	20.1087	12.3519	11.7917	4	4	100507436
HDAC10	HDAC10	Above LOQ, All Targets, Notch Signaling, Epigenetic Modification	RNA	Endogenous	01	6.38205	20.3032	11.4144	11.2443	5	5	83933
CD99	CD99	Mast cell, Endothelial, Above LOQ, All Targets, Lymphocyte Regulation, Lymphocyte Trafficking	RNA	Endogenous	01	6.67553	35.6822	18.7797	18.9907	4	4	4267
MAGEC1	MAGEC1	Above LOQ, All Targets, Cancer Antigens	RNA	Endogenous	01	3.36945	18.265	9.3797	9.48952	5	5	9947
MAP2K2	MAP2K2,LOC407835	Above LOQ, All Targets, TLR Signaling, Apoptosis, Insulin Signaling, PI3K-Akt Signaling, FoxO Signaling, Autophagy, NK Activity, Leukemia, BCR Signaling, MAPK Signaling, Estrogen Signaling, Prostate Cancer, Senescence, Melanoma, Glioma, TCR Signaling, HIF1 Signaling, VEGF Signaling, mTOR Signaling, Myeloid Inflammation, Differentiation	RNA	Endogenous	01	10.5498	28.6139	20.3164	19.5567	5	5	5605
PARP12	PARP12	Above LOQ, All Targets, Interferon Response Genes	RNA	Endogenous	01	9.25116	22.7533	14.1	13.9679	5	5	64761
DST	DST	Above LOQ, All Targets, Cell Adhesion & Motility	RNA	Endogenous	01	5.99507	31.2689	14.4772	14.5523	5	5	667
DUSP2	DUSP2	Above LOQ, All Targets, MAPK Signaling, Myc	RNA	Endogenous	01	5.11422	23.561	10.9952	10.9666	4	4	1844
TRAF2	TRAF2	Above LOQ, All Targets, NF-kB Signaling, Apoptosis, Oxidative Stress, NLR Signaling, TNF Signaling, MAPK Signaling, RNA Sensing, Proteotoxic Stress	RNA	Endogenous	01	7.61543	22.9398	12.4071	12.2872	5	5	7186
TFEB	TFEB	Above LOQ, All Targets, T cells	RNA	Endogenous	01	5.92384	18.8752	11.3198	11.0384	5	5	7942
TRAF1	TRAF1	Above LOQ, All Targets, NF-kB Signaling, Apoptosis, Epigenetic Modification, TNF Signaling	RNA	Endogenous	01	2.94253	17.7845	11.7657	10.9578	5	5	7185
ITGA9	ITGA9	Endothelial, Above LOQ, All Targets, PI3K-Akt Signaling, Cell Adhesion & Motility, Lymphocyte Trafficking, Differentiation	RNA	Endogenous	01	3.59132	16.8934	8.8448	8.35055	5	5	3680
HSPA6	HSPA7,HSPA6	Above LOQ, All Targets, Neutrophil Degranulation, MAPK Signaling, Estrogen Signaling, Endocytosis, Proteotoxic Stress	RNA	Endogenous	01	4.64508	31.6176	15.0077	14.3983	3	3	3310
TGFBR2	TGFBR2	Endothelial, Above LOQ, All Targets, TGF-beta Signaling, FoxO Signaling, Epigenetic Modification, Leukemia, TH17 Differentiation, MAPK Signaling, Senescence, Endocytosis, Treg Differentiation, TH9 Differentiation	RNA	Endogenous	01	8.0536	56.58	22.6494	22.5994	5	5	7048
FLT3LG	FLT3LG	Above LOQ, All Targets, Insulin Signaling, PI3K-Akt Signaling, MAPK Signaling	RNA	Endogenous	01	4.7554	18.8908	10.368	9.84874	4	4	2323
CXCL2	CXCL2	Above LOQ, All Targets, Chemokine Signaling, NF-kB Signaling, NLR Signaling, GPCR Signaling, TNF Signaling, Other Interleukin Signaling	RNA	Endogenous	01	6.04158	27.7639	12.9029	13.1754	5	5	2920
ATG16L1	ATG16L1	Above LOQ, All Targets, Autophagy, NLR Signaling	RNA	Endogenous	01	8.31357	18.265	12.307	12.4367	5	5	55054
C2	C2	PSW vs Asthmatic muscle, Above LOQ, All Targets, Complement System	RNA	Endogenous	01	3.09049	17.5033	9.86493	9.08652	5	5	717
CNOT2	CNOT2	Above LOQ, All Targets, RNA Processing	RNA	Endogenous	01	5.56503	17.7546	11.496	11.0999	5	5	4848
CARD11	CARD11	Above LOQ, All Targets, Glycan Sensing, NF-kB Signaling, BCR Signaling, TCR Signaling, Myeloid Inflammation	RNA	Endogenous	01	4.53289	36.4036	12.0804	12.3832	5	5	84433
ATF3	ATF3	Above LOQ, All Targets, Epigenetic Modification	RNA	Endogenous	01	4.15331	42.9905	11.0732	11.1861	4	4	467
ARMH3	ARMH3	Above LOQ, All Targets, Internal Reference	RNA	Control	01	5.96139	19.8079	11.7954	11.798	5	5	79591
ERBB2	ERBB2	Epithelium only, PSW vs Asthmatic muscle, Above LOQ, All Targets, EMT, ERBB2 Signaling, PI3K-Akt Signaling, Cell Adhesion & Motility, MAPK Signaling, Prostate Cancer, HIF1 Signaling, Differentiation	RNA	Endogenous	01	6.20096	50.4886	14.5412	16.1253	5	5	2064
LILRB4	LOC102725035,LOC107987462,LILRB4,LILRA5	Above LOQ, All Targets, Lymphocyte Regulation, Immune Exhaustion, BCR Signaling	RNA	Endogenous	01	3.80934	22.4418	11.0329	10.4168	4	4	11006
CALML3	CALML3	Above LOQ, All Targets, Insulin Signaling, Estrogen Signaling, Senescence, Glioma	RNA	Endogenous	01	3.76239	25.633	10.3149	10.3434	4	4	810
MAPK11	MAPK11	Endothelial, Above LOQ, All Targets, TLR Signaling, FoxO Signaling, Lymphocyte Trafficking, NLR Signaling, IL-17 Signaling, TNF Signaling, TH17 Differentiation, MAPK Signaling, Senescence, RNA Sensing, TCR Signaling, VEGF Signaling, Mitochondrial Metabolism / TCA, Myeloid Inflammation, Differentiation	RNA	Endogenous	01	3.32527	19.0417	12.192	11.2103	5	5	5600
MDM4	MDM4	Above LOQ, All Targets, p53 Signaling, Senescence, Cell Cycle	RNA	Endogenous	01	6.10349	43.0766	17.5997	17.7323	5	5	4194
TLR4	TLR4	Endothelial, PSW vs Asthmatic muscle, Above LOQ, All Targets, EMT, TLR Signaling, NF-kB Signaling, Apoptosis, MHC Class I Antigen Presentation, Oxidative Stress, PI3K-Akt Signaling, NLR Signaling, Phagocytosis, HIF1 Signaling	RNA	Endogenous	01	3.00232	16.7022	11.1118	10.2273	5	5	7099
PBX3	PBX3	Above LOQ, All Targets, Immune Exhaustion, Epigenetic Modification	RNA	Endogenous	01	4.14981	25.3432	9.3797	9.29809	5	5	5090
NT5E	NT5E	Above LOQ, All Targets, Vitamin & Cofactor Metabolism, Nucleotide Synthesis	RNA	Endogenous	01	3.23069	17.8568	10.4031	9.97538	5	5	4907
NDUFA11	NDUFA11	PSW vs Asthmatic muscle, Above LOQ, All Targets, Mitochondrial Metabolism / TCA	RNA	Endogenous	01	11.8959	35.7205	20.473	20.2299	5	5	126328
THEM4	THEM4	Above LOQ, All Targets, Lipid Metabolism, Insulin Signaling, PI3K-Akt Signaling, Fatty Acid Oxidation, VEGF Signaling	RNA	Endogenous	01	5.81902	21.0677	11.1478	11.1808	5	5	117145
ID2	ID2	Endothelial, Above LOQ, All Targets, TGF-beta Signaling, Androgen Signaling, Epigenetic Modification	RNA	Endogenous	01	8.67259	27.8871	16.6263	16.1222	5	5	3398
NFIL3	NFIL3	Eosinophil genes, Above LOQ, All Targets, Circadian Clock	RNA	Endogenous	01	4.32615	15.9006	9.72768	9.17629	5	5	4783
ANXA1	ANXA1	Mast cell, Epithelium only, Above LOQ, All Targets, Oxidative Stress, GPCR Signaling, Other Interleukin Signaling	RNA	Endogenous	01	8.86517	176.751	22.7744	27.1035	5	5	301
THY1	THY1	Above LOQ, All Targets, Lymphocyte Trafficking, Hedgehog Signaling	RNA	Endogenous	01	3.12333	29.3935	12.4979	11.7898	5	5	7070
IL6R	IL6R	Above LOQ, All Targets, PI3K-Akt Signaling, JAK-STAT Signaling, TH17 Differentiation, MAPK Signaling, Other Interleukin Signaling, HIF1 Signaling, IL-6 Signaling, Differentiation	RNA	Endogenous	01	4.39863	16.7203	10.3498	10.0797	5	5	3570
CD244	CD244	Above LOQ, All Targets, Immune Exhaustion, NK Activity	RNA	Endogenous	01	3.17317	20.9442	8.96416	8.68645	5	5	51744
TMEM45B	TMEM45B	Above LOQ, All Targets, Cell Cycle	RNA	Endogenous	01	3.07681	27.5436	9.22281	9.20606	5	5	120224
CD33	CD33	Mast cell, Above LOQ, All Targets, Lymphocyte Regulation, Neutrophil Degranulation, Dendritic Cells	RNA	Endogenous	01	3.31997	20.2976	9.75743	9.39723	5	5	945
ARID1B	ARID1B	Above LOQ, All Targets, Epigenetic Modification	RNA	Endogenous	01	6.61906	27.1315	15.0761	15.2097	5	5	57492
NDUFA13	NDUFA13	Pericyte, Above LOQ, All Targets, Mitochondrial Metabolism / TCA	RNA	Endogenous	01	9.95991	56.0205	23.3127	23.886	5	5	51079
HLA-DOA	HLA-DOA	Endothelial, Above LOQ, All Targets, Lymphocyte Trafficking, Phagocytosis, MHC Class II Antigen Presentation	RNA	Endogenous	01	5.96139	35.479	14.1749	14.8838	5	5	3111
TUBB	TUBB	Endothelial, Above LOQ, All Targets, Internal Reference, Neutrophil Degranulation, Cilium Assembly, Cell Cycle, Phagocytosis	RNA	Control	01	13.2708	64.0116	27.1813	27.1233	5	5	203068
EFNA5	EFNA5	PSW vs Asthmatic muscle, Above LOQ, All Targets, PI3K-Akt Signaling, MAPK Signaling, Differentiation	RNA	Endogenous	01	4.3183	21.6758	9.77624	10.0298	5	5	1946
ACVR1B	ACVR1B	Above LOQ, All Targets, TGF-beta Signaling, Differentiation	RNA	Endogenous	01	5.3134	23.175	12.0383	11.9227	5	5	91
CASP1	CASP1	Above LOQ, All Targets, IL-1 Signaling, NLR Signaling, DNA Sensing, Inflammasomes	RNA	Endogenous	01	7.10848	21.6433	13.2846	13.0986	5	5	834
XPA	XPA	Above LOQ, All Targets, DNA Damage Repair, Oxidative Stress	RNA	Endogenous	01	6.8804	21.5699	12.1185	12.0289	5	5	7507
CBLC	CBLC	Above LOQ, All Targets, Endocytosis	RNA	Endogenous	01	4.07665	22.4871	8.90674	8.92384	5	5	23624
RUNX3	RUNX3	Above LOQ, All Targets, Wnt Signaling, TH2 Differentiation	RNA	Endogenous	01	5.75187	23.8997	14.6179	14.064	5	5	864
SPRY1	SPRY1	Above LOQ, All Targets, EGFR Signaling	RNA	Endogenous	01	6.03407	27.3607	12.7641	12.2793	5	5	10252
GLI1	GLI1	Above LOQ, All Targets, EMT, Hedgehog Signaling	RNA	Endogenous	01	4.03322	18.3682	9.6137	9.25065	5	5	2735
HMGA1	HMGA1	Above LOQ, All Targets, Senescence	RNA	Endogenous	01	5.5559	35.3661	16.3743	16.4733	3	3	3159
RRAD	RRAD	Epithelium only, Above LOQ, All Targets, Glycolysis & Glucose Transport, Ion Transport	RNA	Endogenous	01	3.13934	110.186	14.1532	15.1664	5	5	6236
SLC39A6	SLC39A6	Above LOQ, All Targets, Cell Cycle	RNA	Endogenous	01	5.58231	23.3605	14.6926	13.8534	5	5	25800
BNIP3L	BNIP3L	Above LOQ, All Targets, Apoptosis	RNA	Endogenous	01	6.41811	20.721	13.7962	13.5797	5	5	665
PIK3R1	PIK3R1	Above LOQ, All Targets, TLR Signaling, Chemokine Signaling, Lipid Metabolism, Apoptosis, MET Signaling, ERBB2 Signaling, Insulin Signaling, PI3K-Akt Signaling, Cell Adhesion & Motility, FoxO Signaling, EGFR Signaling, Autophagy, PDGF Signaling, Lymphocyte Trafficking, JAK-STAT Signaling, GPCR Signaling, AMPK Signaling, NK Activity, Leukemia, BCR Signaling, TNF Signaling, Estrogen Signaling, Prost…	RNA	Endogenous	01	8.14023	58.1618	13.8423	14.5825	5	5	5295
EIF2AK2	EIF2AK2	Above LOQ, All Targets, Interferon Response Genes, Proteotoxic Stress	RNA	Endogenous	01	6.74294	21.3333	14.9256	14.6227	5	5	5610
PPP3R1	PPP3R1	Above LOQ, All Targets, Glycan Sensing, Apoptosis, GPCR Signaling, NK Activity, Wnt Signaling, BCR Signaling, MAPK Signaling, Senescence, TCR Signaling, VEGF Signaling, Myeloid Inflammation	RNA	Endogenous	01	7.60331	22.7652	13.1911	13.4415	5	5	5534
WNT5B	WNT5B	Above LOQ, All Targets, Wnt Signaling, mTOR Signaling	RNA	Endogenous	01	4.65577	18.4686	9.50155	9.15696	5	5	81029
MAP3K12	MAP3K12	Above LOQ, All Targets, MAPK Signaling	RNA	Endogenous	01	5.32187	22.9764	13.4401	12.9516	5	5	7786
FCN1	FCN1	Above LOQ, All Targets, Complement System, Neutrophil Degranulation	RNA	Endogenous	01	3.46345	21.7602	8.50374	8.61446	5	5	2219
IRF2	IRF2	Above LOQ, All Targets, Type II Interferon Signaling, Type I Interferon Signaling	RNA	Endogenous	01	8.42117	16.1982	11.9065	11.6523	5	5	3660
CCL2	CCL2	Above LOQ, All Targets, EMT, Chemokine Signaling, NLR Signaling, GPCR Signaling, TNF Signaling, Other Interleukin Signaling	RNA	Endogenous	01	3.49004	51.8585	15.2592	15.0689	2	2	6347
RAF1	RAF1	Above LOQ, All Targets, Glycan Sensing, Chemokine Signaling, Apoptosis, Insulin Signaling, PI3K-Akt Signaling, Cell Adhesion & Motility, FoxO Signaling, Autophagy, JAK-STAT Signaling, NK Activity, Leukemia, BCR Signaling, MAPK Signaling, Estrogen Signaling, Prostate Cancer, Senescence, Melanoma, Phagocytosis, Glioma, TCR Signaling, VEGF Signaling, mTOR Signaling, Myeloid Inflammation	RNA	Endogenous	01	7.46825	21.5925	13.8192	13.935	5	5	5894
E2F4	E2F4	Above LOQ, All Targets, TGF-beta Signaling, Senescence, Cell Cycle	RNA	Endogenous	01	9.5774	36.6302	15.6583	15.4101	4	4	1874
PPP2R1A	PPP2R1A	Above LOQ, All Targets, TGF-beta Signaling, TLR Signaling, PI3K-Akt Signaling, GPCR Signaling, Glycolysis & Glucose Transport, AMPK Signaling, Wnt Signaling, IL-17 Signaling, MAPK Signaling, Cilium Assembly, Cell Cycle, FGFR Signaling	RNA	Endogenous	01	10.4905	39.3333	20.5711	20.7776	5	5	5518
MGMT	MGMT	Above LOQ, All Targets, DNA Damage Repair, Oxidative Stress	RNA	Endogenous	01	5.73954	22.5755	11.8059	11.6409	5	5	4255
STMN1	STMN1	Mast cell, Above LOQ, All Targets, MAPK Signaling	RNA	Endogenous	01	6.26869	21.0059	10.8196	10.9922	5	5	3925
KRT5	KRT5	Epithelium only, up in mixed region, Above LOQ, All Targets, Cell Adhesion & Motility, Differentiation	RNA	Endogenous	01	15.9756	703.534	33.1315	48.351	5	5	3852
DAB2	DAB2	Endothelial, Above LOQ, All Targets, Androgen Signaling, Endocytosis	RNA	Endogenous	01	3.02247	28.0302	11.9588	11.0753	5	5	1601
CD74	CD74	Endothelial, Above LOQ, All Targets, MHC Class II Antigen Presentation	RNA	Endogenous	01	12.0397	1333.78	301.013	254.086	5	5	972
FZD2	FZD2	Above LOQ, All Targets, GPCR Signaling, Wnt Signaling, mTOR Signaling	RNA	Endogenous	01	2.95052	21.0275	10.5132	9.79966	5	5	2535
FOXJ1	FOXJ1	Epithelium only, Above LOQ, All Targets, Differentiation	RNA	Endogenous	01	2.48858	142.266	10.4478	13.1938	4	4	2302
MS4A1	MS4A1	Above LOQ, All Targets, B cells, Ion Transport	RNA	Endogenous	01	3.05646	225.358	12.1185	14.7448	5	5	931
ARID1A	ARID1A	Above LOQ, All Targets, Androgen Signaling, Epigenetic Modification	RNA	Endogenous	01	9.54932	28.6728	16.7694	17.2506	5	5	8289
ADORA2A	ADORA2A	Above LOQ, All Targets, Purinergic Signaling, GPCR Signaling, T-cell Checkpoints	RNA	Endogenous	01	1.61262	27.636	8.48034	8.46462	1	1	135
MLLT3	MLLT3	PSW vs Asthmatic muscle, Above LOQ, All Targets, Epigenetic Modification	RNA	Endogenous	01	4.26292	18.7265	9.29998	9.36162	5	5	4300
ISG20	ISG20	Above LOQ, All Targets, Type I Interferon Signaling	RNA	Endogenous	01	3.95098	13.9637	8.41366	8.19814	5	5	3669
MAD2L2	MAD2L2	Above LOQ, All Targets, DNA Damage Repair, Cell Cycle	RNA	Endogenous	01	3.89532	16.2292	9.99305	9.4258	5	5	10459
JUN	JUN	Above LOQ, All Targets, EMT, TLR Signaling, Apoptosis, Oxidative Stress, Cell Adhesion & Motility, NLR Signaling, Notch Signaling, p53 Signaling, Wnt Signaling, IL-17 Signaling, BCR Signaling, TNF Signaling, MAPK Signaling, Estrogen Signaling, Senescence, TCR Signaling, Myeloid Inflammation, Differentiation	RNA	Endogenous	01	5.15399	58.4716	14.1596	14.9578	5	5	3725
TLR2	TLR2	Above LOQ, All Targets, TLR Signaling, Host Defense Peptides, MHC Class I Antigen Presentation, PI3K-Akt Signaling, Neutrophil Degranulation, Phagocytosis	RNA	Endogenous	01	6.46736	20.0831	12.0727	11.8645	5	5	7097
GIMAP6	GIMAP6	Endothelial, Above LOQ, All Targets, T cells	RNA	Endogenous	01	4.17153	25.9899	11.9384	11.1091	5	5	474344
TRAF7	TRAF7	Above LOQ, All Targets, MHC Class I Antigen Presentation	RNA	Endogenous	01	7.42629	23.8252	15.6896	15.3592	5	5	84231
PDCD1LG2	PDCD1LG2	Above LOQ, All Targets, T cells, Lymphocyte Trafficking, T-cell Checkpoints	RNA	Endogenous	01	3.39085	21.6572	9.49309	9.19824	5	5	80380
CCR7	CCR7	PSW vs Asthmatic muscle, Above LOQ, All Targets, EMT, Chemokine Signaling, Oxidative Stress, GPCR Signaling	RNA	Endogenous	01	1.98079	20.2362	10.0518	9.29235	5	5	1236
FGFR2	FGFR2	Above LOQ, All Targets, PI3K-Akt Signaling, MAPK Signaling, Prostate Cancer, Endocytosis	RNA	Endogenous	01	5.11166	37.9236	11.8965	11.934	5	5	2263
PSPH	PSPH	Above LOQ, All Targets, Amino Acid Synthesis & Transport, Glutamine Metabolism	RNA	Endogenous	01	4.52916	19.0416	10.3739	9.56845	4	4	5723
ARID2	ARID2	Above LOQ, All Targets, Epigenetic Modification	RNA	Endogenous	01	8.1655	22.0097	15.4736	15.3548	5	5	196528
GNAQ	GNAQ	Above LOQ, All Targets, GPCR Signaling, Estrogen Signaling	RNA	Endogenous	01	4.91721	16.587	9.96604	9.77208	5	5	2776
ELOB	ELOB	Above LOQ, All Targets, MHC Class I Antigen Presentation, p53 Signaling, HIF1 Signaling, Differentiation	RNA	Endogenous	01	7.78639	31.4542	16.9428	16.9404	4	4	6923
COL27A1	COL27A1	Above LOQ, All Targets, MET Signaling	RNA	Endogenous	01	5.34748	19.0986	9.65879	9.60963	5	5	85301
COLEC12	COLEC12	Above LOQ, All Targets, Lymphocyte Regulation, Phagocytosis	RNA	Endogenous	01	2.95251	18.6528	10.6178	9.75166	5	5	81035
CD24	CD24	Above LOQ, All Targets, B cells, Differentiation	RNA	Endogenous	01	7.05261	273.214	15.9534	22.3029	5	5	100133941
FANCC	FANCC	Above LOQ, All Targets, DNA Damage Repair, Oxidative Stress, p53 Signaling	RNA	Endogenous	01	3.26716	17.0149	9.11445	8.64338	5	5	2176
HLA-C	HLA-C	Endothelial, up in mixed region, Above LOQ, All Targets, Type II Interferon Signaling, MHC Class I Antigen Presentation, Lymphocyte Regulation, Lymphocyte Trafficking, NK Activity, Type I Interferon Signaling, Neutrophil Degranulation, Senescence, Phagocytosis, Endocytosis	RNA	Endogenous	01	14.7392	350.449	121.022	99.219	2	2	3107
NSD2	NSD2	Above LOQ, All Targets, DNA Damage Repair, Epigenetic Modification, Amino Acid Synthesis & Transport, Cell Cycle	RNA	Endogenous	01	7.70556	20.1705	11.9465	12.2147	5	5	7468
BNIP3	BNIP3	Above LOQ, All Targets, Oxidative Stress, FoxO Signaling, Autophagy	RNA	Endogenous	01	2.16811	42.757	9.01036	9.3159	1	1	664
SKP2	SKP2	Above LOQ, All Targets, MHC Class I Antigen Presentation, FoxO Signaling, Cell Cycle, mTOR Signaling	RNA	Endogenous	01	8.9703	23.3158	14.837	14.4167	5	5	6502
TNC	TNC	Above LOQ, All Targets, PI3K-Akt Signaling, Cell Adhesion & Motility	RNA	Endogenous	01	6.19059	64.9692	14.9416	16.6601	5	5	3371
FUT5	FUT5	Above LOQ, All Targets, Glycosylation	RNA	Endogenous	01	1.59006	20.6276	8.20984	7.7051	2	2	2527
APOC2	APOC4-APOC2,APOC2	Above LOQ, All Targets, Vitamin & Cofactor Metabolism, GPCR Signaling	RNA	Endogenous	01	3.09031	18.5953	8.0536	7.93716	5	5	344
FH	FH	Above LOQ, All Targets, IDH1/2, Mitochondrial Metabolism / TCA	RNA	Endogenous	01	5.45923	18.315	11.1131	10.8174	5	5	2271
CXCL14	CXCL14	Above LOQ, All Targets, Chemokine Signaling	RNA	Endogenous	01	3.39962	93.5837	15.2168	17.166	5	5	9547
PTEN	PTEN,PTENP1	Above LOQ, All Targets, EMT, Lipid Metabolism, PI3K-Akt Signaling, Cell Adhesion & Motility, FoxO Signaling, Autophagy, p53 Signaling, Prostate Cancer, Senescence, Melanoma, Glioma, TCR Signaling, mTOR Signaling	RNA	Endogenous	01	8.7339	34.4239	17.429	17.3332	5	5	5728
IFIH1	IFIH1	Above LOQ, All Targets, RNA Sensing	RNA	Endogenous	01	7.01107	17.9406	11.2185	11.3415	5	5	64135
HK2	HK2	Above LOQ, All Targets, Insulin Signaling, Glycolysis & Glucose Transport, Myc, HIF1 Signaling	RNA	Endogenous	01	5.68512	20.0021	9.92679	10.3157	5	5	3099
H3C10	H3C10	up in mixed region, Above LOQ, All Targets, Epigenetic Modification	RNA	Endogenous	01	5.38687	126.501	25.441	25.431	1	1	8357
NPM2	NPM2	Above LOQ, All Targets, Lipid Metabolism	RNA	Endogenous	01	3.87714	18.8369	10.7139	10.3775	5	5	10361
ITGA8	ITGA8	Pericyte, Above LOQ, All Targets, PI3K-Akt Signaling, Cell Adhesion & Motility, Lymphocyte Trafficking	RNA	Endogenous	01	1.59006	29.4349	9.81407	9.35691	5	5	8516
BRCA1	BRCA1	Above LOQ, All Targets, Androgen Signaling, DNA Damage Repair, PI3K-Akt Signaling, p53 Signaling, Cell Cycle	RNA	Endogenous	01	4.1203	15.6182	9.33186	9.06103	5	5	672
NSD3	NSD3	Above LOQ, All Targets, Epigenetic Modification, Amino Acid Synthesis & Transport	RNA	Endogenous	01	8.27158	22.0559	12.6892	12.9709	5	5	54904
PBRM1	PBRM1	Above LOQ, All Targets, Epigenetic Modification	RNA	Endogenous	01	4.30611	25.4347	10.181	9.78872	3	3	55193
NFAM1	NFAM1	PSW vs Asthmatic muscle, Above LOQ, All Targets, Neutrophil Degranulation	RNA	Endogenous	01	4.86665	17.3412	11.3133	10.8977	5	5	150372
FGF8	FGF8	Above LOQ, All Targets, Oxidative Stress, PI3K-Akt Signaling, MAPK Signaling, Melanoma	RNA	Endogenous	01	3.19622	16.6407	8.75161	8.49921	3	3	2253
MAML2	MAML2	Above LOQ, All Targets, Notch Signaling, TH1 Differentiation, Differentiation	RNA	Endogenous	01	6.05386	20.7365	11.2595	11.3192	5	5	84441
IL10RA	IL10RA	Above LOQ, All Targets, JAK-STAT Signaling, Other Interleukin Signaling, Treg Differentiation	RNA	Endogenous	01	3.43401	38.5872	15.0724	14.1492	5	5	3587
IFNA7/17	IFNA21,IFNA10,IFNA17,IFNA4	Above LOQ, All Targets, TLR Signaling, PI3K-Akt Signaling, JAK-STAT Signaling, NLR Signaling, NK Activity, DNA Sensing, Type I Interferon Signaling, RNA Sensing	RNA	Endogenous	01	2.72692	28.64	9.63397	9.48533	4	4	3441
EIF4EBP1	EIF4EBP1	Above LOQ, All Targets, Insulin Signaling, PI3K-Akt Signaling, AMPK Signaling, Leukemia, Senescence, HIF1 Signaling, mTOR Signaling	RNA	Endogenous	01	6.82505	23.1351	12.2832	12.3587	3	3	1978
P2RY13	P2RY13	Above LOQ, All Targets, Purinergic Signaling, GPCR Signaling	RNA	Endogenous	01	3.40779	17.138	10.7676	10.1179	5	5	53829
CXCL16	CXCL16	Above LOQ, All Targets, Chemokine Signaling, GPCR Signaling	RNA	Endogenous	01	4.68307	23.981	11.6776	11.354	5	5	58191

## Sheet: TargetCountMatrix
TargetName	3 | 005 | Tissue	3 | 006 | Tissue	3 | 011 | Tissue	3 | 012 | Tissue	3 | 013 | Tissue	3 | 014 | Tissue	3 | 015 | Tissue	1 | 001 | Tissue	1 | 002 | Tissue	1 | 003 | Tissue	1 | 007 | Tissue	1 | 008 | Tissue	1 | 009 | Tissue	1 | 012 | Tissue	1 | 013 | Tissue	1 | 014 | Tissue	1 | 015 | Tissue	1 | 016 | Tissue	1 | 017 | Tissue	1 | 018 | Tissue	1 | 019 | Tissue	1 | 020 | Tissue	1 | 021 | Tissue	1 | 022 | Tissue	1 | 023 | Tissue	1 | 024 | Tissue	2 | 001 | Tissure	2 | 002 | Tissure	2 | 003 | Tissure	2 | 004 | Tissure	2 | 009 | Tissure	2 | 010 | Tissure	2 | 011 | Tissure	2 | 012 | Tissure	2 | 016 | Tissure	2 | 017 | Tissure	2 | 018 | Tissure	2 | 019 | Tissure	2 | 020 | Tissure	2 | 021 | Tissure
REPS1	18.5284	13.9605	15.9545	14.2692	14.1048	13.8726	17.9849	13.8704	6.61906	13.2652	11.5697	12.5866	17.1514	10.9174	10.1074	12.5413	14.5714	11.323	15.0402	12.2415	13.043	11.1304	12.742	12.0564	13.8015	10.2719	14.7281	13.1229	14.6405	16.2641	9.9254	17.9493	12.578	14.4638	12.6945	16.9312	20.2107	14.2591	12.9736	13.5964
WNT10A	16.0665	12.5184	13.9727	10.6004	17.262	12.2349	12.6915	14.5204	8.46875	10.3864	6.84457	8.1451	11.7234	9.87968	14.4654	8.34718	7.28487	7.12245	9.5673	9.19388	7.58971	8.25872	8.31826	7.12968	9.0722	7.10269	9.31153	14.0346	14.5125	13.4611	9.73799	13.9315	8.84998	15.5075	12.72	11.6742	13.2928	13.3465	14.1723	10.3042
PKM	33.0346	22.9961	15.5721	46.1434	20.4497	15.9006	32.012	26.7567	33.394	44.6881	68.7468	43.4967	24.3502	69.9006	104.045	44.8607	30.2112	51.2463	42.79	43.1845	41.0753	73.0735	42.3908	53.1946	45.3246	44.5836	109.918	12.2564	24.1295	61.2185	92.0073	33.1198	41.7505	132.404	26.839	30.0711	30.691	33.1494	18.6646	20.0652
CD68	11.3767	14.3183	13.7742	11.2029	14.5487	10.8953	13.6526	17.9339	15.2538	23.5394	15.5161	38.4643	17.2912	13.1117	15.5845	43.473	29.6361	51.2446	35.3359	28.2669	60.1256	9.68881	34.6312	43.8289	29.6829	59.036	10.016	9.3797	14.281	18.0419	11.0507	11.2729	15.5684	8.42735	11.3155	15.7713	13.6648	15.2338	19.2859	18.265
H3C8	18.3854	9.95141	10.9088	8.25106	6.26869	13.2984	14.365	9.06573	12.5374	15.1499	4.50544	12.2021	9.6781	15.6352	12.6599	23.7762	15.9442	28.4896	21.8191	17.6568	12.5446	1.59006	33.9214	10.0898	24.1008	40.9005	25.2159	19.5843	19.559	30.7301	12.285	13.0411	15.4774	22.1648	8.36531	19.0832	11.564	23.2966	20.3946	13.6303
IDH2	14.6094	9.47291	12.2316	17.6666	14.7084	13.2635	16.2382	10.7812	18.5649	14.1985	37.8707	12.9313	22.3303	44.0569	28.5102	18.5823	12.3641	15.3308	18.5348	13.0077	18.4097	15.9038	21.8674	12.3536	12.3525	23.4143	27.0224	8.88319	12.6164	13.1721	37.1721	13.7699	12.8164	16.0834	13.1142	10.8704	10.7406	12.3328	8.46875	7.91055
RAB7A	23.31	24.7815	15.7465	16.1083	18.4764	12.8137	19.4991	16.6646	19.6172	23.7574	40.6469	25.2695	27.1433	33.2925	27.063	26.7224	22.0601	25.4178	23.5144	22.0805	29.3685	33.5775	25.8571	21.7125	22.0317	28.3197	25.7175	17.0763	16.8203	17.1868	26.9384	19.7005	18.3224	22.5165	13.2838	16.1922	15.5201	12.8618	14.217	11.5896
CST2	20.224	10.9989	13.333	16.5021	11.4926	18.2853	23.3431	15.1096	12.5374	9.23422	5.56554	8.00765	16.1302	4.14812	5.90794	8.26998	6.37768	4.30032	10.9095	11.5381	9.88361	3.18013	7.4203	9.17251	10.1759	7.90514	7.87997	9.79217	16.2992	10.2434	7.81774	9.53	8.38359	6.04493	10.2243	5.45235	18.5023	18.4431	10.1973	4.54342
HLA-DPB1	12.9008	7.93472	19.0432	17.8952	18.605	16.2538	14.3038	11.1519	8.1655	10.6436	4.94785	9.27402	11.8624	5.75494	7.95523	13.2921	13.9144	9.10791	12.14	10.4569	10.5076	3.99406	13.5407	8.73937	10.47	9.87735	10.8799	17.1567	15.5646	9.4376	6.66327	11.1818	11.062	4.20063	11.4209	8.96231	6.0843	14.6183	11.6846	8.64909
LAMA5	26.1826	36.0318	15.7711	21.8416	18.0716	16.3384	17.5862	20.2377	20.981	26.8833	36.3278	14.6752	25.2301	43.8176	55.6588	13.7334	18.2546	17.6749	25.5895	10.5185	18.4603	31.3922	18.7306	11.1155	11.9814	17.341	50.0071	18.3054	16.8513	35.7753	46.0514	27.9956	28.7301	84.3402	23.6014	12.7527	15.0582	18.9035	12.8761	10.9144
HSPA1A	35.8398	24.7888	20.7299	108.369	33.1708	24.879	91.2593	22.2064	47.9462	30.6298	101.877	22.7739	28.451	95.5364	56.7266	21.8901	25.9063	21.3938	31.3353	20.5322	33.1506	47.4628	17.3334	17.8701	16.3108	27.0849	57.5616	42.3674	23.1941	38.5752	134.158	45.2757	32.8325	130.865	25.5564	34.0499	26.5719	29.8399	19.2283	11.1291
CD46	28.895	24.7888	14.845	19.3504	19.2081	12.4395	22.2831	16.4286	14.3634	18.2587	44.249	20.5867	26.0757	22.3361	23.722	16.0787	15.1819	18.7678	19.4545	16.8045	18.6965	39.336	17.5007	16.2882	15.5224	20.9714	16.3782	17.5168	16.1148	18.7403	16.1843	21.7942	22.973	18.8484	16.627	21.6383	5.66516	17.4725	9.61413	11.1291
GADD45B	10.4316	12.7797	13.9145	9.10985	12.7536	14.6214	15.5936	13.3202	11.6189	12.395	7.71919	10.6033	11.2593	11.7667	10.87	10.0633	9.79744	10.4966	9.79059	12.3497	10.1747	4.65913	8.69237	9.15616	12.2949	8.67856	14.121	12.7182	10.9201	12.8272	12.1488	24.1329	12.1994	7.2359	16.4615	17.5953	16.8415	12.2592	18.7004	8.57877
ITGAV	15.6402	16.1995	13.9888	13.217	12.5065	15.0325	15.6567	13.2777	17.0075	15.4313	15.8794	15.6495	25.124	13.9935	19.2809	12.2242	12.6381	11.0937	17.5805	11.0142	18.1156	23.1186	12.9625	12.0116	10.1713	15.2696	16.5926	12.7116	16.7925	15.8113	16.5883	16.1555	12.9642	16.3449	12.1158	13.9081	12.9008	9.96549	14.1723	10.6868
SIRT4	16.5058	11.2726	19.5776	14.5797	14.4954	21.4811	14.3273	15.9725	9.18412	10.1237	4.76751	7.17679	13.4173	4.88699	5.29782	6.11442	9.5639	5.86958	10.9628	9.04809	9.85009	5.04016	7.57071	6.40429	8.34915	7.439	8.75148	17.0273	16.8155	14.026	3.73795	13.59	9.8653	7.81483	14.1107	9.95105	19.1885	14.6051	18.5649	15.4179
CASP10	7.70895	13.3004	13.0992	16.8573	12.7865	15.0325	12.5683	13.5429	7.37247	12.748	15.5681	9.39031	10.4841	11.6273	10.2221	12.7372	16.0555	9.11311	9.93563	10.4763	12.1309	8.79726	14.397	8.21048	8.09311	11.9622	14.6324	17.6468	12.5178	13.2989	10.0543	13.6725	16.5276	12.8125	14.057	13.6682	8.62189	11.9807	9.47167	6.88653
POLR1B	11.5347	6.90342	12.5557	12.8044	11.5084	11.3285	11.1519	10.0123	5.91819	7.22198	5.29093	5.78289	8.54486	7.4838	5.65189	6.47264	6.87756	6.55317	9.00045	6.11124	5.23621	7.84101	6.14057	6.33787	6.34519	5.11171	7.31889	7.13091	12.1698	9.72803	4.61126	9.80107	6.99075	5.9286	7.87582	8.15823	7.17819	7.13814	9.18412	14.1014
GADD45G	14.1972	8.30077	16.3907	17.1391	13.7802	11.1372	12.0197	12.234	16.4649	10.4995	4.49993	5.03065	11.3258	5.14992	4.1645	6.01393	5.29934	6.0598	11.2422	6.90291	6.25293	5.92763	9.19295	6.13022	5.75498	6.4337	9.18393	15.0448	13.9494	10.7317	6.14426	22.1917	8.74542	6.27971	12.18	9.37135	19.8182	11.3233	15.5131	11.1746
BAP1	14.2244	13.8197	13.4835	11.0039	13.2197	11.2185	10.9194	13.0949	12.4277	13.8272	12.859	11.4668	15.5706	15.5479	17.3601	12.3701	11.7679	11.5433	13.4249	12.252	12.109	12.5179	12.6082	12.6836	13.1909	12.4832	20.1962	13.1213	13.4119	15.1266	23.3814	13.5654	16.2686	20.208	14.6603	17.5244	17.1896	11.7333	7.8091	14.4017
TNF	14.1955	13.9521	16.3005	15.0971	19.7174	21.8582	18.7849	20.5706	13.4221	12.4402	6.51322	16.5105	15.5152	6.55812	9.04988	12.8803	10.1079	13.2693	10.9214	18.5568	14.9743	10.4601	10.8942	16.1353	18.1365	10.7044	16.4464	15.8615	19.6125	18.3605	6.91499	13.5739	14.0856	9.11093	17.7209	16.4911	11.3767	26.7381	18.3682	22.3492
CD300A	11.3767	8.40973	13.9579	10.3629	12.2835	14.6956	16.0654	14.6852	14.3564	10.9151	5.30784	7.8386	11.9588	4.454	4.74385	9.45793	8.95468	6.66165	10.6852	7.43125	9.14901	3.13934	8.01354	7.44314	7.04854	10.2812	7.93713	12.1185	13.5006	12.4219	5.11542	13.7903	11.3874	4.58872	15.4274	7.8661	13.0683	12.0572	17.6548	18.3682
TXN2	15.5131	16.2445	18.4968	21.8153	17.1452	16.4796	15.2217	11.6086	22.5324	16.0413	21.2512	15.0678	13.6338	22.1256	20.0086	15.4783	17.599	13.1558	17.1141	15.0545	19.1863	17.683	16.3945	14.2531	16.4236	15.4037	25.211	12.6402	16.4842	17.6808	22.5306	15.2024	18.5757	22.2612	18.0302	15.9762	13.1009	15.8186	16.9901	19.4561
CD86	11.9827	7.21522	15.8479	12.4669	11.7795	12.2745	11.2021	12.7049	12.3766	8.18353	3.88204	8.60092	10.2258	3.54763	6.00492	10.3709	9.95554	7.37797	8.07923	9.30797	8.78976	4.82017	8.54897	7.97791	8.84201	8.894	6.01522	10.2463	12.0346	10.9693	5.40134	12.0053	8.21339	2.78012	10.8923	8.22511	6.0843	10.5437	12.6716	7.46825
RAD50	19.9321	9.56091	14.8449	9.78345	14.8215	16.1216	9.32638	14.5288	16.031	12.1588	12.5751	8.66537	14.1474	14.1166	10.3174	8.91688	11.673	8.51244	12.5567	8.98645	7.66191	14.0067	9.35533	8.80265	9.18219	10.3363	9.02549	21.6925	14.2872	10.4528	9.69432	15.4206	10.0964	7.29402	12.4823	8.4612	14.4741	10.2145	9.72803	9.08683
MST1R	12.2628	7.74623	13.199	18.654	13.6804	14.1284	12.6915	10.858	11.5245	8.81791	8.89119	8.33567	10.7829	10.5678	9.59083	6.54665	8.38663	5.24075	8.32882	8.16614	6.69787	6.14776	6.82475	6.38162	7.14327	6.65908	15.7534	14.5558	13.4068	11.5995	20.0516	13.723	11.5088	19.2412	13.2391	8.66289	17.1277	12.2518	13.1422	17.9406
ABCF1	14.5197	10.9278	12.7246	12.7641	9.9352	10.4031	10.016	14.3198	12.7641	11.8795	9.18526	10.9634	16.2159	10.9087	11.3778	12.331	9.63371	10.9228	12.2176	9.72048	11.8798	7.88567	8.62442	11.6843	11.534	9.61557	13.1488	7.70895	15.8293	12.6969	12.3321	13.6662	12.4586	16.1627	12.7403	8.66289	11.6478	14.4953	13.4221	12.2759
BLM	10.8628	8.98021	13.4724	9.87938	12.8834	10.2606	13.4705	10.4492	11.1746	8.86825	3.77298	8.02766	11.1891	4.34236	3.62541	6.06993	8.3126	6.99957	6.79653	8.19558	6.33098	4.55066	7.20981	7.48296	8.28985	6.07397	5.87518	15.8352	12.3676	11.0403	9.06753	8.49133	8.94185	4.0731	8.70548	5.58231	9.84831	9.273	13.4221	12.2759
TMUB2	15.0648	12.5117	14.1568	19.3697	12.6355	13.1279	7.09037	10.3414	10.6363	10.5232	6.99306	10.2485	11.1492	8.57709	8.944	9.10632	11.914	8.06276	11.082	9.52592	9.95161	14.222	7.75091	9.26783	10.5013	9.4241	7.57186	9.09493	16.3455	12.6924	12.2304	13.3367	12.0983	13.9667	11.6628	9.59472	11.1804	12.3396	15.9905	19.6156
CD48	13.588	10.3754	14.6719	8.71223	8.48264	17.2438	16.4638	13.2162	18.3105	14.5572	7.54563	21.6162	11.9052	5.99831	10.403	24.8184	9.04235	17.9355	20.7992	25.1815	17.1655	6.05386	20.5144	26.8561	25.0503	27.7249	6.34289	16.8766	15.1349	12.8094	8.66289	12.5795	16.2006	3.39107	11.9375	10.7648	11.5245	13.9055	18.5649	14.7449
IL18R1	13.8546	9.5891	14.5237	11.8528	11.5084	14.1568	8.8327	13.8398	5.15208	10.4161	4.85996	8.3939	10.9779	4.73655	7.99563	9.04367	9.3361	10.7595	9.98886	8.80676	9.79905	4.33144	12.7146	10.5652	8.52198	9.32101	9.45597	16.0409	16.4103	14.7789	6.74984	15.6338	8.29153	7.68787	13.8165	7.10215	9.13252	11.2156	14.7449	14.7449
TOLLIP	11.0718	11.8287	14.4377	14.4546	15.7103	16.9429	8.42061	14.8793	7.70895	11.7691	10.7229	9.13811	13.0387	12.1811	11.4435	9.92628	11.6303	8.80908	12.362	9.12572	9.88368	13.7022	10.0761	8.73714	11.3577	9.93202	12.836	12.1567	16.3296	11.062	18.2156	14.8131	11.2486	14.3313	13.2463	14.5429	12.1686	12.4964	14.7449	10.6868
PDGFRA	9.67338	19.7906	12.1445	13.808	22.9406	15.1644	12.3062	17.0243	17.4834	11.0145	4.11375	11.1586	12.3097	4.12038	4.06504	12.8287	16.9137	10.5266	13.5321	8.91929	12.4217	4.14239	14.5832	7.12655	7.76713	11.0658	8.10616	9.95991	10.4566	10.6172	7.14959	13.5361	18.6336	6.11422	11.3058	17.9339	14.616	8.44766	6.05926	7.8091
RRM2	8.8055	11.6327	16.7235	12.0947	13.3888	13.0683	19.0287	13.4856	15.6967	12.1963	11.3286	15.7937	13.5857	16.5614	14.044	14.6479	8.39889	13.4428	12.7742	18.9115	13.1186	4.75835	14.8775	18.0725	20.0659	16.5869	28.68	17.1188	18.1488	22.1037	15.8284	13.2859	11.2226	10.0178	16.7752	13.9081	17.0075	18.5376	22.4615	19.9198
NKX2-1	7.65164	9.00449	13.8817	11.1835	12.6395	8.9491	9.30139	10.2039	7.45477	7.50349	11.0697	5.60927	7.619	12.0262	14.0793	6.07642	6.62826	4.21486	6.25406	6.80532	4.96751	9.42035	5.63566	4.32223	6.52265	5.49923	11.2255	12.0642	10.9325	10.7062	9.66118	12.7791	7.03444	14.0435	10.3617	3.85539	6.43686	10.7155	4.80706	9.35838
LAMA3	9.97626	11.9454	14.4418	11.9334	12.3842	13.4282	11.9819	9.6602	12.8362	9.71223	6.8457	6.37979	9.95636	6.74227	8.78897	5.18695	8.83183	5.30149	6.39665	7.79084	6.22023	7.77761	9.68207	4.6289	6.17991	6.15917	11.2021	19.1204	13.5006	11.1077	8.84737	12.7701	12.3614	8.83432	14.1794	8.53057	10.2141	10.0268	8.46875	11.3198
ERCC2	16.0709	10.593	15.3976	16.8005	13.9599	13.1605	15.2528	12.1664	7.37247	10.0068	6.92572	8.49372	12.6252	7.14523	7.51473	8.31089	9.66676	5.50176	8.99736	7.39349	7.4247	7.89877	7.76808	7.72302	7.77096	6.91739	15.2285	12.7641	12.0504	10.4209	8.70686	10.9798	12.8248	10.8551	11.3402	10.9595	12.0125	9.93511	8.67061	13.5964
CTSG	8.75552	8.38014	12.4176	10.8119	14.0981	12.4488	14.9402	10.6684	6.75274	8.94565	4.26238	6.441	15.6424	3.19087	6.14915	7.51064	7.86436	5.54891	9.87882	7.31497	7.47389	5.77867	6.92861	3.669	6.14166	5.66808	4.72798	11.8939	11.9993	11.1746	4.64616	11.0747	10.3183	6.91972	9.79418	6.86953	8.22635	13.5897	9.2266	9.08683
MAP3K5	23.31	17.2529	15.4278	15.7462	13.7453	19.4832	15.2441	12.8102	15.3313	17.485	13.7008	16.4538	13.7516	18.4705	19.3728	14.0215	12.7231	14.559	14.5551	15.2765	14.6471	14.8047	14.8451	16.8072	13.2314	15.1962	18.529	12.6061	16.3601	15.4542	16.6623	19.0534	16.7606	13.3717	14.0701	17.4678	12.2823	17.6289	19.3949	15.0589
FSTL3	19.6258	17.0508	13.2195	12.0702	12.2905	13.6838	12.207	11.0711	6.85394	12.0181	4.29381	7.38899	14.4985	6.29472	4.73263	8.45558	9.44662	6.23326	9.62168	7.9643	7.48717	8.06645	6.9315	6.66655	7.51134	7.9595	7.99507	13.7853	13.9958	11.9334	7.38843	35.9591	15.2314	8.19649	15.8272	18.0147	15.4954	9.32007	13.1965	14.4017
CD3E	7.39115	11.98	12.8041	9.02139	12.2078	13.4963	10.8133	13.4856	9.3797	16.418	8.03138	19.783	11.8074	6.35402	8.61557	22.9633	11.4107	29.9757	16.3604	21.2909	19.1324	13.6181	21.1507	32.6747	15.1626	20.8634	9.40284	12.7116	10.5693	10.359	6.58938	10.6688	11.832	4.67876	13.1858	12.1825	17.0163	11.4596	16.7203	14.7449
KRT18	16.5469	19.3791	13.333	49.5063	18.8061	11.6361	39.5037	20.1461	21.9404	19.767	116.611	18.9705	9.6781	97.3214	92.839	9.92397	6.37768	6.98801	7.63667	17.3072	17.4864	143.106	10.6004	13.1473	19.0128	12.0296	99.2876	9.79217	13.8543	47.492	102.747	15.0474	10.3183	73.5467	10.2243	16.357	11.564	19.4138	10.1973	13.6303
SPANXB1	18.3854	13.094	90.3006	10.3138	13.5822	16.623	21.5475	13.0949	21.9404	9.81136	4.50544	7.72167	10.7534	5.10538	5.48594	5.99573	10.6295	3.76278	7.0912	11.3633	9.12333	4.77019	6.09524	10.3955	7.76581	6.87403	17.3359	13.709	13.0393	13.9682	1.11682	8.52684	13.5427	4.02995	11.1537	10.9047	13.8767	13.5897	27.1929	22.7171
IDH1	7.68982	11.7148	14.0156	16.7244	15.2172	14.3247	12.5683	11.959	10.5498	12.6331	17.9621	11.9875	19.5105	16.8878	14.2724	11.3098	12.355	12.5546	13.7564	11.7101	13.4481	23.2832	13.5064	11.1722	11.2396	16.4936	30.8688	19.2065	13.3002	16.4393	17.1343	13.3967	12.9981	21.1281	14.2701	10.163	9.84831	13.3402	12.2179	8.57877
CRABP2	10.0378	9.21895	14.9796	12.9414	13.9873	14.6297	7.31889	14.0221	12.1185	9.83618	4.79803	7.52595	12.4807	3.91329	5.99699	6.63109	10.5331	5.32098	6.41318	7.93178	7.83561	18.2684	8.35244	5.62942	6.80328	7.51349	13.4092	12.2869	13.4326	9.85954	7.0579	10.7494	9.21536	8.42216	8.69599	8.53057	16.1882	12.6575	11.9631	8.9703
TPM1	294.453	30.9705	18.5146	12.819	23.9831	45.8616	12.7737	18.4652	142.157	43.5273	16.4401	21.8833	211.926	15.7232	20.5973	13.4549	20.7061	17.0516	140.243	17.3031	23.5541	22.1084	15.9006	19.5161	16.7111	18.2162	13.6379	34.8915	16.3668	16.9025	18.6289	183.438	27.2781	16.7798	27.9872	25.2229	123.947	15.7651	14.1409	8.25594
PMS2	6.15352	7.57263	13.6329	11.2662	12.0274	11.335	8.17836	12.1504	6.41811	8.47581	5.032	7.41022	10.4397	6.21355	6.07396	7.39716	11.2315	5.40685	8.30167	8.85258	7.71684	5.04016	9.08893	7.37442	9.71667	7.32304	7.5907	15.3624	11.6129	9.40947	11.1636	10.1792	8.33362	6.30514	9.54735	8.84737	15.0489	10.6119	8.1655	12.8362
IFITM1	12.8224	39.7921	13.7537	15.5443	37.1907	9.68687	16.6498	31.7428	27.2747	38.9697	66.0952	35.4917	19.3468	31.8601	83.2968	38.4569	37.1386	48.0379	30.389	33.3157	41.4647	68.2903	52.3199	38.06	28.3344	40.9084	85.1707	19.5762	21.3981	49.4391	30.0208	16.4606	40.0892	30.2638	28.6975	17.3974	16.927	32.7499	13.5964	25.1371
HDAC6	11.483	13.7687	14.8541	15.7462	10.9886	11.1733	14.715	11.7504	12.6716	12.3316	9.79613	9.37371	11.5967	12.1001	10.5809	11.3408	13.4144	8.47368	12.0412	8.81517	10.3796	13.0305	11.5204	7.57524	9.49708	11.1367	15.2751	15.1322	13.1192	16.9255	15.8712	14.0975	13.5012	16.1261	16.1653	11.2562	14.2308	13.7513	11.7992	15.2066
NDUFA6	18.6331	11.9999	13.8166	16.7477	9.43501	14.3564	14.0337	9.80444	19.3949	11.9877	13.5061	8.87905	13.7804	12.6652	11.3913	10.7405	11.7632	8.90799	11.2608	10.5295	11.0166	12.6741	10.5062	8.32841	9.88098	11.3231	14.252	14.4017	11.211	14.8215	17.4028	18.1165	10.612	15.4292	10.4487	13.0979	12.3377	13.4516	12.9736	18.6069
PRKCA	8.64909	7.69382	14.2211	10.5236	14.3008	14.8658	11.1519	10.2087	14.3047	8.66513	5.607	6.96632	10.8713	5.89633	7.47645	9.05846	8.41248	6.06149	8.61528	7.35764	6.35269	6.14776	12.2873	7.84007	5.71083	6.6855	11.8467	19.0621	14.9909	11.417	8.37824	14.2652	9.04155	7.73205	10.5366	7.94324	15.6085	12.0754	13.4221	9.50155
PVRIG	13.7505	16.4193	14.1892	23.5134	15.5304	14.4651	12.3571	17.6408	18.3218	23.133	18.4527	21.8698	14.4665	19.181	19.1007	20.7905	12.001	20.2065	15.8563	23.7928	18.3831	19.1596	17.7936	24.306	28.34	20.0716	17.3947	15.9905	19.6483	24.1757	31.5789	18.5038	25.6548	33.794	32.1096	25.6629	19.0603	29.2122	24.8776	23.7316
TMPRSS2	7.28986	7.73443	13.2853	16.7477	16.2413	12.894	11.6548	14.4543	6.79821	7.29415	17.1813	5.79451	9.88149	14.5213	6.73298	5.98933	7.28487	3.1891	7.83535	6.02932	5.69814	8.66289	5.62197	4.9294	6.8124	4.90982	7.70879	9.63357	11.3258	10.9201	14.3194	10.7823	10.4482	9.66104	13.2821	6.95406	12.8893	10.1777	13.9205	9.30343
IL34	7.77214	6.38806	16.1664	8.83328	14.0554	13.9472	14.4372	17.2788	14.7449	9.5098	3.92188	8.93873	8.87168	4.36455	5.81277	7.01706	10.5599	6.27174	7.93093	9.44402	8.8963	6.14776	6.88659	7.0348	9.26438	6.07397	9.56853	16.7817	12.184	10.1682	7.32653	14.1091	10.0605	6.12724	12.3786	9.24292	13.8995	11.9333	16.3716	8.57877
ITGAL	8.37385	9.95689	12.9995	8.22511	12.5185	14.141	10.2779	10.2087	6.41811	16.5321	8.96748	25.9762	11.2395	6.49684	9.93472	26.5332	16.218	28.0778	15.6529	30.2504	19.5005	9.35677	19.789	36.0484	28.8723	32.7075	7.37889	12.8477	10.6446	16.265	8.77543	10.378	16.4039	6.62014	16.4842	16.4502	13.1965	14.3725	10.8012	11.3198
CX3CR1	12.1492	7.66395	10.6176	10.342	11.0466	8.5156	7.68931	7.82139	7.99524	7.58373	4.0629	8.22453	9.80988	4.67603	4.96485	7.7585	7.65407	4.04738	8.90999	8.81537	9.03707	10.6318	6.19587	7.90097	6.7528	9.67048	6.99944	17.7105	12.4627	12.4718	7.61109	11.7279	9.60247	4.7784	8.00967	6.95406	15.5456	9.07141	11.6846	16.5432
NFATC3	15.6967	21.9463	14.1647	11.1526	15.1948	13.551	18.153	14.3983	16.1216	13.4366	14.7734	17.3879	14.555	17.5661	14.7472	18.2776	16.4032	16.5086	18.3817	19.8797	16.8612	13.8644	20.0034	21.4348	19.8481	20.746	11.2839	12.8158	12.6217	15.0882	12.7182	12.6837	13.8902	11.6827	11.1174	14.0801	10.4905	9.79896	15.9148	9.85441
CLEC4A	11.0313	10.0165	14.4876	10.1636	13.9239	12.7819	13.7916	14.6852	11.7992	10.3665	4.52819	9.54787	9.37635	5.18894	7.3066	9.47321	9.44662	7.28427	8.79942	10.0077	10.0791	7.82155	7.9955	8.82101	8.19343	7.78686	11.6843	12.8362	14.028	10.3251	9.27945	12.3694	10.4189	4.82526	14.0365	10.7648	13.0683	11.237	16.331	18.3682
NR3C1	21.8231	19.67	13.2888	9.16133	15.3719	12.6893	14.7813	12.9278	11.6846	16.5658	7.46555	20.0886	22.6995	11.0792	10.4066	16.782	20.3199	19.4342	17.0406	22.7927	17.4201	11.7032	19.4259	19.7898	20.8629	20.0565	15.6263	7.63409	12.626	14.7102	11.0214	15.7122	17.4662	11.0731	14.214	13.4655	17.9581	12.8288	13.9205	18.8061
ICAM3	9.84384	13.0548	12.8991	8.51698	12.3343	11.8897	11.903	12.1903	8.32265	15.1387	7.18906	16.9866	13.8655	6.60914	9.50799	20.62	11.2581	19.8015	13.1503	18.7099	15.0955	8.06645	18.7233	16.0538	22.9992	19.1929	7.89254	14.8526	9.93166	13.8862	10.0016	12.7151	16.2837	7.719	18.3834	11.6742	14.4157	18.1306	8.85526	10.9144
MAPK12	8.6005	11.3239	16.754	9.28517	10.9998	9.89881	14.8648	13.4705	8.67061	10.2279	3.91265	6.38116	11.6581	5.87549	6.22844	6.93835	12.0865	6.1488	9.59043	5.9542	7.31425	6.27869	8.58575	6.34101	7.60457	7.6442	7.5907	15.0048	12.753	9.62246	3.95932	13.1266	9.76983	8.16646	16.8469	8.64139	10.4905	11.7698	10.2718	13.9205
BCL2A1	10.0166	8.50675	13.1764	11.3953	12.4817	9.7416	12.0939	11.4188	8.1655	7.62201	3.13758	6.9092	9.13967	4.31234	4.67005	7.87324	5.39237	4.77722	6.30078	8.77501	7.80999	2.76846	6.47139	6.41604	11.7283	7.3588	5.18109	13.217	11.5301	13.2321	6.17897	11.7455	9.20981	5.00445	10.1904	7.70208	9.90396	9.05301	7.70895	17.1575
GZMA	9.57944	5.8232	10.749	14.7691	11.7839	13.4408	11.2839	9.82162	10.172	11.5357	7.55758	7.1681	7.44211	5.89278	8.42465	11.5611	10.3827	14.0137	12.9486	7.56672	8.7829	10.6437	13.9213	7.81703	5.87444	16.0768	13.0467	16.4911	11.3856	14.64	7.89374	11.4794	12.3287	4.11304	8.77228	6.18278	10.6802	11.1312	9.25941	13.003
LAMC2	11.9827	7.52818	17.454	16.7306	8.56193	15.2108	13.5737	11.2654	12.1185	8.67768	24.5303	7.58212	13.3916	20.6852	13.3393	5.22749	6.42424	3.64091	8.08195	7.14108	5.74187	7.65846	6.96369	5.72329	7.09334	6.10113	11.6609	13.6085	12.9575	7.67438	13.4018	13.4072	8.86693	13.245	12.4193	5.91292	9.69744	11.6964	8.85526	14.3564
PDGFC	15.5443	7.90154	11.5729	9.44817	16.7392	11.5042	10.747	11.3069	13.0683	9.24139	4.23873	6.17221	12.3583	7.80351	6.28459	7.79886	9.83346	6.8325	9.45606	5.51881	7.31076	8.40058	8.61374	5.22345	5.76091	5.60086	9.18393	13.6804	11.5958	9.93152	8.52531	11.6491	9.19623	7.74687	9.82549	5.70119	7.66564	11.3682	10.6363	11.0214
CENPF	9.45659	5.92879	11.9334	11.1118	11.1498	13.5238	7.51029	9.61403	10.6268	7.56099	4.2566	5.74992	10.4436	6.60038	5.47808	6.17093	7.55541	4.90652	8.26444	6.43201	5.74187	3.18013	6.03582	5.32774	7.72349	6.37917	8.75545	12.8158	14.5275	8.58323	7.38843	8.36853	6.66035	10.2655	9.4009	5.91292	7.95032	8.64902	13.2381	8.57877
CREBBP	15.4179	22.8619	15.9725	15.9591	13.9425	18.7265	14.1362	13.6015	10.5498	15.4552	15.691	18.0927	16.4891	17.5688	15.6604	16.5787	16.9873	15.4619	16.225	17.4769	17.0609	16.8012	16.8409	18.5286	17.1005	13.8656	16.8678	11.3549	14.1815	16.7689	15.083	17.6691	18.4822	18.9084	15.7208	10.5404	16.893	11.1524	13.4221	13.4221
HLA-B	47.8022	204.79	19.9995	202.151	192.24	33.246	168.788	250.819	244.479	506.006	751.083	432.795	103.233	786.229	804.324	681.859	487.893	751.48	454.382	376.562	499.122	787.081	672.332	454.651	396.592	693.59	1256.07	117.506	154.027	683.512	934.779	189.597	585.561	1022.6	369.932	523.426	101.763	451.372	95.175	140.846
RNF43	12.7641	8.78135	17.9627	10.5089	13.0913	11.0467	16.7466	12.7711	9.3797	9.60453	9.78678	7.04797	8.74853	13.3781	9.80972	7.74358	13.8344	6.31851	7.87962	9.01522	6.90063	12.8567	6.94741	4.94051	10.0266	5.52687	12.1246	13.7079	13.8741	11.3076	11.989	13.2971	9.35566	11.8188	8.90327	8.84737	10.5934	10.4909	15.4179	8.09911
U2AF1	25.1587	17.5081	11.3877	20.3157	16.2238	14.049	13.3753	20.6233	14.5558	20.3854	21.9638	19.2203	17.1127	22.7855	21.5067	19.3456	17.4301	21.0913	15.1747	20.5334	18.5461	18.7865	18.3242	16.7295	21.0581	18.8615	26.56	16.8423	18.3894	21.9032	27.4224	17.891	21.5799	21.4671	23.1175	23.6053	18.0756	17.8379	15.0116	11.8364
ALCAM	18.1993	14.9994	12.8448	20.0583	10.4116	8.61741	19.0816	10.4762	20.4281	11.2652	74.6574	11.6239	14.3683	62.2394	43.9175	8.74027	9.93356	9.14185	10.1248	9.68086	8.79682	45.2724	10.0547	9.66241	10.782	11.9922	33.5417	14.5558	11.6333	17.4628	46.2629	20.1212	8.65216	44.7275	13.2821	8.84737	22.3353	11.0773	9.80778	12.2759
SRD5A2	12.2628	6.96479	16.5166	13.9998	9.67338	16.0211	16.5507	10.3088	15.9006	7.31558	19.6367	5.83524	9.79555	12.8638	6.00324	5.3129	8.86371	4.48244	8.09116	5.78816	5.69673	3.74008	5.59666	5.11502	6.68133	6.30036	8.99243	10.8353	13.447	10.0955	6.95406	13.5465	7.96829	6.19917	9.36221	6.70505	11.3127	11.7698	15.3694	8.9703
DUSP5	13.6339	11.9379	13.1296	12.9136	13.2933	13.0856	10.1576	13.7259	16.8739	11.7854	7.02988	8.34523	8.30868	9.09255	8.58589	14.9709	9.19515	8.3876	6.34957	7.80261	9.17705	6.05298	10.0098	8.87951	9.4633	9.049	9.27577	15.0257	14.691	12.5281	10.3556	12.3517	10.0237	6.4957	11.2114	7.58737	16.5782	15.3182	8.80376	14.2217
C1QA	10.8446	15.0441	14.7373	11.8558	17.6625	15.5347	14.5555	23.0109	20.875	48.2321	19.174	30.1238	13.8531	22.8156	40.9869	78.0499	59.3902	97.4898	53.9027	18.8618	61.3708	13.8644	56.8171	34.5923	18.1914	91.7849	36.2289	17.0763	24.6244	30.2677	24.666	17.1899	37.9194	14.2862	21.6963	47.1791	17.0603	30.8915	15.7854	24.1009
COMP	11.2662	7.84938	15.7517	9.64938	22.4997	19.0256	12.1867	14.7715	15.8702	12.1185	3.55574	6.16065	7.99238	3.70365	4.18564	8.97569	10.518	7.60375	7.40564	6.33987	8.74917	7.65846	9.44999	5.27166	5.49449	7.1351	6.05913	13.6586	23.1034	9.87125	6.14426	16.6314	36.1355	5.00445	11.8051	10.7916	9.69744	15.5371	11.7992	9.85441
COL5A1	17.2198	30.1783	16.3088	11.9334	19.9801	14.7732	14.6702	16.7998	25.5917	16.1874	8.04649	13.7231	27.3753	6.34559	7.23352	20.2155	27.4723	14.7469	21.872	10.5781	26.5717	7.61543	28.0555	11.1059	10.8513	35.4956	8.69778	15.9508	20.344	18.2878	11.6441	18.0299	17.6287	6.17366	19.1925	14.1596	15.5691	16.8386	9.72803	9.85441
NDUFB4	30.1899	25.3098	20.757	24.5663	21.2308	22.8229	23.8777	18.1612	22.7533	22.7228	47.3087	24.2234	26.7008	41.25	34.5095	25.7518	25.0896	24.4914	27.4568	28.255	26.3936	36.8251	26.2823	22.6505	28.1877	27.5883	43.867	15.9006	18.972	32.7499	34.2354	25.446	23.0348	31.9701	25.0175	18.6838	20.1276	22.241	18.265	20.0652
MED12	14.9576	16.6373	14.7008	20.7901	12.737	13.5726	15.5078	15.0512	12.6716	14.0153	10.429	12.4759	13.1789	13.4853	13.3829	13.0253	14.5697	11.3399	13.4713	13.5055	12.3153	8.77543	13.4335	12.0255	13.4401	12.6421	15.2285	9.75872	12.2	12.3507	15.8865	13.9295	15.9398	15.4303	16.0578	8.15823	14.9644	16.0316	13.5964	12.1185
SMO	7.87312	8.97563	13.0645	6.69438	12.448	11.8156	9.97107	12.0314	11.2662	8.9361	4.42004	7.14933	13.2648	5.75436	5.71612	6.24718	7.53666	4.68049	10.3124	7.09459	5.86358	9.82343	7.24881	5.72457	6.88315	7.45441	6.37147	8.38651	13.2559	10.8079	5.37911	11.9697	10.327	5.30083	11.6677	11.6742	9.67338	11.5829	18.5188	11.8364
DUSP6	15.4911	15.064	14.6461	16.876	12.6923	12.0311	12.9292	9.83832	9.81103	12.668	11.5065	12.1383	11.0704	9.97	20.6902	11.6238	11.3934	10.2664	10.9408	10.431	17.1235	19.7637	11.7793	9.38158	9.05401	13.8367	12.2076	13.0968	13.216	18.5106	9.36773	13.8145	13.5427	16.4924	7.83154	7.94121	12.4511	11.6774	12.0891	8.45625
CCR4	7.87312	9.7339	12.139	7.41447	14.0632	11.2819	11.2839	11.9228	6.55479	11.2132	3.82426	9.35742	7.89888	3.15216	5.26098	10.6989	8.33802	13.4968	9.02015	9.05967	8.17155	3.00232	10.8226	13.8812	10.2618	8.18521	6.05913	11.6846	13.6636	9.06384	6.50814	11.9339	7.58402	4.6981	7.84266	10.5404	9.76823	12.5978	16.0566	10.6868
LILRB3	3.67709	7.33262	8.48462	16.5021	7.31347	8.3115	23.3431	4.02921	12.5374	7.79137	2.1202	5.91041	10.7534	4.7863	4.64195	6.40923	7.44063	4.83786	11.455	4.89495	7.98291	4.77019	6.36025	4.58625	4.28458	8.24884	3.15199	15.6675	20.374	8.38093	6.70092	8.52684	8.38359	6.04493	5.57687	8.17852	11.564	8.73623	3.39911	9.08683
LEPR	9.97626	22.2956	13.7808	8.40027	17.1644	14.026	8.71942	12.6217	17.4129	12.579	3.44531	8.96246	12.4323	4.56028	3.43529	8.49373	18.07	8.94613	10.4778	8.97477	12.9469	3.96158	12.9922	8.41755	6.71728	10.3708	9.90375	11.3715	12.0604	11.7919	7.33736	13.7745	15.2447	3.39107	14.4433	27.1673	13.2792	12.1007	10.8012	11.4125
NKX3-1	7.16676	7.72149	14.2906	16.2082	11.9334	15.3233	8.91931	10.0426	11.4125	7.07824	4.56596	6.09975	8.76789	14.4622	5.93995	5.14894	6.42996	3.83487	8.69146	8.86394	5.95303	7.65846	5.86837	4.03408	6.86388	5.11774	9.6787	15.0116	12.4991	11.0819	11.2353	11.866	8.11768	11.1131	9.36221	8.66289	16.6263	14.8163	14.6752	11.1746
GOT1	11.2215	9.91328	12.1772	8.83328	9.44817	10.8953	15.6657	9.82323	9.3797	9.46355	13.8575	7.76982	10.2428	12.3395	9.48027	7.22143	9.19767	4.73298	8.38209	7.46715	7.02381	10.4871	7.81187	6.52188	7.47382	6.71718	13.5809	9.72803	14.217	14.6226	10.6163	13.4812	8.29836	12.0899	8.95823	13.6957	14.6524	12.0912	15.7854	11.9901
PML	12.0312	14.2105	16.0656	14.0577	12.2189	14.5851	10.4261	16.9371	14.0346	14.7742	11.9258	11.6179	12.4736	12.7482	13.4435	13.2176	12.7902	11.0137	14.5808	12.538	12.1263	9.44424	18.1039	10.601	11.991	11.8594	14.7281	12.1193	14.1089	18.3628	15.6377	15.0602	14.9498	14.2355	17.5782	14.5751	10.9251	18.6181	16.1216	20.7773
BCL10	7.5912	7.92994	12.6925	12.2875	11.5252	9.23493	13.7574	8.17836	6.55479	7.81843	5.59785	6.73749	9.55183	6.41845	7.11599	6.69157	9.02916	5.4343	9.94659	7.43522	8.5529	11.3437	7.78838	5.96468	8.72754	6.6881	9.45597	10.6698	12.85	8.90748	7.96753	10.0958	7.87864	7.01622	11.2968	5.1475	10.7406	10.0924	5.58729	10.163
DUSP4	12.7182	6.2428	14.1556	10.2463	13.52	12.5265	14.8648	11.324	9.04383	7.85908	9.31736	6.39997	11.155	5.29617	6.65679	7.52755	8.79622	6.38184	6.48745	6.82681	5.40404	11.2842	8.37921	5.40708	7.58975	6.07693	9.52499	13.8704	13.8232	12.079	8.86938	10.1888	7.91043	4.82526	12.649	7.36591	13.3798	12.4185	10.4905	14.7449
NDC80	11.7804	7.42028	14.5862	13.0359	10.9855	15.5087	11.4177	11.0934	11.8364	8.27306	3.87373	7.74638	13.9597	6.34323	4.87241	7.08319	6.71744	7.80438	6.99013	7.82946	7.38166	3.44876	7.68084	7.30541	10.4087	6.83168	10.0981	13.1836	10.8213	10.946	7.29368	14.2175	10.6173	5.61477	10.6399	7.70208	10.2141	13.9494	9.60327	8.9703
PRKAR2A	11.7804	10.2108	16.8742	12.1384	15.498	16.2712	11.2968	11.8429	12.9414	11.1767	15.448	8.68389	14.4171	15.2884	9.8317	10.0089	10.0004	9.2168	10.2298	8.17805	11.1564	10.2626	9.16878	9.33869	9.37296	9.26591	14.482	9.80778	12.9938	12.2008	16.1638	15.4943	13.5971	12.1645	8.45735	12.0397	13.3798	15.4346	11.1394	10.6868
ALKBH3	9.80778	8.95077	14.1085	9.7039	11.7699	9.41615	8.29199	8.8025	10.5498	9.07461	7.17365	6.55606	12.6416	7.39966	5.96917	6.92336	8.98687	5.81776	7.85128	7.59053	7.0707	3.64152	8.5173	5.19436	7.08552	7.0551	8.09894	9.25116	13.5014	9.59536	6.96118	9.72842	9.31371	7.51167	11.2981	9.12438	11.0769	14.2168	15.4435	15.2925
YTHDF2	14.3335	17.5361	14.0678	17.611	12.8849	14.3764	16.2382	17.1949	17.1469	14.4812	17.4105	15.2526	24.5029	21.192	18.9217	15.4455	17.6903	16.1619	17.6985	15.5005	15.5789	15.9459	14.8251	13.9259	15.7518	15.1196	18.9987	17.1728	14.4886	15.7028	21.7669	17.5465	15.0666	23.4851	16.9777	21.462	12.9688	14.2267	17.2438	11.5896
SERINC1	42.1519	34.1218	13.0701	11.5061	24.7828	12.618	13.63	19.4626	33.6967	23.4536	20.2893	22.5457	31.4076	20.4189	22.0925	22.269	29.7943	24.9716	34.7825	19.3817	23.3488	28.0277	27.4897	22.1442	17.5679	23.4637	22.4969	13.8423	15.6362	19.9302	19.9898	26.3481	27.2626	25.2466	19.8038	12.1077	23.4197	13.9125	11.8959	14.1014
AXIN1	17.3852	11.9681	17.6443	15.4816	12.2045	18.7265	14.8593	11.2218	10.4905	13.9542	11.2159	11.0047	13.8096	11.024	12.96	11.3483	11.6281	9.82786	8.87552	13.6579	12.338	13.7639	12.4354	10.4508	11.6384	12.7508	9.78789	15.7146	15.1856	14.1421	13.0163	16.2859	12.8206	12.8456	15.8473	8.84737	14.3564	13.9737	8.46875	11.1746
PARP9	10.0955	15.0648	17.4832	13.4221	13.6464	18.7265	18.5176	17.5317	21.2725	16.2474	23.8373	15.2878	16.5899	21.6236	17.2983	14.0107	16.201	16.028	17.6198	14.3216	11.3915	19.6074	17.9283	14.899	14.6502	15.1619	19.5801	20.106	16.5121	15.3305	15.7077	15.1555	16.6928	17.5691	18.5657	17.3974	11.3767	19.4632	10.5498	12.1185
SELPLG	11.6478	9.17246	16.694	15.9286	11.8907	13.6994	14.6378	12.772	11.6846	13.7234	5.84309	9.47311	11.9052	6.36293	7.17706	11.5184	10.1604	12.2958	11.215	9.63604	9.56484	6.2943	12.4437	9.25093	8.61838	12.6832	7.71319	17.0421	13.5625	13.9119	7.88081	13.6071	13.7887	6.50626	10.9488	15.1453	16.1557	15.1853	12.4074	18.3682
SIX1	19.2552	11.6758	18.1078	16.0003	14.7153	11.263	20.3028	14.8359	7.37247	11.3058	18.8038	8.39555	14.0028	21.7495	19.8924	7.48826	10.5516	5.03358	10.7707	8.96426	11.0503	19.8016	8.037	5.90711	8.2807	7.56958	13.5123	19.2065	13.7456	15.2412	22.1916	14.3198	11.7423	17.6537	16.2126	11.1019	15.6967	14.4993	18.8537	14.6621
ACTA2	412.362	33.6494	35.314	14.1371	56.9124	102.432	13.9424	19.325	278.978	96.0667	5.02536	20.7237	520.668	8.22336	8.83731	27.2165	39.7692	24.068	332.805	21.0935	20.0207	8.00799	19.4098	17.0915	14.1699	14.5335	8.58194	85.8519	25.828	13.5917	10.6377	458.683	35.3818	7.79529	36.599	26.0047	308.101	31.1563	15.9006	25.3432
ICAM2	8.53817	13.2918	14.9739	12.3766	19.3672	17.3313	14.5788	17.5329	15.6967	11.4467	4.71067	11.4984	12.2801	4.13406	5.66299	10.6225	11.7679	11.655	8.6586	12.5155	12.9536	6.56524	10.2003	11.4206	13.9564	11.0246	9.43741	12.6474	18.0537	15.4737	5.95772	13.6662	13.1369	4.6073	13.8594	12.7527	8.85986	14.8125	15.0116	15.7713
HELLS	11.5061	8.78542	10.6874	5.9035	9.744	10.1862	9.60308	10.1006	11.6189	8.93446	7.64322	8.95878	7.87031	8.55542	10.2108	7.81548	7.71631	10.5932	7.56802	9.75307	7.23791	4.4923	8.13284	9.03028	10.3508	9.08542	13.4552	9.67338	12.0706	10.6394	8.36124	10.9239	6.79215	8.19345	10.4015	6.70505	11.1804	9.58917	7.37247	6.50149
CACNA2D3	10.9693	6.9802	13.383	10.0166	14.57	15.0325	13.8414	11.3935	15.4816	7.94459	3.84225	6.11052	11.7063	4.57331	3.99699	5.24099	11.7679	2.44427	12.7531	6.29982	5.42391	3.00232	5.80144	5.56195	7.59628	4.49477	8.48964	15.9006	18.0721	10.4704	6.54832	10.6944	6.71574	2.62468	9.41224	12.3656	14.0358	11.383	8.7339	21.3737
PLOD2	11.2029	8.57317	13.0641	12.1875	15.9174	15.3908	15.0065	13.3458	13.2499	10.011	6.8695	6.37808	15.3289	7.3219	9.2459	5.58482	10.543	4.8418	15.6916	5.30989	7.4831	6.42835	7.12189	4.45289	4.63538	8.76366	10.016	14.7907	10.9444	8.53057	10.194	17.3736	9.03505	7.79469	8.89087	4.85969	12.9949	9.87321	11.0313	12.3766
RGMB	10.0166	12.558	16.7229	16.0493	20.6553	13.2978	14.3853	12.4635	15.5691	13.3941	9.96085	8.88265	15.6004	11.0827	12.4156	7.32657	14.281	7.1771	16.5658	10.9763	10.777	16.247	9.00255	8.07821	10.4243	6.86109	12.1183	14.6621	13.1792	13.5455	15.5151	14.615	11.5507	15.9022	13.4267	8.53057	17.4129	13.5458	20.0831	16.9375
PRC1	15.7462	10.9927	17.528	15.6438	14.4381	15.9723	15.1202	14.1189	10.3886	9.01939	4.61811	8.13832	12.1524	5.3292	7.26471	7.54394	8.95063	6.4053	8.75684	9.60206	7.59439	5.22734	9.95089	6.97742	8.45804	8.64354	12.2695	12.79	13.0171	14.7983	8.30065	13.4448	9.64535	7.06938	9.72086	8.72613	10.4575	14.9886	13.5321	16.7054
BAMBI	11.448	9.0056	15.0071	13.4985	14.4002	18.2197	10.6326	15.4231	16.1216	8.41701	6.27631	6.40894	12.0747	8.83229	8.3282	7.65931	6.20961	5.08873	7.22821	7.06841	7.7207	7.98812	9.25809	5.31514	6.94945	5.87573	11.6253	14.0078	14.217	16.331	11.8093	14.9483	10.0873	10.0326	13.1369	7.36591	11.6907	10.4788	18.5188	10.6868
CYP4A11/22	11.0313	7.33262	10.9088	10.3138	12.5374	19.9476	8.97811	8.05843	15.6717	7.5028	4.50544	8.00765	11.8288	2.23361	3.79796	6.40923	4.25179	4.30032	8.18215	7.69207	4.9418	4.77019	4.77019	4.58625	8.03359	7.21773	4.72798	23.5012	14.6693	12.1058	3.35046	10.5332	11.608	6.04493	8.36531	21.8094	13.8767	18.4431	23.7937	22.7171
PGPEP1	14.7907	10.3848	13.5563	12.0205	14.9743	12.3938	10.388	12.6237	12.1185	10.1445	9.2163	8.89179	15.7399	9.96913	10.0084	10.706	10.6887	9.75735	10.7015	9.33175	10.1796	10.5072	11.8435	7.97099	8.31437	9.84682	12.4071	9.40929	12.2828	15.5702	15.8435	12.0383	11.0963	11.2994	7.41244	10.0237	14.1723	9.35544	13.5537	12.5374
MCAM	68.5742	32.204	17.1625	11.5316	19.1934	17.7148	15.5375	17.1759	51.7766	22.5503	8.48426	12.6677	68.5739	8.82126	8.92529	10.8917	17.3049	14.3953	36.6505	12.1986	15.2708	5.2109	13.4014	11.9481	11.5996	11.3101	14.8424	18.2201	14.4682	15.837	8.93413	60.0154	19.3691	12.0661	19.005	13.9593	35.787	18.3881	11.6846	18.6069
RB1	13.9558	12.0045	12.4765	11.4959	11.8799	13.1821	9.44755	11.0934	17.3412	12.6829	11.7169	11.7982	8.92181	18.0076	13.7824	15.3318	13.6504	13.7493	12.5636	12.3062	13.3391	11.6081	14.7579	12.0082	13.378	12.5119	12.6713	13.9205	10.8811	11.8106	21.6643	10.8308	12.5199	17.1173	9.96653	12.207	10.2718	10.7682	7.99524	10.3042
RELA	13.2181	21.0123	15.1611	19.1589	19.863	14.8878	23.0594	16.2071	13.5537	18.4966	19.9741	24.1979	19.5861	16.7016	20.7845	20.3885	15.9775	18.0722	19.8896	22.2153	18.1175	19.699	19.8015	18.9718	21.4415	17.9809	16.0455	15.0116	17.3872	18.2268	21.5945	19.7315	25.3681	20.7429	18.9015	14.9443	19.2456	15.5796	9.47167	18.7594
COX6B1	28.0429	19.4912	15.5172	18.0574	18.1531	22.2337	25.9763	13.4194	22.2789	22.8282	57.9853	26.8365	26.3114	49.7373	41.0757	30.9181	22.9565	25.5012	33.4877	27.4634	29.0113	53.4481	29.4834	23.8539	27.5546	32.0627	51.463	21.8966	17.2491	30.3691	41.4671	21.7706	17.8194	38.8277	19.0947	23.7977	21.1867	18.6342	13.742	23.3692
CAMK2B	11.6189	8.55389	15.2582	10.0077	9.87058	14.836	10.2293	12.9597	5.38722	9.25169	4.15785	6.02562	10.7162	4.63685	5.32775	5.63444	9.90328	5.35166	6.309	6.98388	6.22689	4.08562	6.58435	6.34254	8.09712	3.91462	8.10616	13.7307	12.2861	10.7594	7.42172	11.0709	9.41621	5.92253	11.1537	13.8423	13.5958	9.33101	14.0346	13.003
GZMK	9.90396	7.62755	12.9708	9.83508	12.9821	10.2697	13.63	10.2762	10.0326	9.70281	3.09218	7.18015	9.35752	4.66456	5.29568	9.00381	9.32062	11.2045	9.14971	7.65473	9.5185	5.22734	8.81731	7.98556	5.9336	9.59719	9.20677	11.7699	11.2157	10.893	4.93225	9.59472	7.08915	6.26361	9.54238	6.41239	8.62189	15.2854	15.4562	16.4911
CDKN2D	9.80778	9.08894	14.1649	8.83328	10.9818	13.1083	10.7737	11.0044	9.67338	8.00677	4.85996	7.65839	10.3176	6.52513	6.91647	6.9267	8.21948	5.37647	7.1996	7.48665	8.53501	5.76223	6.91872	7.05483	10.9366	6.46248	7.27777	11.1746	9.99043	13.079	11.3665	10.6812	12.2114	8.25632	9.23872	12.4868	12.8893	11.7585	7.70895	9.50155
DTX4	13.1224	9.66486	13.4902	14.4092	11.9344	7.38275	12.1867	15.0554	13.6648	11.0686	14.5925	9.22312	13.0786	14.0212	14.4671	9.056	12.0484	6.60242	8.20304	9.13475	10.0152	39.2296	6.42039	9.15413	10.274	9.14919	13.1419	12.7182	12.0939	16.4021	26.4599	9.9043	8.25685	13.8642	13.9599	5.83709	10.2978	15.8654	10.8012	8.27158
NFKBIA	19.2165	29.9991	13.4356	15.4179	15.0761	15.5102	15.4559	19.8671	22.8099	26.5169	13.9367	24.5331	17.6686	13.9416	19.5844	23.3723	19.0785	38.392	21.3331	25.1087	22.2757	30.8665	38.8292	25.8501	22	20.5237	15.143	9.63357	15.4596	18.4807	20.6922	20.0646	25.9471	20.7106	23.8157	26.9858	22.6818	15.6383	11.9631	10.6868
SH2D1A	6.76002	8.19193	15.2087	13.4985	14.1117	14.421	10.2456	12.8506	16.7894	9.16316	4.8639	8.03485	10.0151	4.02884	5.33649	9.80656	8.64447	9.92898	9.61978	10.376	7.41558	7.11982	10.5445	9.05554	8.55156	8.19736	4.54737	11.1568	12.1142	10.6775	5.95772	10.2115	8.85904	5.41854	10.8997	11.9228	7.08613	11.0803	5.84229	11.6742
RIPK2	8.06078	10.0103	12.2321	11.4125	9.7638	9.77742	16.2382	12.4548	10.3042	8.49703	5.8108	8.19773	8.14698	5.2189	6.2272	7.3404	9.10836	6.9931	8.05029	8.82653	7.72225	7.06193	8.13548	6.67035	8.07	6.61461	13.0143	8.64909	12.5199	10.5886	6.19463	12.3897	11.0516	6.81017	10.8855	12.3656	8.51132	13.8422	9.3797	11.3198
RET	12.1492	8.67976	20.4951	16.3578	14.8543	14.6297	15.0065	14.4827	10.5498	9.60801	5.64696	8.423	11.2622	5.59245	5.49509	7.38865	9.96943	6.76628	9.01006	8.40649	9.19676	3.00232	7.81865	7.27072	9.21819	6.74143	7.96631	19.1375	22.5073	12.4867	7.15596	12.7796	11.6409	4.87036	12.9707	8.53057	11.7329	21.3898	9.4376	22.0625
CCND1	16.8339	14.1366	12.6758	15.6278	14.6082	11.9798	15.7394	10.7198	10.0326	14.3293	18.3538	9.51537	12.9729	35.8977	24.886	10.3366	15.6468	7.63284	12.585	7.10729	10.8322	30.3057	12.2381	6.13615	7.44964	11.9068	54.7683	9.3797	12.315	17.8247	48.7766	15.6004	12.8562	64.6201	9.36708	10.1882	11.405	10.526	7.99524	10.3042
CD38	11.6189	9.81338	15.8129	10.5671	16.5026	11.7009	18.9049	15.8031	12.4979	11.3633	12.1444	10.0586	10.5969	14.2553	9.33247	12.7153	11.5237	13.6417	11.5357	12.3346	11.8109	4.55066	11.39	10.3458	14.7944	12.398	15.2229	15.3062	13.5986	13.2792	11.8287	13.623	9.97873	13.0375	14.5525	8.53057	9.98515	17.2618	14.7449	22.7331
AXL	25.7067	22.0078	15.0086	9.87938	19.1455	15.687	13.5534	15.8645	21.2298	14.7447	7.07647	10.4388	21.8164	9.83457	18.1118	17.0706	18.4389	18.9597	22.1594	9.04777	18.0995	10.1054	19.6523	8.31631	9.18495	20.4018	10.2293	13.1096	12.5466	13.3996	9.98148	23.8454	22.9021	14.1555	12.2745	19.4489	24.2567	13.8211	11.1394	8.09911
PTTG1	11.7329	8.33817	11.4085	10.6099	11.7906	11.1618	7.97487	12.8102	8.9703	9.04735	5.41414	7.55764	10.7885	7.36447	6.23763	6.68775	6.1942	6.12144	7.88718	9.68894	9.28939	4.33144	7.96693	6.19356	11.2189	6.92577	14.1136	13.7853	15.1465	12.9234	6.7179	9.6525	8.93693	7.68787	11.7626	9.79905	10.14	15.2185	10.0326	14.9365
RFC4	14.5273	10.4289	14.1321	6.90398	11.9721	14.8866	10.9413	14.6783	11.6846	9.12453	6.23332	8.88868	12.4247	7.31608	7.82805	8.43857	8.25345	9.57913	13.4494	10.3655	6.67232	4.1962	8.11691	11.0645	13.0567	9.32671	8.46857	15.965	12.8502	17.1713	9.19352	12.2976	8.09849	6.74404	12.432	7.10215	17.8572	14.4953	10.172	8.57877
FAM124B	10.0166	10.4389	15.6289	13.9434	15.1544	20.208	13.3879	11.9092	9.72803	9.41262	3.93131	6.71668	11.1599	4.2734	4.20773	6.05031	7.92516	3.4694	7.69918	8.17479	8.54966	4.24113	7.8124	5.61515	6.68311	6.81716	9.11737	15.6321	13.1192	11.0039	5.61065	14.3109	9.17979	4.15984	14.3652	10.163	8.94209	13.5897	8.94209	13.2381
IDO1	9.88819	8.0077	15.2462	12.8687	11.9598	12.7417	16.39	12.6496	9.18412	9.51368	31.0572	8.62193	12.2475	10.9063	14.5554	13.9057	10.0225	18.6325	10.9833	6.24179	10.4189	5.46591	12.6101	9.5449	7.31614	11.0635	8.67043	12.2179	13.3912	11.2258	10.0996	11.3011	9.44513	7.75973	10.2903	12.3963	12.0125	11.9092	8.85526	20.5435
ITGA7	25.0494	13.0663	13.8445	15.0362	14.6621	14.9195	10.7132	9.68295	22.4558	12.2468	2.8133	6.52603	23.5607	4.05227	4.29607	6.61488	11.479	4.35717	21.3677	6.96878	6.15053	2.89481	8.02082	5.11502	6.3774	6.01499	5.41755	14.5814	14.7111	13.5491	6.14426	25.6739	13.4669	4.67876	17.7235	12.7641	29.4559	12.0715	8.1655	10.6868
MAP3K7	17.3852	13.363	15.6868	7.35418	14.0949	16.8658	13.0905	13.6462	18.3405	11.8638	10.7854	11.5366	11.2977	10.809	10.7952	9.85119	9.73733	10.7183	12.0263	9.84771	10.3544	12.9505	10.95	10.774	11.255	10.3131	13.3245	15.0048	13.3174	12.0389	10.0596	12.4242	12.5588	12.0744	10.3384	13.7802	12.3377	12.2002	12.8362	5.99507
NTF3	10.2886	10.4589	17.2835	15.6578	12.7923	18.4918	16.2382	11.8853	15.9006	9.18248	5.42052	7.62577	14.217	5.99964	5.07407	7.88135	7.51296	5.77149	7.9891	7.62477	8.7603	4.90734	7.33144	6.45125	7.33532	6.9698	9.40284	14.0221	17.9209	13.0548	9.87329	15.6096	10.122	6.08906	14.1236	11.0214	17.3502	14.8733	9.60327	12.2759
NAT8L	10.78	9.47661	14.9518	10.4645	16.1326	16.6772	12.8679	17.6847	11.4409	11.8626	5.30481	7.84188	10.2005	5.52866	4.84503	8.82483	6.37242	6.80394	8.31043	10.0219	7.38755	6.87582	8.3379	10.8168	9.19271	7.40061	8.21147	8.91078	17.7618	14.9355	6.08459	14.6627	10.5812	6.56631	16.9892	9.37135	16.4911	13.5613	19.2859	18.6069
BAIAP3	15.3313	14.1741	23.2859	25.5552	20.8631	14.6214	32.5458	24.6985	24.2496	14.1158	41.7319	10.1196	11.6498	48.1003	17.3684	12.6977	17.9376	10.7238	10.868	9.45754	11.6938	10.1882	13.0227	6.16477	11.6636	12.9499	12.9367	25.252	23.4209	19.1551	32.4292	18.9522	18.4957	18.5514	18.5548	18.5023	24.2358	18.7967	29.3971	30.9632
ADAM12	11.1118	6.72444	14.8286	8.14524	10.7983	13.0866	12.7633	11.4024	14.5558	7.83193	2.56601	7.69524	12.2104	3.59685	4.5338	6.12079	7.30785	5.08873	7.43905	9.15345	7.32783	5.22734	5.70629	8.84184	7.13083	5.63641	7.47475	14.0221	12.2673	13.286	4.89651	10.3042	8.54036	4.39234	12.706	6.54895	9.29767	11.1681	17.4678	15.9905
COL1A1	11.4125	24.0028	12.6788	11.7511	15.4407	13.6838	9.23582	41.5772	29.7641	28.4992	7.86365	28.3171	32.1663	7.88279	10.3787	41.2017	60.4349	24.5173	31.9558	15.6911	58.2236	4.75835	48.4751	23.2008	12.216	100.822	6.96012	11.3298	22.1908	17.1213	10.8522	18.7563	17.9126	5.69278	21.4112	14.7318	10.5934	18.3352	11.4409	13.9205
MMRN2	12.7037	24.4798	11.7307	13.808	15.216	13.0866	10.747	16.0894	8.27158	13.0962	2.72377	8.24417	12.9918	3.88426	4.7795	9.56045	21.0389	7.20676	13.6346	7.97272	12.2105	3.74008	13.0892	6.68313	8.6411	10.6115	7.41398	14.5197	15.5651	9.64558	5.36576	12.5539	18.1902	5.87103	15.9361	15.1453	10.5934	13.4488	15.3449	11.4125
TLR10	8.36014	6.75084	13.1382	9.44817	12.3025	10.0556	11.1111	10.5616	11.5245	7.69136	4.22707	13.8559	8.73079	3.29602	3.73687	8.20938	5.53832	5.02347	6.76667	13.2927	6.78685	3.44876	6.15764	13.1765	17.9828	6.11912	8.10616	9.16133	11.9474	9.18978	4.93225	9.32171	8.06426	4.82526	10.6173	8.15823	12.8487	10.6032	9.18412	6.50149
FBXW7	8.8055	8.63734	12.6302	12.4669	14.7643	14.0853	12.0197	10.0891	6.55479	10.2003	7.0706	8.95491	15.8295	7.1027	7.29637	9.64335	13.8136	8.71037	7.69829	10.5678	10.476	5.80403	10.7678	11.0417	12.1998	9.27895	4.65162	10.2878	11.9792	11.3953	9.53494	12.6841	11.3406	10.8393	13.5943	14.2043	14.0358	12.8891	12.1185	11.4125
UQCRQ	17.7756	13.2649	12.9969	24.1757	14.4837	12.8541	12.7429	16.1161	17.611	14.736	16.536	11.0052	14.6867	20.4197	21.3567	14.4226	14.3829	14.0869	14.0359	12.6851	11.5311	15.8184	12.9473	11.5375	12.8396	12.8638	26.1094	17.5385	15.9193	20.5298	22.0463	19.7133	14.7691	23.5493	18.6828	12.904	18.8089	11.2719	9.72803	7.46825
PRKAR1B	15.9988	12.6936	18.9284	13.808	17.0172	19.4242	19.9639	14.7373	12.1185	11.6784	5.96406	8.10638	8.93484	6.19373	7.12962	9.85985	12.4061	5.7238	10.3282	8.61505	9.0875	9.02173	9.35957	7.73065	8.79143	7.6419	11.4188	15.8434	14.5378	10.9818	7.81709	16.0575	12.1002	7.35887	15.1888	15.2066	12.724	11.3613	10.5498	16.331
LYN	12.6004	11.7298	17.6551	14.1684	14.588	14.8567	13.8923	14.1011	6.96026	12.2161	23.6148	19.167	16.6762	19.9872	18.8661	13.7673	9.98695	8.33911	13.3249	18.9075	16.764	29.4521	11.9687	18.3993	23.0321	14.8155	10.6961	11.2157	14.0203	13.823	13.9068	11.8175	8.97554	11.5017	11.2131	13.2263	13.3798	11.6555	15.5691	12.2759
TNFAIP3	12.9949	17.495	15.9361	10.1468	10.5469	11.707	13.3458	14.6766	11.9631	21.9546	17.0676	22.789	11.7063	13.6141	15.0168	22.2062	11.0824	33.6544	15.4584	21.2684	17.6164	9.19876	23.9808	28.733	20.5867	18.0971	10.6147	13.4221	11.2181	14.4612	11.4202	11.434	14.684	7.13546	13.6055	16.6115	11.3767	14.7249	12.6716	15.9006
TLR1	6.67332	10.6295	13.9016	12.5439	12.9453	14.2523	11.4118	13.6039	6.79821	9.04711	8.59676	14.0668	15.5832	9.00011	6.80653	11.1746	11.6374	6.81101	9.38676	13.4722	10.5256	8.17852	10.4125	13.3424	12.1011	10.4078	6.37147	15.8352	13.7286	10.8239	8.81411	12.043	11.9628	9.16805	11.6571	8.53057	8.94209	10.9169	6.61906	10.6868
PSEN1	10.9693	16.1627	14.7151	17.2544	16.3884	12.6004	14.3198	17.0689	11.6846	13.9562	15.6687	12.3911	14.8987	14.869	14.0831	13.7816	14.1509	11.8875	14.7537	12.9797	13.5707	15.4809	14.1823	12.7126	12.1867	15.1153	13.7645	14.3499	15.7462	17.4284	15.0514	13.6133	12.7965	16.4736	13.9698	15.926	10.6802	9.90951	12.3377	10.3042
ELK1	13.4561	11.9042	15.3113	14.7823	14.7619	15.4179	14.5263	15.8532	14.5558	12.0277	7.51229	9.38364	11.4789	7.08365	9.63357	10.226	11.5822	11.174	10.9433	11.85	10.0004	5.8464	10.4403	10.3076	11.4519	9.01897	13.2789	11.227	14.1537	11.9882	8.52215	10.6586	14.5373	6.45543	12.7917	15.8062	15.2145	14.73	17.0763	14.1014
COL4A5	30.5105	11.2107	13.7535	11.8664	12.9119	17.9647	13.6601	11.0967	24.0142	13.2402	11.2672	6.82957	26.603	14.9607	21.9286	7.31896	9.38866	7.30148	39.4381	5.9638	7.10087	8.33592	9.46515	4.5874	5.42833	9.09555	24.246	8.46875	11.936	12.0389	18.178	13.2791	10.6479	30.5038	7.58913	7.8661	21.2056	10.9285	7.70895	8.84737
TBL1XR1	17.5221	19.7845	15.0903	9.7039	12.8183	15.8924	13.2859	16.8516	25.2152	18.0231	25.9622	22.7404	20.6044	27.4673	27.7824	22.3849	14.3399	17.187	20.0882	22.3964	23.1487	28.9106	21.5586	21.5613	20.0962	21.9358	18.8461	12.4465	15.07	15.3642	23.8274	20.1622	15.6124	25.3008	16.2011	16.0423	16.2796	14.9339	11.8364	12.1185
TNFSF14	10.9693	6.1174	13.7474	13.7583	13.0178	11.2364	8.76544	11.4951	8.9703	10.9728	5.03601	10.2922	8.16725	4.14038	5.10205	7.65631	8.79222	7.09429	8.56838	8.0495	8.11912	6.56524	7.24696	8.7061	8.02215	6.2498	6.89253	15.0589	11.5086	9.80415	7.0579	12.0379	8.03926	5.61977	12.8493	8.41367	14.7358	11.6555	8.36014	8.57877
SIRPB2	13.4221	10.5494	15.8764	14.4381	14.9824	19.7354	11.9765	12.5651	18.3682	12.3472	3.85766	10.8887	9.74761	5.44994	7.43641	11.3629	11.4171	10.3615	9.32571	10.8563	11.1939	4.14239	9.45932	10.4879	9.61985	9.05171	9.23582	19.2385	18.0683	14.993	6.22408	13.4521	13.1383	6.02993	14.5825	13.0567	9.57308	14.0736	23.0489	15.2925
IFNAR1	11.5537	12.1413	14.554	10.1887	12.0682	10.1862	16.34	12.3961	7.52947	9.6677	12.7983	12.9241	12.6951	8.33891	8.27193	9.20168	9.13189	7.91271	9.78058	11.9823	11.1735	17.3546	10.4308	11.797	11.2413	7.95682	4.25821	14.6986	10.6886	7.73729	6.19463	10.9277	5.95608	7.85859	9.45984	5.58231	14.2308	9.02045	9.72803	10.6868
SMAD5	20.4239	15.5494	12.4394	13.7079	10.1945	12.18	11.4118	13.083	14.4741	10.8772	13.221	8.87971	11.5542	13.2657	12.6766	9.97273	12.852	7.35776	14.479	9.61333	11.0626	12.4272	9.95703	8.40034	8.78437	10.2107	12.1484	16.331	8.40955	11.9587	11.7152	14.5188	12.7598	16.2265	11.4695	9.17594	7.78454	8.59512	17.8842	8.09911
FOXA2	10.6099	9.53059	12.4582	10.4645	9.56021	8.44043	12.816	12.9495	8.46875	9.44629	5.99973	6.53336	10.749	5.12361	6.67486	7.30015	10.5693	4.90652	8.14285	8.39569	8.1709	6.19816	6.33284	6.1779	6.39096	6.15333	7.47475	11.9402	13.8436	13.2104	6.29071	9.74771	9.90641	5.66403	12.9674	16.7054	9.29767	15.0226	13.2499	22.0429
ABL1	21.1881	18.7846	14.5222	17.7051	18.2857	16.2066	15.2372	13.9202	15.9402	18.5211	14.82	15.0907	21.8531	13.244	14.4796	13.3736	16.6517	15.162	20.3276	15.7073	16.7052	15.7727	17.1631	14.7914	14.8409	13.8613	17.493	11.6846	15.7739	20.6766	14.292	22.6104	16.1499	15.9006	18.3594	12.3963	27.1214	16.7522	18.5188	14.7449
ITGB8	11.9631	11.8548	13.5828	12.0702	15.0602	16.4821	12.9766	11.4118	8.85526	11.3249	18.2819	12.4638	11.6804	16.1924	14.2442	6.16917	12.4797	5.25274	9.10081	8.57144	9.8833	20.5023	6.37138	8.33308	7.60345	6.07397	13.4552	7.9754	12.3533	10.7037	11.8247	12.7572	8.90344	15.5716	14.6671	11.5245	10.0378	10.0252	10.4145	5.65988
TGFBR1	12.6467	14.0393	15.1935	17.6666	13.4303	13.6994	12.9941	9.39447	19.2065	12.0048	8.81678	11.2648	14.8945	8.41245	11.6388	11.83	12.6418	11.8205	10.9074	10.877	13.6337	11.7886	11.9068	12.6525	12.0841	13.2509	14.6778	14.8658	14.8875	11.6361	10.9037	46.5786	13.6342	8.8668	12.6147	10.163	14.9975	14.4676	12.4979	9.08683
CEBPB	21.0205	17.6448	10.9864	9.7039	11.5967	11.7372	12.0197	14.7531	14.0221	16.083	19.6726	10.6449	13.3811	17.0004	18.2369	12.7294	8.37806	16.0994	12.7012	9.78328	12.0043	49.4839	14.2231	9.17792	9.17011	11.2966	13.306	11.7699	11.8322	11.8959	16.9	19.3888	13.8106	24.0318	11.2639	19.249	12.7959	8.69745	9.18412	10.0893
HDAC4	14.2244	11.0561	12.7094	13.3135	12.1169	13.4358	13.0351	13.3126	12.3766	10.8151	5.78966	8.23831	15.5075	5.93214	7.19359	9.17955	10.3869	8.16239	11.4742	8.91816	8.44976	7.45664	9.44171	8.66281	8.10804	9.33631	10.5758	14.9443	16.4532	11.5357	10.1354	12.9131	9.44513	8.64298	12.2905	17.2284	13.3047	8.66559	8.46875	15.6182
G6PD	10.6363	10.3282	10.451	12.478	9.04651	9.14525	14.0299	13.4294	9.3797	10.0472	10.4491	9.22045	8.83729	9.99939	11.3614	9.79076	10.1303	10.1064	11.9704	10.9754	9.59972	10.242	11.7201	9.19583	10.4475	9.5551	16.4315	9.21309	9.75524	13.2764	10.243	11.4047	8.10805	10.4281	13.1245	8.04643	13.8995	11.3421	8.85526	10.3042
IRAK1	13.0683	13.5807	14.6943	13.661	13.5012	9.11236	12.1867	15.6654	8.9703	13.0531	12.8034	14.1999	13.2603	18.3017	15.9804	16.4431	9.24964	14.3723	13.0077	15.8865	15.8391	8.66289	16.7115	14.4197	15.1783	14.6703	14.0062	13.1905	15.5013	16.5246	18.0057	13.908	16.5445	15.9134	12.7403	14.2396	8.24557	13.4826	11.9631	8.27158
CCNA1	12.4277	6.79272	11.1079	9.67338	11.3967	8.55008	10.3296	8.15823	7.95032	7.10899	16.166	5.68575	9.32899	15.9766	6.2309	5.57314	6.2292	3.8643	6.50895	6.09946	5.17135	3.00232	6.27091	6.09252	5.92421	6.46246	6.99944	12.3141	11.6774	8.42117	20.5449	10.867	7.11786	8.31968	10.4864	9.79905	6.21387	10.6599	12.9414	12.5374
NAT1	15.0668	10.0729	18.0149	15.5698	16.9935	17.9516	15.4736	9.36067	18.265	9.21714	12.5125	6.14645	9.16328	16.0954	7.42997	6.54909	9.84157	5.35982	9.19465	7.42223	6.15882	5.71537	6.82412	5.43717	7.81758	5.84765	9.11737	19.9435	18.6683	13.433	13.0966	12.3443	9.42919	6.09449	11.4383	18.4277	12.2683	12.7462	18.8061	11.3198
CDK1	8.1655	5.29497	11.2936	10.3303	10.9211	13.2978	7.1599	9.2095	8.46875	6.35921	4.46305	5.6429	7.20468	9.28183	7.64343	5.41318	5.39237	5.24508	8.38209	6.10323	5.2543	3.82923	5.64408	4.96007	6.5066	4.90839	12.2371	10.3886	12.7111	12.3011	8.74783	10.5056	7.10425	5.54276	10.4104	6.79216	8.62189	8.79758	10.0416	9.08683
ME2	17.1818	12.6478	19.5774	14.8289	10.6004	11.6118	8.91931	9.85773	8.85526	12.1951	11.1178	11.455	10.9377	12.2254	12.4446	12.7058	10.4251	11.8545	13.8091	11.3806	12.3457	13.2592	13.3709	12.6965	14.4735	10.9971	9.53348	18.3054	10.5313	9.63858	13.5049	13.488	9.69385	8.89881	12.1514	13.4101	13.3798	13.3367	15.3694	9.85441
MDM2	14.2611	17.1553	16.5305	18.8816	10.838	14.9236	15.8103	11.1519	15.9006	13.8819	37.9465	13.3409	13.2781	38.9858	19.6182	14.1218	11.1796	16.7441	16.075	13.0166	12.1309	16.0243	19.9716	12.1412	14.4434	16.5823	19.2878	12.6716	13.0043	13.5775	22.5441	14.396	15.2544	21.4154	12.8521	17.0269	12.0804	13.4851	12.2179	8.09911
SIGIRR	12.8687	13.9335	15.9648	18.295	15.4255	14.3312	18.4951	12.3172	12.8362	16.6467	18.9045	12.7655	12.9927	16.237	11.3707	15.3753	11.7983	14.2161	11.9514	13.5852	13.0607	20.1826	13.5757	13.417	9.57676	14.6689	13.4327	15.505	12.278	15.7394	13.8141	13.2512	15.7353	14.9968	19.5715	16.6305	8.69258	15.9761	9.18412	19.5365
CD79B	10.5236	8.78431	17.4363	16.424	9.41418	17.4451	14.7217	15.1437	6.79821	12.9454	4.55145	26.9115	13.3282	3.92272	5.30375	11.9355	10.225	9.66692	8.89685	31.8217	14.7849	4.65913	10.2375	20.4255	56.3458	9.409	9.49504	13.52	18.1712	10.5886	4.98062	15.9006	11.8552	4.10649	14.217	15.2066	17.9581	14.2834	13.2499	11.6742
IFNGR1	12.7641	23.9329	11.3475	13.6309	13.3211	15.5347	10.3088	15.464	12.3766	21.3451	23.6524	31.6625	15.4117	19.552	22.8135	22.0215	14.8335	29.9259	20.2417	25.0572	28.8953	24.9811	28.8376	34.5528	22.3586	22.7035	17.3409	12.3766	14.1577	11.7329	12.5753	13.7929	17.7402	14.6729	12.6893	18.7893	9.41846	10.1051	8.1655	7.46825
SREBF1	13.4221	19.3026	16.5618	14.7084	16.0433	13.9918	18.5327	21.022	21.7715	15.7856	25.9855	14.6015	13.7612	24.7786	22.2244	14.8019	13.38	11.0411	13.1968	14.1097	15.2422	21.6714	13.6325	14.8671	14.9286	18.9489	37.3258	14.8743	16.9643	27.9488	29.1664	16.0121	19.9105	41.0909	18.9378	19.0433	12.9482	19.0802	11.7992	13.1096
SLAMF6	9.80778	13.8786	17.9071	13.808	11.953	13.727	16.2382	17.7114	11.4409	14.4185	4.21118	15.9006	15.9848	4.49849	7.49095	15.6756	11.4589	23.0631	14.2128	19.4584	12.8007	7.65846	17.3231	19.6863	20.2439	11.8369	9.90375	18.6646	16.8619	11.4185	10.4487	15.6825	12.4868	7.21992	12.129	10.3794	16.8842	15.785	16.4131	9.85441
HOXA9	6.39083	5.65702	14.8601	22.6277	11.9916	15.6845	16.1532	15.4381	15.6717	8.84534	4.48301	7.46004	11.7961	4.43661	5.67496	8.47504	8.65585	7.54015	5.83494	8.44832	6.58033	5.43794	6.35196	6.39244	9.39615	7.13867	8.59131	16.0069	19.7199	12.0837	7.87805	14.9832	9.85619	5.05084	16.2614	8.47086	5.82787	16.153	22.602	13.1055
TMEM163	11.6027	8.6933	16.7299	12.4669	15.1854	14.6661	11.4118	12.2897	16.8842	11.5364	4.58056	10.1957	14.9019	4.38309	5.5582	8.26592	5.53832	6.02059	7.79753	10.786	6.82973	7.24212	8.72378	8.97325	12.4008	7.08688	12.6713	12.4979	15.5914	12.2263	5.92425	10.5906	11.6587	6.56631	13.3055	9.12438	10.5934	13.1095	19.6156	12.5374
NOTCH2	20.3884	16.3476	15.6217	14.5797	18.7418	12.4657	6.90352	17.4942	22.6715	18.1652	11.2695	19.0783	18.1834	16.5745	16.1837	19.5522	19.0988	19.7042	21.9253	15.6794	18.5665	17.107	18.0019	19.7628	14.3492	20.376	18.9497	18.6646	12.6951	15.3056	15.4892	21.8642	13.5416	10.7152	13.7871	18.1566	13.6648	13.4143	9.25941	9.85441
RSAD2	13.0683	10.425	17.6131	14.4381	14.9205	13.1279	12.1376	14.63	16.331	10.39	7.94387	7.48281	13.8531	7.24337	6.20643	7.27343	9.15982	7.22295	11.0786	8.11253	6.93138	6.19816	8.09047	7.05735	9.87203	6.75938	7.47475	12.3766	14.3377	13.9291	8.93413	13.9504	12.6266	7.64751	13.6918	5.38242	11.872	15.1971	10.8801	15.6182
MSRB2	20.1959	9.4474	13.5106	8.48264	15.7103	14.4651	19.0117	12.4726	19.5762	11.2158	9.41378	7.69398	12.9882	11.3034	6.10757	9.37885	10.4628	7.00683	17.7779	7.17265	8.94783	8.64549	10.9088	7.22171	8.39672	8.42286	12.9486	12.7116	15.0594	15.6622	9.8645	14.9158	10.3283	9.22465	11.0153	8.15823	19.405	11.1157	9.72803	11.5896
KDM5C	13.1164	12.5555	11.516	11.6189	10.4435	11.2364	14.6378	12.0463	10.4905	14.0009	9.77441	11.1536	13.1514	8.29307	10.8019	11.8807	8.06848	7.71496	10.8818	10.6063	9.42423	13.9659	10.2856	10.2542	10.7062	12.0001	7.99507	11.6622	12.7519	12.8951	11.1753	12.1271	14.7551	8.7763	11.9913	12.6556	15.5201	10.3238	10.2718	13.3129
IFNGR2	12.307	17.9179	13.8737	12.3459	17.1216	21.14	13.2454	13.8704	9.80778	16.1835	11.0862	21.7064	13.6142	11.5391	15.8434	19.8183	14.9028	18.6119	14.8969	19.585	19.216	18.5664	18.2712	22.3489	20.383	16.6638	14.0343	13.1836	11.3319	14.9053	14.6855	13.4694	15.899	15.1588	18.1406	12.3963	16.5929	12.5373	6.96026	15.6182
WNT4	8.31317	9.62048	17.0726	13.886	13.9239	12.0672	12.3961	12.0834	13.2381	8.73624	7.69599	5.43239	11.615	13.3201	13.6837	5.77873	14.7842	4.50096	7.32542	7.06362	6.44746	5.08958	6.59999	4.1571	6.70464	6.90212	15.3382	14.5558	18.1563	7.70958	13.6181	13.2741	8.66117	15.7198	9.34808	10.0237	12.7641	14.8809	12.8362	13.003
TET2	11.4597	11.8553	14.7713	11.8664	10.9551	12.5154	12.9618	12.0463	11.0313	12.2016	12.746	10.9636	11.6333	14.7609	12.6173	11.0377	11.5457	7.83943	13.2609	10.6685	12.936	17.3348	11.8985	10.6526	9.46176	12.6418	12.7382	16.8423	12.3507	13.3281	11.186	12.0853	12.1002	11.0751	9.97789	13.3679	14.616	11.7501	9.18412	10.438
C1S	44.6125	58.4232	15.1739	9.23643	57.7164	21.6512	10.2779	111.058	131.419	82.048	16.5617	88.9857	66.5906	8.35581	38.4384	87.1865	105.137	97.3495	135.563	48.708	113.28	10.5072	83.0799	74.244	33.9631	118.698	16.5926	20.7356	26.2944	29.1141	11.7822	49.1295	70.6457	14.2884	48.1077	69.0079	32.1417	20.4895	13.4554	15.2925
FASLG	9.25941	6.61475	14.4603	6.40218	12.6681	12.4954	12.3961	11.9282	7.37247	8.2431	4.90747	5.99638	11.2181	5.01927	5.68724	6.91307	7.67296	6.62096	10.42	6.69395	6.08776	7.48016	7.04434	6.25979	6.98023	6.96664	6.74881	10.0166	12.4213	10.0638	7.27888	10.824	6.54894	4.47455	10.5724	6.54895	8.62189	9.88363	12.0504	11.6742
CDK4	13.3585	10.0596	12.8289	11.1468	12.1384	12.0672	11.8656	15.4029	9.95991	10.0092	6.84068	8.44875	13.7955	9.60999	10.3385	9.49709	10.4244	7.33879	10.0273	9.88093	7.6515	6.71575	11.1122	8.66194	9.62243	9.17254	16.5988	12.2318	14.2158	13.7966	8.48225	14.6322	15.1076	10.2312	13.9291	8.84737	11.2208	11.4894	13.6648	7.46825
ITPK1	20.224	18.8553	16.3632	12.3766	13.5822	9.97381	14.365	9.06573	9.40303	12.8413	11.6611	10.8675	19.3562	7.33899	8.43991	10.5442	13.8183	10.2133	18.5462	13.1115	12.1644	12.7205	8.74535	10.7013	9.10474	11.6859	7.87997	11.7506	11.4094	4.65607	5.5841	12.5395	9.67337	4.02995	12.0832	10.9047	6.93837	13.5897	13.5964	13.6303
NRP1	16.2796	27.5774	14.9152	10.2786	22.9136	17.975	13.9708	21.6498	18.9433	22.6856	5.89505	17.7836	20.8076	5.53538	6.5482	21.8521	31.2087	17.3132	24.9893	15.3554	29.9312	7.02225	24.7384	14.788	14.1966	22.7978	11.8229	15.1519	15.3568	15.9006	10.7073	17.8488	30.1509	7.0818	25.9084	34.5426	11.5357	13.68	9.47167	19.3468
STK11IP	10.058	12.715	16.2901	14.253	12.207	10.7895	16.2894	16.7233	8.1655	11.3811	12.9991	11.4778	11.6998	10.7806	8.15179	10.9264	10.8585	9.55908	8.30639	13.0703	10.0809	6.00464	9.38093	10.8489	14.4532	8.47651	13.1962	16.0493	18.4735	13.1503	15.6602	13.7132	13.9837	13.6064	19.3833	9.37135	11.8425	17.0873	22.6259	15.9905
OPN3	12.9414	9.33896	11.752	17.034	15.089	14.0853	11.0214	11.8543	9.95991	11.0255	7.64386	9.83318	13.2113	6.94055	5.57715	9.61207	10.5266	6.33385	10.3404	11.4294	9.95315	9.68881	7.5095	10.2011	10.1407	7.37083	9.13754	14.0657	13.7279	16.2323	8.79224	13.2621	12.735	10.0576	13.4063	12.3656	13.6648	15.7356	11.9631	11.9524
FGF11	13.149	9.87363	13.8923	12.0205	12.8786	13.9205	16.6115	11.0681	12.4979	9.67375	3.62763	7.5316	7.94387	6.34559	6.56281	6.28301	7.92516	5.19118	8.43702	8.41538	7.65571	4.14239	7.02515	5.54368	7.71525	6.31604	7.6186	17.7399	16.5374	11.5381	8.47741	11.5631	9.03095	7.98049	11.851	9.37135	13.8423	12.97	12.7959	14.3564
MLF1	9.67338	9.86701	14.4316	13.0359	14.068	16.1842	14.5509	10.7132	9.50155	7.4455	26.7844	4.96184	12.5231	18.0752	8.36572	6.21027	9.23088	3.489	9.43137	5.02964	5.57711	3.96158	4.94631	3.89419	5.16718	5.28778	7.5907	8.90529	12.1142	10.0638	14.6476	13.387	8.49616	5.13215	11.3045	6.61317	10.2718	11.0541	15.2202	11.5896
PRF1	13.6035	9.29392	15.823	14.9072	13.2053	13.3114	11.9524	13.0351	8.85526	12.2065	6.96908	7.59936	13.4245	6.87309	8.29618	13.4429	11.4335	13.7811	10.9991	8.27319	8.55438	5.1603	14.4375	7.09571	6.50929	22.8061	7.1485	21.4283	13.7737	13.4264	10.24	14.7158	15.0485	7.44598	9.69084	12.3656	12.724	16.209	10.8801	23.4657
PRKDC	18.5119	16.6789	15.1633	14.4978	13.7079	14.1203	14.5788	12.3062	12.5763	16.2735	21.0877	18.8289	17.2298	20.169	18.6038	14.9604	14.7516	17.0636	14.8062	17.8703	17.1984	14.2985	15.5689	20.2168	20.0372	15.4976	22.761	9.9352	13.2641	16.5302	17.2383	16.7839	15.933	23.0149	12.3329	15.9845	12.8893	14.2756	12.4074	20.1482
KAT2B	15.5443	12.8226	13.0447	11.2847	15.698	8.43291	8.44717	11.3894	9.47167	9.88156	4.72199	9.58449	16.0743	4.67785	7.6881	9.41511	11.0601	8.10593	9.64462	10.4787	7.41044	6.86488	11.764	8.65002	9.31659	9.75212	6.01522	8.53057	14.4323	9.38219	6.2625	12.352	9.25077	6.60341	9.43896	6.18278	11.4237	13.9824	9.72803	11.5896
MAPK8	9.68487	8.69927	11.7346	15.1824	12.2284	12.5939	13.9424	11.5011	10.172	9.86506	8.09338	7.78429	15.7811	9.23076	7.14057	8.25274	7.31498	8.49427	7.33946	8.73602	10.1511	9.57546	8.13831	8.06711	7.80841	9.98911	10.1971	12.6716	13.3563	13.4232	11.8527	12.0379	8.76075	10.2538	10.9604	7.59654	12.0125	11.8871	15.4179	7.46825
MICB	9.55336	6.80886	14.7706	18.4499	7.81843	12.328	8.97811	12.939	7.67754	7.93435	4.10576	7.14715	13.1702	4.48995	6.39988	7.69708	8.89325	7.78969	9.57308	8.38406	8.83362	3.18013	8.05998	5.34845	7.09508	7.71608	10.2136	22.5007	8.4693	8.53472	11.1122	13.4588	9.67337	2.01498	12.8792	6.67774	13.8767	10.1807	8.32608	19.2761
GUSB	8.42117	9.80157	12.0163	9.44817	12.2835	8.25707	15.1047	11.4537	15.2202	9.9819	8.02019	9.26176	10.9224	8.71956	9.42861	10.1047	11.6205	7.31823	11.4349	8.0786	10.2431	10.977	10.1943	6.90359	8.11446	11.587	10.7227	14.7449	10.4927	12.4734	10.3784	11.2221	10.3399	10.7002	9.61799	13.9434	9.69744	8.65787	7.70895	10.6868
SERPING1	55.4635	93.1371	20.177	13.1096	104.759	39.737	19.4649	93.0889	148.071	80.4312	38.8487	61.2687	66.9212	25.9858	48.972	86.3038	139.756	100.32	174.564	37.1255	75.2978	49.1736	92.0001	44.416	24.7666	98.2713	36.4409	31.1063	45.7389	57.8779	28.3856	72.7513	104.45	18.8369	49.7552	67.5612	46.4939	29.7824	16.1216	25.5282
MIB1	20.237	17.7156	13.2124	9.39509	13.3477	12.6459	7.11967	13.3458	14.217	12.6481	11.4261	10.0587	13.9252	13.5058	12.7592	10.8485	10.314	10.7394	13.8019	10.5613	9.38812	14.3793	10.6042	9.20088	9.55338	10.6168	16.5243	11.2098	13.5788	13.7677	18.6659	14.4942	11.4317	13.9963	14.157	10.163	18.1053	12.7951	6.61906	7.20083
FGF10	10.7744	9.59115	12.9337	10.9201	11.9964	13.727	12.0197	13.5783	11.3549	8.41292	3.94423	7.29768	6.26645	4.27797	4.53193	6.724	10.0626	5.79167	8.12264	7.67263	8.74297	4.93507	7.07842	5.00571	6.65507	7.53829	9.37481	12.6148	14.8568	12.3559	7.47589	13.895	7.8397	6.04493	11.5399	8.94356	15.8857	12.7232	21.1379	12.6603
S100A9	13.0264	16.7332	14.7963	8.119	11.8455	13.1532	12.7899	14.2802	16.8739	30.4524	85.1227	15.1553	10.1725	18.5911	30.3956	14.1913	9.28575	12.2536	16.5432	10.9815	24.7346	206.27	12.8652	10.8011	9.40612	21.0685	22.5775	8.53069	15.0245	21.8451	10.1117	17.4948	10.6974	11.0365	10.5152	14.1217	15.0477	11.1868	8.32608	11.9589
FANCA	8.33939	7.8867	14.0747	9.97173	11.2248	11.9994	9.32638	12.3834	11.9334	9.63595	4.60928	8.41678	9.80988	6.85023	7.3961	7.30899	9.46752	6.73359	9.12952	11.8315	8.0323	4.4923	8.26635	8.12044	15.3217	7.77927	9.40284	15.9682	13.3803	13.2695	9.08596	12.4716	11.5415	11.8572	15.0709	7.59654	9.64296	14.2441	11.4409	7.20083
TOP2A	12.9949	9.01837	11.41	10.3886	15.3964	14.6084	10.6326	12.4368	13.6804	8.71716	7.0664	9.97351	12.4375	11.3157	11.7032	8.18728	8.5512	12.4285	11.2602	13.0858	7.26524	3.44876	11.4648	10.4042	15.8935	10.5343	21.8796	7.20083	8.57139	18.7677	11.245	11.8355	11.0299	8.74032	7.31738	10.4812	14.5339	13.0847	8.46875	10.438
BCL2	16.8946	14.2616	15.2081	17.44	13.7382	15.6481	13.7298	15.0088	15.9006	14.3542	7.49127	16.8064	18.0277	7.3877	12.1981	12.2245	15.9573	13.189	12.5222	18.3664	12.7809	8.66289	11.5465	16.5571	15.8864	9.7159	15.6331	15.9006	17.9726	18.1288	11.9358	19.6853	21.278	10.4128	17.5617	13.6405	19.1462	13.5679	15.0116	8.09911
PEBP1	35.381	28.4635	15.1357	22.9737	24.9144	16.1953	29.483	19.2727	21.7602	25.4985	43.6881	22.8114	28.344	59.1881	33.5963	25.753	25.1967	24.8138	32.6301	24.613	22.9928	33.6268	26.8841	21.0851	23.5535	25.2102	32.8997	13.0146	12.8431	26.1091	55.6699	29.79	26.221	42.7715	25.1636	24.0037	27.1815	18.2414	9.60327	16.9375
ROR2	14.8434	10.4759	14.9188	14.6621	15.2625	14.1123	13.354	17.0705	15.0116	10.7397	4.73688	7.74658	18.6053	4.34468	5.55961	8.94974	11.9745	5.95653	15.5243	8.41475	8.38332	3.25593	8.62972	6.88545	7.47382	9.37387	12.7029	17.3959	19.4187	12.2078	7.14959	17.4712	7.04874	8.78469	10.9239	16.0259	19.9743	12.39	12.7959	17.1575
SOD2	38.5932	19.7261	10.9309	17.8557	18.1035	15.2202	14.0299	35.9676	47.1309	139.228	86.1213	47.1373	29.6146	36.9195	57.8666	48.0123	22.1311	80.9489	63.2436	39.9333	47.627	138.964	41.3315	56.1529	26.9391	38.9424	22.6776	12.5763	16.0526	16.8822	24.2906	25.3332	32.0053	26.2359	22.0714	41.4361	25.3194	12.9102	8.67061	11.0214
PVR	12.307	9.86962	13.5081	9.57944	12.7182	12.6324	9.70325	13.4423	7.99524	9.46485	6.96238	7.30022	11.3856	8.85458	7.58951	6.42977	6.92776	5.72966	8.9955	6.58029	6.57293	6.59237	7.18816	5.71658	6.52133	6.05212	16.9182	12.4923	10.8088	13.5775	8.40848	14.4503	8.94731	9.22207	10.6939	12.207	9.90396	13.0757	8.62189	10.0893
FAS	9.16609	10.5174	14.4154	9.35642	12.7135	16.1909	8.90511	10.7587	7.8091	10.6421	8.12869	10.7095	9.30011	7.62246	7.91636	8.60697	9.93356	8.00934	8.73529	11.0695	11.2747	6.42835	8.46021	11.7901	9.68817	9.08026	14.0055	10.7744	11.6103	9.25597	6.2751	12.7602	9.7273	7.9447	11.4789	10.655	9.01539	7.98298	8.46875	9.30343
COL4A6	23.1648	8.04067	11.809	6.60264	7.45359	13.4478	9.83443	8.51326	16.4911	8.99364	5.72802	4.83042	17.5779	5.68425	6.40035	5.6693	8.13202	4.58929	28.86	5.2294	4.56404	6.05386	5.83023	4.1097	5.00567	5.11041	12.3374	8.46875	12.6671	9.63858	7.72564	11.4723	6.4592	8.40126	7.50838	5.70119	13.6097	11.8871	7.70895	7.8091
MYBL2	12.0071	7.95419	10.5187	9.04383	10.5623	11.464	15.6253	15.7233	9.3797	8.78126	4.87116	12.1655	9.81546	4.516	5.22759	7.69139	8.18058	6.10369	8.92867	17.3586	9.33409	5.71537	8.09509	12.7615	26.4046	8.57877	9.53348	9.9352	13.3174	13.0501	6.20169	9.93569	7.3659	5.11103	10.7117	9.46324	8.89185	13.4499	9.25941	7.91055
SLC11A1	9.327	11.1304	20.0562	18.4729	14.6314	15.4394	17.4097	18.115	10.8801	15.4558	4.84168	8.1674	14.643	4.77538	6.01428	8.31186	9.56934	5.91462	9.23683	9.97971	9.55895	6.14776	11.206	7.60545	9.43039	8.38743	9.11737	16.2723	16.9439	13.9204	7.65409	14.9666	12.5163	6.76081	12.5814	16.5837	14.8803	17.5478	25.9473	20.7773
ENTPD1	20.5652	18.9621	12.2883	10.9421	14.414	16.7374	10.9194	10.9878	15.452	13.9195	4.64965	13.9979	23.8238	4.27693	6.57368	13.5308	17.9151	15.6879	20.7921	11.5182	12.4617	8.5173	15.7764	13.3138	13.8839	12.349	7.28607	12.1185	10.0919	11.3525	6.37244	18.889	24.4316	3.97827	13.9175	14.5429	18.0308	10.7682	14.5558	11.3198
PBX1	19.9425	11.5361	13.1065	10.6659	15.7481	15.274	14.715	16.4881	10.172	10.9903	13.2719	9.22478	20.3287	12.3648	9.68885	8.49738	12.543	5.2904	19.5635	10.3731	11.3336	13.5537	11.1722	6.70705	7.04	10.5298	11.9198	13.8423	15.8753	11.1639	13.5157	16.5021	11.5313	12.6194	15.5883	6.18278	16.954	12.5891	8.36014	10.6868
FUT7	10.9693	8.50485	14.0923	13.0359	10.2425	13.8666	10.9476	15.4559	8.46875	9.21165	3.47554	8.89779	11.0805	5.02804	6.36003	9.17613	9.7023	5.87175	7.26586	9.38661	8.05957	2.61367	7.40538	9.65298	8.54055	8.17865	6.14332	13.5748	13.7612	10.1269	4.93225	10.0404	9.82503	5.02285	10.8997	11.7886	11.3767	16.2001	10.6363	16.7054
LCP1	10.9077	12.7451	13.0256	11.1468	13.5858	10.5383	12.4726	10.4898	12.1185	23.7853	14.0107	52.5911	14.3683	11.2102	20.442	52.5956	18.8411	61.6436	35.101	58.6783	43.406	11.3021	51.5323	71.5536	73.6476	49.5443	7.12602	15.9006	13.1637	13.7119	9.03021	12.4724	17.8759	4.61464	11.279	17.2284	14.5339	14.2016	6.41811	17.2635
CTSH	13.7307	36.1881	14.8449	24.081	18.3732	17.1904	24.4274	17.8261	11.9334	26.0517	32.9529	49.3383	14.3273	38.0901	34.0687	40.6402	27.3881	40.5098	19.9141	37.7136	39.2043	12.8115	31.2307	61.1397	40.6778	32.2808	33.2014	20.0697	13.7061	19.1937	37.4123	13.9779	28.6054	38.7404	21.5755	22.3293	15.0736	13.9298	13.0683	12.6603
JUNB	10.3129	28.8867	14.579	21.0865	12.9587	10.4133	11.5316	27.7871	46.9068	38.6848	39.4152	45.5148	36.9303	35.9417	62.4226	35.3527	32.8535	19.8449	16.8914	41.4226	40.4963	15.9795	16.5611	40.7474	29.3999	18.3838	18.879	15.0159	14.3355	12.3504	9.93882	18.047	14.1849	21.0857	15.0709	12.4287	11.4465	11.5389	12.6529	18.1737
IL13RA1	16.8573	14.2357	15.597	13.3466	14.7186	12.0672	15.6349	14.6133	17.611	18.2708	18.1012	14.4446	13.5726	16.7924	15.0387	19.5186	15.2751	18.0732	22.4399	14.1626	14.0532	19.3575	19.5539	13.8446	11.5187	17.4927	15.4559	14.2757	13.617	14.75	18.7095	19.8325	13.4933	19.6411	14.217	16.7668	13.6097	13.5329	9.95991	15.0589
DTX3L	14.6457	13.2415	12.8732	9.39509	11.3455	11.8156	10.1142	13.4592	8.0536	13.1447	20.4537	12.3863	13.6077	13.7681	15.8111	13.6635	11.3595	12.1313	14.0152	12.2462	13.8475	18.0595	14.6959	12.0729	13.2058	11.4373	14.1449	13.2851	11.8427	11.8687	9.56999	11.9809	12.8677	11.0456	10.9279	6.61317	10.4905	8.63455	8.53817	10.6868
TNFSF13	15.4179	12.4732	12.6646	17.4108	12.9425	16.6495	13.1168	18.529	7.8091	10.0718	7.50827	9.39883	12.0028	9.94185	8.3524	7.61999	10.9163	6.61507	8.73103	11.7922	8.27357	9.82343	7.77991	9.11285	10.2188	8.73109	12.0834	9.78903	15.3112	12.0591	13.0603	14.6409	10.7809	9.02715	12.3363	11.7886	19.4924	16.7296	16.8573	21.8831
IGF1R	22.837	15.9225	15.4433	16.1664	17.8557	14.7732	16.7806	14.5066	16.3716	12.3115	25.4986	10.7328	16.9678	18.7557	19.8763	8.76493	15.3709	8.92816	16.2579	9.49774	12.3088	21.7778	10.3768	7.54308	8.8435	10.5754	15.0418	10.9144	15.1616	12.3516	14.4246	15.5379	13.6466	24.3995	16.4547	14.0221	11.5824	16.1081	9.60327	13.5964
ITK	14.3652	10.219	15.0911	11.0494	14.821	13.9975	10.6652	12.4202	13.8423	12.8026	4.66704	10.0516	11.1492	5.17894	6.38022	12.332	11.1796	18.8427	10.0215	10.7954	7.34437	4.55066	14.1112	12.1785	9.94046	11.5387	6.41798	15.562	14.4999	10.9382	7.65409	11.397	13.2788	4.65247	10.8665	8.84737	8.21964	11.4894	12.9414	17.7105
GLI3	7.95032	11.5762	14.1991	17.532	12.1152	11.4209	16.7806	12.6713	12.3766	8.55239	7.92388	8.04372	11.0336	7.87394	9.72852	7.18595	8.64767	7.24091	8.60287	8.61029	8.66171	6.66708	9.72848	6.00923	8.2194	6.59035	14.3853	14.3564	15.8378	10.1889	8.52531	12.8744	10.3328	12.6431	15.0607	10.6173	11.872	13.6272	13.4221	12.3766
SHC2	14.0346	11.9806	12.0143	13.0359	17.3229	19.7642	16.6525	11.1019	10.7744	11.1695	3.81095	7.56272	12.707	4.1467	6.57986	8.12571	12.0323	6.24237	10.2958	6.97315	8.9553	8.14555	10.2056	5.40708	8.18791	8.39	6.96012	17.8761	15.8227	11.1628	7.62656	12.2297	13.7795	6.74404	11.9847	13.5416	11.0769	11.8871	16.8842	19.0504
KLRB1	7.43291	8.7653	13.0268	10.342	10.796	10.0306	14.9263	12.7467	10.5498	9.07403	4.06772	7.52586	10.7974	4.08906	6.40875	11.1167	5.29934	9.69063	10.905	8.48635	7.89615	7.85387	10.1952	10.0032	6.79591	10.9283	6.96012	16.9526	12.4029	8.16247	7.96753	11.3189	7.72522	5.34429	11.7175	8.31523	12.207	11.0475	6.05926	7.46825
TICAM1	12.4669	8.86504	13.4051	12.1875	12.2455	19.8426	11.4407	14.4164	9.60327	8.24883	5.49077	7.4805	9.81546	4.12225	5.63542	7.88423	7.54338	7.48799	8.85299	8.14902	8.21841	6.11322	8.0652	7.10004	8.22118	6.76878	9.27398	14.9498	15.2147	10.2516	7.42172	12.1862	9.60888	9.21459	11.4266	7.98812	8.62189	12.2186	9.60327	12.2759
HMGA2	14.1414	8.29549	12.7341	10.6852	19.6711	13.9177	14.4208	12.7589	7.88246	8.49635	4.81031	6.82131	10.9624	4.02865	5.15476	4.61638	7.66218	4.46303	8.21648	6.35698	6.08519	3.36257	6.68952	5.93293	7.065	5.94911	6.74745	12.6921	15.6339	11.4004	30.901	12.4546	9.79847	4.71575	12.3222	5.07398	7.12356	14.1848	13.3788	17.2957
CXCL10	5.50195	7.81697	20.859	15.216	11.8633	12.9595	11.0711	15.9006	7.99524	10.4629	5.9475	6.54811	8.8521	4.51064	6.3077	12.7306	4.48943	12.0308	8.72363	6.42224	7.29613	3.53096	7.90111	6.62532	7.56931	13.5566	7.64611	7.52947	14.3212	11.2343	5.92425	10.502	7.938	3.54584	10.6399	8.96231	11.4237	10.342	10.172	15.2066
GRB2	16.8573	14.9912	11.8525	15.3964	12.3969	14.7977	9.93454	15.3409	12.7641	15.5786	18.2882	20.9091	14.5026	16.7504	17.1465	21.2661	15.4399	21.5528	17.4485	23.7864	24.7255	16.458	19.2221	23.9486	26.0097	24.8409	16.571	7.87312	12.6406	17.3333	10.4159	13.0744	12.6518	12.6626	15.3677	12.1077	13.3047	13.8009	14.2523	11.8364
BIRC3	12.2133	10.3703	14.1284	11.0039	10.1468	16.0892	6.97122	12.9417	7.10848	16.958	8.16006	23.5942	15.8172	8.47581	12.2484	19.4391	14.1821	25.4379	11.7444	24.8734	14.6962	17.3095	18.03	28.6609	27.8431	15.0432	8.4072	14.6018	15.1694	14.912	10.3147	14.3195	13.2263	5.84137	9.82549	14.1371	17.8279	14.3269	8.36014	9.50155
NOTCH1	12.2179	18.6491	15.8622	24.7532	13.8244	13.0395	17.3508	16.2149	11.7804	19.658	14.0122	20.7048	12.1587	20.9453	26.6587	20.6493	20.5223	18.513	18.9946	17.9889	21.4818	13.652	18.7226	21.386	21.5624	20.3456	39.4677	15.0159	15.0062	21.8927	19.5365	14.6708	20.2653	30.6173	21.2439	17.3697	10.8286	22.1705	14.7449	15.0589
FCGR3A/B	11.4185	11.7298	15.9632	8.42117	15.5951	20.6478	14.7982	15.539	12.0504	23.9845	7.8652	11.566	14.9775	6.35826	11.5716	19.2645	17.7461	24.5994	19.8736	12.2376	27.7817	13.5753	24.5792	10.9979	11.4385	28.0037	18.3556	16.2396	17.405	16.4504	11.2957	14.1244	22.7196	5.88563	16.5066	13.0877	15.0194	17.6586	18.1327	20.8104
SOS2	13.1755	14.6401	12.0464	13.1096	8.1655	14.7732	11.8124	10.7132	16.5058	10.9531	8.53276	9.24624	14.8635	8.65568	10.6077	9.33125	10.6464	8.58123	8.98933	9.44971	9.1757	12.5179	8.2701	7.42378	8.52078	8.34239	6.90968	12.0008	10.6501	9.31933	9.66384	12.521	8.88003	6.83774	7.84749	12.9299	11.0769	8.90013	10.4145	8.57877
ATR	13.1164	12.2702	15.6359	14.1146	10.5671	18.331	13.2162	11.6386	14.5558	11.6142	14.1719	10.9657	14.3664	14.0845	14.3067	11.8491	13.6504	11.9169	12.2085	11.7155	10.4312	8.97617	12.7494	12.5028	11.8102	11.1837	15.3397	14.8658	13.2051	10.9201	15.9428	14.2287	14.7586	16.8994	15.9933	8.93413	13.6097	10.2065	9.60327	8.57877
TAPBPL	11.2029	14.9728	16.7051	19.4681	14.6257	12.9187	14.615	15.156	14.2757	13.4467	11.6205	12.3157	13.0637	12.8114	12.4091	12.6554	12.6594	11.1855	14.0657	13.2169	12.9717	19.1329	12.715	12.281	12.9099	11.2155	14.3853	15.4746	17.0649	18.2813	15.6104	12.6264	21.6365	17.2212	17.0465	10.7648	11.0769	16.355	13.742	21.2536
GLS	18.5598	14.1194	9.43378	7.51079	7.63126	16.7806	12.4213	14.9417	11.2662	11.2993	5.74529	12.6387	16.0702	6.12837	6.52975	11.9312	12.7736	11.8324	13.6367	15.8482	11.3339	7.89825	10.6428	15.3744	14.5691	12.0413	12.0137	9.09493	7.26885	10.2463	10.2308	13.5328	11.8272	5.30556	11.0512	9.75954	10.7406	9.87204	11.0313	11.3198
CKLF	18.8954	15.4028	18.3678	17.201	15.7989	14.5558	19.1587	14.5446	10.5498	17.8316	15.2615	16.4323	14.155	13.0335	15.56	23.1711	15.9077	22.389	17.9933	15.7001	18.273	10.1882	22.0313	18.6695	17.0444	20.6218	16.1572	22.6715	17.6311	12.3937	15.0136	14.3623	17.3824	10.9473	16.1982	16.9923	9.29767	18.3629	14.7449	16.7203
TBK1	17.2847	10.0589	13.6039	15.1768	12.2849	13.1605	14.7813	11.2904	7.87312	9.91886	7.51446	9.3912	13.7675	8.99311	9.62109	8.88105	7.51296	9.9905	12.0296	9.49374	9.44841	7.89825	10.4606	8.91007	10.6261	10.3131	9.40284	10.0732	10.3587	13.4374	5.74439	13.5908	11.3534	11.0235	12.6268	8.15823	22.4005	8.77816	9.25941	8.57877
PSAT1	9.67338	12.9846	14.0947	13.808	14.3401	8.00639	16.6252	13.9202	15.5691	9.97844	8.47916	9.48826	11.2783	10.4871	10.6534	7.40582	9.03429	7.77419	11.4117	10.7568	10.0394	10.4547	6.88398	8.4204	9.7146	5.90186	17.4252	9.97742	12.5675	13.568	10.1426	15.3575	8.28987	6.12724	10.5214	9.25116	10.5553	15.3379	16.1216	15.7713
ID1	27.021	60.6249	44.0374	91.369	77.8344	66.6581	63.434	94.938	39.6467	98.9893	42.6222	31.7893	37.9888	77.9839	84.9879	66.1753	84.3688	45.2875	50.5972	34.0113	39.5801	43.1959	58.1624	25.7648	31.7324	49.8071	111.261	105.647	115.281	130.377	115.309	63.6215	141.965	199.574	184.403	137.935	64.4269	129.96	103.324	65.5261
INHBB	7.52947	9.24354	13.1312	12.2379	12.6234	13.1821	14.9263	13.6841	9.80778	9.23016	8.03568	6.10683	7.55789	7.00877	5.82352	5.57697	7.02402	4.55478	8.33219	6.76589	6.33016	10.4649	5.30534	5.29602	7.05962	6.37169	7.8159	6.89267	13.0578	13.1283	8.67728	14.7036	12.3029	7.14345	9.964	13.6405	10.9693	12.2247	11.9631	9.85441
LY86	9.60327	12.913	20.9856	19.2533	16.9804	17.0138	13.9424	15.3642	11.6846	12.4169	4.9606	14.748	12.262	6.78226	6.01591	10.9638	13.2372	9.40315	12.634	15.3415	12.905	5.74554	12.3498	14.2109	18.7763	11.0005	10.5978	15.1911	18.2795	15.1202	7.63782	12.2308	11.556	6.15425	12.478	8.72613	16.1882	14.3206	15.0964	20.7773
KLF4	8.19924	13.6299	11.5536	14.716	14.0308	11.7492	9.80713	12.805	21.6918	14.2842	14.2311	8.38492	10.8315	10.5708	9.52071	7.60901	15.9723	4.83928	7.09115	6.95083	8.22751	10.9438	9.35668	7.06807	6.30881	6.40379	8.96008	14.4145	14.8613	12.9949	19.0531	10.3184	11.2939	19.2266	13.3784	11.2562	10.0326	11.7438	18.1327	13.003
SSX1	69.8647	142.986	18.1813	18.5649	43.8808	18.2853	32.3212	164.19	43.8808	106.771	138.078	292.375	113.987	41.8003	83.5551	99.2397	56.3362	101.595	52.9112	399.813	250.131	190.808	77.3831	276.093	394.717	78.7077	48.8558	35.2518	74.9762	81.0157	24.57	16.5521	49.0117	25.1872	45.5444	54.5235	11.564	80.5674	129.166	77.2381
TTC30A	9.41846	6.58166	15.3248	13.7028	14.5773	12.8216	16.8178	12.0939	11.6846	9.08584	16.0156	6.80155	15.4937	15.0375	5.46662	6.57681	9.24964	4.63218	9.47409	7.27536	5.4715	7.25684	8.32077	5.02058	6.51445	5.38613	7.39066	14.8828	16.0245	10.4145	12.2499	11.8235	10.7485	5.07398	10.1018	6.70505	23.2732	10.7248	9.3797	8.57877
DSP	11.5061	12.5976	13.1294	17.7756	16.4415	16.9699	24.9197	13.1763	8.1655	9.83572	44.5467	10.5737	9.65051	42.4337	29.3877	6.52883	9.39702	5.72546	7.797	8.24895	8.38381	38.3404	7.36718	6.2112	9.68304	7.29525	26.1528	17.2516	13.9357	15.3907	24.5054	13.0113	13.1143	44.7778	8.45296	8.4612	15.1723	13.1346	15.7854	14.217
CD276	16.031	13.2204	17.171	12.8168	19.2197	15.2278	15.3786	18.935	17.9581	11.1091	10.3191	11.5815	15.9542	9.81333	11.9408	8.9597	12.2435	10.32	10.8208	10.4535	10.2956	13.5416	9.88136	9.78678	10.1697	9.81063	16.3124	16.8766	16.125	16.4649	11.0551	17.1876	12.7804	12.8987	14.1905	18.1165	15.4816	12.2502	16.9901	17.4678
CCR2	7.70895	8.72821	13.3198	9.04048	10.342	10.2924	9.57881	10.3622	7.70895	9.65745	4.01732	8.00204	7.26555	3.76298	5.46892	12.3999	9.02253	9.04266	9.91981	8.94658	12.1204	3.74008	13.4325	9.33717	6.2073	10.159	6.20356	15.0964	13.0097	11.6918	7.68572	10.3844	10.0766	4.65247	9.65534	11.1019	14.5101	13.5397	10.2554	9.72803
GPT	13.7079	12.375	16.1211	12.2449	14.7785	14.4943	12.207	11.9522	11.5245	11.1989	6.77917	8.59232	16.9716	9.09465	7.42365	9.28897	10.3945	6.93271	8.48301	10.4529	8.93363	15.0534	9.68231	7.40105	9.10753	7.04491	5.6648	19.3861	17.1319	13.2581	15.3082	14.2809	12.501	11.4244	17.0806	13.2263	10.6802	16.3827	11.1746	10.5025
RIPK1	14.422	14.2756	15.1704	13.6309	14.3154	12.7886	13.0567	13.171	11.8364	11.9718	11.0965	9.53122	18.3744	9.73544	12.3155	10.6766	11.5916	9.23675	11.4427	11.8611	11.9876	14.0598	11.6155	8.97137	11.0729	10.3456	10.1308	15.933	12.9562	13.346	11.4265	12.3096	11.1448	11.0954	13.0632	11.7886	5.48464	11.6392	11.0313	11.9901
CCL21	6.7357	11.5716	7.36665	12.6924	10.4121	7.14781	11.5053	9.23582	4.13579	16.9585	3.26918	23.8662	18.0613	2.69777	3.28443	15.6151	14.1274	5.03358	6.05331	10.8397	40.9943	3.67556	8.78283	16.7988	4.8537	3.83478	6.0003	6.43836	9.086	8.21659	3.75907	7.78768	9.95681	3.02247	8.68626	11.3665	14.8059	8.03277	10.72	12.5686
GPC4	18.1624	8.01253	11.1438	13.1096	10.1264	14.8397	11.4951	10.7587	9.47167	8.30525	14.4532	5.67166	17.3584	12.151	11.034	6.1988	5.92384	4.21284	16.1283	4.54583	5.78761	8.59245	6.42256	4.16309	5.47973	4.99011	15.4559	11.4125	13.0375	11.8731	8.67948	17.5776	8.26421	9.48402	10.967	9.25116	16.2796	11.4758	8.1655	8.57877
DOCK9	12.724	32.1954	12.9173	14.5438	15.2493	14.0542	15.6268	17.5109	7.37247	18.4576	13.9791	11.6205	14.3513	15.6094	18.1305	13.6806	19.9022	14.0524	12.6546	11.456	12.0302	20.2876	19.6915	9.98958	9.29588	13.1435	13.4849	12.5892	15.3909	13.9291	17.3796	16.1512	18.0051	23.6344	18.432	18.0716	16.8423	13.463	8.06078	7.46825
CD83	13.715	8.58435	14.657	13.9998	11.5061	15.7577	10.188	12.4695	8.85526	9.16941	4.45132	18.4898	12.1732	5.14699	5.95968	12.9535	9.48917	7.92276	8.05514	20.1382	8.73988	5.6689	9.22832	18.3846	44.5707	7.34728	8.07347	13.3738	14.1265	10.9254	6.63339	12.9131	6.99813	6.69516	12.7685	11.1118	15.6085	12.9242	8.46875	10.438
CYBB	10.1149	10.5948	11.8933	10.2463	10.3038	14.1649	8.51642	13.6879	5.15208	16.3808	8.87996	32.5977	13.6398	7.41909	15.745	27.2223	15.1056	25.4538	22.8686	28.5487	29.9919	9.51671	17.8933	38.5184	26.9942	27.8923	4.95752	12.2869	11.5476	9.327	5.41838	9.66835	9.77541	3.82035	10.311	8.53057	10.9693	11.4343	11.5347	11.8364
MTOR	12.7037	14.1726	18.249	13.0359	14.8536	12.9595	13.4655	12.3961	11.4125	12.7744	12.2801	13.253	14.3932	11.9262	11.7986	10.6272	13.9668	11.2333	11.5174	12.207	11.2667	14.722	11.4367	12.0794	12.2837	11.6977	9.23582	12.2179	16.6516	15.158	11.4888	15.6756	10.4931	12.3105	13.0749	9.25116	9.90396	13.9659	16.5058	15.4042
UBC	167.221	144.352	24.7075	79.8103	80.0514	52.8976	81.9052	77.7817	163.598	170.089	255.208	137.429	154.664	249.127	227.512	200.865	166.812	208.839	216.679	116.807	75.6466	236.402	214.993	132.284	133.134	189.249	285.018	60.9179	45.6725	134.268	261.789	192.7	140.494	276.073	92.2668	125.474	53.9202	69.3406	16.9955	27.8775
DTX1	10.3095	8.39365	10.4212	14.4381	15.7028	18.5446	12.6393	9.9756	7.99524	9.93188	3.71217	11.8463	8.35503	3.59464	4.54925	5.94415	11.8845	4.19768	7.15896	14.632	8.80122	3.25593	6.42672	10.8057	25.9585	5.00285	4.25821	13.7802	10.8213	10.6371	5.89461	11.8003	8.42325	3.87343	11.8205	7.80214	17.8842	12.4458	13.4221	13.3129
CR2	10.4316	8.83198	16.8167	10.9211	14.4995	11.5405	15.6253	13.227	9.80778	7.88731	4.30132	30.1536	11.5438	4.21709	3.99699	6.05407	8.58264	5.93975	8.1275	36.4827	8.30576	3.96158	7.24658	26.8047	93.4601	6.57071	6.45424	12.2318	14.0221	10.9818	5.39888	12.7703	7.33287	2.97365	9.48877	5.45235	7.66564	11.1928	8.85526	14.9365
ACTB	880.789	317.089	74.9177	151.365	123.753	225.663	124.558	159.206	750.129	545.761	560.762	747.107	979.392	358.84	479.276	695.747	258.823	767.122	1042.55	786.591	722.833	444.003	616.312	883.144	888.231	645.378	405.95	175.66	111.976	318.631	275.86	902.636	247.581	275.92	152.077	240.614	593.559	220.229	110.687	145.24
IFI6	14.5558	12.2301	16.6603	17.6296	17.7309	16.3602	21.5475	15.2615	16.6263	15.5507	40.0181	10.5453	12.4485	16.8446	20.1229	10.3802	12.711	12.4705	21.3367	10.2831	11.4382	36.8111	12.8782	8.90307	11.127	11.3498	144.224	38.9456	17.2338	42.5078	19.0781	13.333	12.6464	13.7724	13.8441	12.0397	15.6085	51.2581	14.6752	11.3665
ZBTB16	68.6116	44.6186	14.7598	12.1384	18.4555	18.6967	12.7173	12.7316	9.72803	23.9763	2.65448	5.61142	15.5102	7.61512	5.67497	10.0424	8.1733	20.9718	15.821	6.12598	7.08385	3.77074	27.3686	4.96481	5.618	5.80928	8.29199	13.5748	13.4332	13.4946	15.4513	35.1814	26.3931	11.0052	27.2453	18.6838	30.8798	11.6964	11.4409	16.9375
MAF	12.6004	13.792	15.5982	12.811	16.3017	12.894	13.249	11.0275	15.1519	15.6143	5.93344	13.9389	13.8604	5.30631	7.94804	15.1276	17.8432	13.4631	17.05	17.2621	17.2989	9.68881	15.1657	17.0234	12.5899	15.085	10.0574	18.2464	13.5752	16.6077	12.5209	15.1914	12.664	7.44598	12.4548	15.1212	13.1755	13.2982	9.80778	9.25116
IL2RG	10.1149	12.1956	13.2394	14.3799	14.5273	12.7173	16.5002	15.7278	10.172	21.2174	9.73934	31.2589	10.1348	6.34872	19.9089	34.391	19.5043	33.2314	17.7951	30.3274	29.7487	9.61003	30.6805	43.0535	31.2513	34.9224	12.0571	9.8632	17.3519	13.3466	12.8461	15.4648	16.409	9.3192	14.0727	20.7756	11.2208	15.2287	7.99524	18.9433
KBTBD8	13.4221	4.78073	13.3782	9.744	11.2631	9.19692	10.4638	10.2323	9.60327	6.47041	2.76476	7.26196	9.72456	2.73282	3.05756	5.58652	6.03097	4.15665	6.25455	8.00336	6.20582	3.74008	6.08053	5.25296	10.0319	4.45165	8.67043	10.6964	10.6607	9.65991	6.31056	12.4632	6.74043	6.13898	8.68626	6.84784	11.8853	7.99972	7.70895	11.8364
CD55	13.2499	11.5167	12.0471	13.3888	11.7707	11.6118	11.3477	11.0956	8.46875	14.1603	22.6034	13.2413	11.2801	15.3813	21.8772	9.37975	7.20207	9.61706	9.26706	11.5466	10.6095	48.154	11.3449	10.1258	12.2703	9.91786	10.7838	9.72803	10.6886	10.2307	23.8143	11.2138	9.15316	15.8506	12.8805	7.54148	11.6478	10.9594	15.0964	10.438
RPL23	107.876	169.292	20.7892	68.9891	63.9389	27.0308	32.2708	88.0129	123.829	147.247	212.343	204.896	113.678	293.049	300.744	255.224	178.337	220.048	242.248	231.392	185.095	241.065	241.54	189.932	231.658	248.111	153.486	36.3939	32.8267	95.0871	267.95	121.6	158.22	306.881	105.211	110.171	57.9545	52.0186	24.3527	42.8388
RBL2	24.4166	27.7256	14.1497	19.5771	19.4613	12.1417	17.894	18.8155	24.2496	21.7334	23.2001	22.0456	18.5243	26.0055	22.7996	25.0596	21.1698	30.4584	24.744	22.7437	21.2676	24.8451	24.1886	28.1744	21.4047	25.2262	17.2088	14.8059	24.6861	18.2079	31.064	19.7135	24.8628	31.8087	21.9252	23.9173	18.3778	18.878	16.7894	14.7449
VCAN	10.8017	19.7726	17.1331	10.5291	17.7736	16.7203	13.8578	17.0229	16.9375	19.3468	7.56964	10.9738	17.1084	7.42098	6.29953	16.385	18.4752	10.9144	14.2981	9.68149	15.1378	5.46591	22.0768	9.78666	7.09432	16.5732	12.6713	15.7146	15.498	11.1815	10.373	14.7409	13.1869	6.79932	15.5646	12.0397	15.0489	14.289	11.6846	22.3492
VCAM1	12.2683	9.21447	11.5679	8.51698	10.9578	12.9072	14.4454	17.8007	8.85526	11.3646	4.45198	28.8911	12.9262	4.2503	5.28033	10.5377	11.7321	8.1464	9.23746	21.7058	13.3403	3.18013	8.56071	30.4425	17.7444	8.44149	10.801	9.28862	13.6037	9.08639	10.2888	10.6499	11.1361	4.0731	9.75603	15.4042	8.89185	11.0374	9.18412	12.5374
ETV4	6.67332	7.39273	15.5914	12.3459	11.6683	15.2357	14.4372	7.31238	10.5498	9.03458	3.80409	5.44476	7.07408	4.65241	6.45469	6.04533	5.35329	4.49236	6.31523	6.71648	5.36244	4.93507	7.36974	3.99718	6.71298	4.24119	9.73651	9.67338	10.5081	13.0945	8.12756	11.5106	8.75533	8.22608	7.93549	8.84737	10.0011	9.38495	11.5347	12.2759
PTGS2	10.5765	6.62583	12.5726	11.7038	16.0638	13.2684	12.152	13.2695	7.70895	10.8811	3.32817	7.06192	8.22687	3.46504	4.89342	6.30898	9.30763	4.02437	8.79875	7.1255	10.0305	5.46591	5.65456	7.3566	5.63549	5.38761	5.87518	11.2662	15.0338	10.1372	5.72122	10.7833	8.06644	5.11103	10.4747	9.79905	11.8959	9.99644	16.1216	8.57877
RAD51C	13.4018	10.83	16.7519	15.3313	16.0357	16.9699	11.4118	12.0694	9.02567	9.22847	7.54196	8.10242	12.6382	7.01212	8.54255	7.98984	11.0418	7.222	8.84058	9.24476	8.35757	9.55603	7.4352	7.65585	8.75038	7.34411	11.5529	20.5435	11.9004	13.0201	7.29368	16.0622	9.60888	8.71326	11.7057	9.12438	15.2214	13.3824	11.1746	8.57877
KRT1	12.5296	8.53929	16.9039	13.4441	12.6469	10.9846	15.0264	12.1589	9.72803	8.36944	3.35339	6.44726	13.8453	4.59221	5.30564	6.2406	7.15547	3.50342	8.29482	7.39358	6.24532	4.58797	8.16691	5.68255	6.93201	5.38856	8.09894	14.3335	14.1907	13.1417	8.00342	14.3213	12.2189	6.2342	11.3554	6.70505	14.1723	8.71216	14.836	13.3129
HGF	6.85394	10.2043	14.871	12.5691	15.1478	14.281	9.37135	13.959	7.17819	10.8255	3.27532	7.93927	10.9851	3.93326	4.5505	8.87562	11.3689	7.25807	8.75628	7.11036	11.6024	6.71575	9.43014	6.22498	7.74271	8.9683	7.53603	10.7744	15.2902	12.4484	6.06006	11.719	8.35991	5.26242	12.2714	6.05386	9.94488	11.9498	15.5443	12.0642
COL17A1	8.11962	6.55564	12.8032	10.2463	11.0526	10.4673	11.5893	11.2839	9.3797	9.29266	10.061	5.17542	8.40126	12.7852	13.0041	5.07631	8.79948	5.43281	7.18459	5.54948	8.04052	13.2922	6.36366	3.77861	5.74744	7.4831	18.7167	13.4007	12.1083	11.1526	13.4101	9.57794	7.3659	24.7187	9.62346	7.70208	11.0769	12.8833	9.72803	10.6868
MS4A6A	9.67338	15.3536	11.201	8.40776	10.7376	11.6118	10.8351	17.1999	17.0763	33.6346	9.66231	20.522	10.7083	9.85024	15.9838	35.4828	24.6987	41.7454	30.3843	16.4219	32.5645	7.88567	37.196	19.611	12.3756	39.4243	9.11399	15.3624	11.3911	13.7372	9.82902	14.9603	20.4892	6.90479	13.3597	12.9299	9.77694	12.803	11.0313	12.5374
PSMB10	11.262	11.6601	14.4672	12.5691	13.1422	10.7289	18.3783	16.1343	17.7837	20.2328	33.1994	18.967	16.3003	33.657	28.9407	26.0685	20.8237	24.1696	17.9883	19.9444	20.6239	26.4665	22.8786	19.0071	23.3372	22.8308	21.5646	14.7992	17.2212	18.6181	28.1529	13.8629	16.5072	18.2798	17.3975	13.0567	11.0769	17.2338	14.3564	10.4052
GOT2	13.1164	13.9957	11.3855	13.7079	11.8799	10.3185	12.2125	14.9278	12.5374	13.0415	19.9488	13.354	11.0523	23.7588	16.533	11.538	9.03429	10.4136	15.3262	15.1975	13.3501	21.2374	13.2846	12.3465	14.4124	13.3117	26.9343	9.83872	13.6684	18.8411	25.7601	15.8097	11.9214	29.7182	16.0435	9.92635	10.356	14.6166	12.6716	10.438
ECSIT	11.5347	12.3115	13.2948	10.9421	13.8973	11.9019	13.9989	12.5683	14.0346	11.9635	7.74513	8.74833	10.2681	10.7411	10.2539	10.079	13.736	9.82527	7.24474	9.28647	8.0536	13.7022	10.1802	7.74988	10.2723	8.75828	11.0089	16.3083	16.4035	14.6895	14.5249	13.5342	12.9185	13.5762	19.5463	15.9521	18.6416	14.8657	10.172	14.7449
MAGEA3/A6	18.8632	13.9846	13.4271	8.92506	16.4455	14.9607	13.0514	19.9151	11.391	14.82	10.1318	13.8403	20.4316	9.72612	11.2968	11.5094	15.9866	8.5556	15.7054	13.9762	13.5355	18.2501	12.3408	13.0577	16.7363	14.2133	11.9869	15.6675	16.3425	15.3569	7.81774	14.6302	17.5881	12.8275	12.5269	18.6468	23.1356	16.5018	9.80472	15.5383
ROPN1	10.4209	10.5475	16.0313	16.0493	16.5768	14.8198	15.3246	14.8501	11.6846	9.72119	6.27049	8.96728	10.3968	7.03698	8.02675	8.34242	13.0675	7.4579	7.63006	10.0236	8.69403	5.39101	7.92862	7.66008	10.7122	6.15187	9.4325	14.8987	16.8175	13.4608	7.81709	13.1008	9.5549	7.96976	14.6348	13.83	14.4157	15.8193	21.4811	13.003
PTCRA	9.54663	11.4996	19.0259	14.3404	13.8111	12.4488	11.519	15.1096	7.17586	9.17551	6.63735	9.37052	10.1463	5.21678	5.52479	8.12978	10.6295	8.67213	8.01133	13.0975	9.91276	9.29875	6.86562	10.4848	14.1566	5.22337	7.87997	20.7535	16.511	15.4353	7.87057	14.7923	11.4995	10.0749	11.7883	16.9417	15.2733	15.1209	26.009	18.9014
CD3D	10.8531	14.8102	17.7679	15.5875	16.8423	19.1253	14.0853	18.1656	15.4816	21.2646	11.3259	23.7179	17.7965	10.6153	18.1013	29.7933	18.227	32.6978	21.5471	26.3693	20.3651	12.1378	26.1915	34.9186	18.3723	29.1772	12.608	12.0884	15.9848	18.5598	11.2957	15.77	16.8658	8.27686	15.3223	19.1894	15.9988	17.3771	16.2796	14.1014
MAP2K1	14.1371	10.4066	15.0575	25.0941	13.5627	14.3714	13.3408	15.5433	11.1746	15.1542	10.042	13.1739	14.6329	10.4395	12.0062	14.7225	14.5134	14.7852	12.307	15.6088	13.6472	15.7217	16.0351	13.9382	14.4568	12.7418	12.5748	14.6094	12.1901	14.1468	11.9352	15.276	15.8102	11.3281	12.3438	14.9982	15.6334	17.1284	8.85526	15.4179
LY9	12.6004	9.68998	15.2329	11.2382	13.2753	15.1175	9.31153	11.9765	12.3766	11.0025	4.28087	13.7673	11.5277	4.77322	5.46572	12.4433	10.0461	11.6252	9.97429	14.497	11.3553	4.55066	10.6801	14.107	16.7204	8.78202	4.86392	18.0226	14.5032	9.06384	8.21272	11.6652	10.3742	5.11103	11.1537	8.15823	10.9693	12.4002	17.2438	9.50155
GTF2H3	11.9334	8.94946	12.2221	6.57889	9.50155	9.36324	12.8826	11.0275	8.46875	11.1822	7.94528	7.74816	10.3325	9.88806	9.04504	8.38711	10.0778	6.95606	9.03602	9.05321	7.77098	8.81955	7.50296	7.5393	8.71947	7.05162	10.902	9.21788	12.5231	17.0763	12.1825	9.95021	7.56246	11.6326	11.0351	6.79216	12.724	10.8243	15.3449	11.1746
MPO	14.0346	11.1045	18.5857	11.7511	16.5294	19.3358	15.9993	14.417	8.7339	10.4896	3.97818	7.72223	12.5641	3.93313	4.57169	7.13971	10.2711	5.72706	8.9564	6.89952	6.86889	3.60616	7.09444	6.13517	7.76131	7.03413	11.5476	15.9006	14.4476	17.2512	5.81902	12.7405	9.34094	5.61977	14.5197	10.731	14.5504	13.154	14.0346	20.262
CCL18	5.51563	11.5227	13.333	12.3766	15.6717	13.2984	12.5694	20.1461	12.5374	20.1999	5.30051	22.4977	8.60276	6.06264	3.79796	12.1982	12.7554	18.8139	15.8188	15.0345	57.7811	14.3106	9.27537	31.1865	19.5484	27.4961	4.72798	13.709	18.7441	11.1746	12.285	9.53	12.2529	5.03744	13.0127	13.6309	25.4407	9.70692	20.3946	22.7171
ITGA4	12.0504	9.9109	12.1486	7.09084	11.1929	10.9403	12.1867	13.2833	9.18412	13.0896	4.76749	15.2701	10.75	5.58149	7.04807	16.2908	9.66676	18.7983	12.466	17.2318	15.8555	6.14776	14.8277	19.51	13.8588	19.5879	8.10616	12.8158	10.9377	14.2149	5.69768	12.5626	12.7809	3.82035	12.7136	9.79905	15.0116	14.4209	10.5498	17.1575
PDPN	14.5273	8.35386	15.7555	11.9827	13.2614	10.6511	12.4463	11.5053	10.8628	9.76812	8.18239	8.77349	9.23271	8.5227	10.5111	7.43228	7.85229	6.6769	8.7826	6.61668	9.15109	7.54148	8.89175	8.13525	6.13491	7.57977	14.6832	13.3466	12.252	15.0936	8.40904	10.2545	7.84331	7.58583	9.10097	10.295	13.4775	9.42974	8.46875	16.5843
ARNT	16.6032	13.983	15.1633	11.8437	17.1665	12.2103	13.8933	12.1698	10.3042	12.5004	8.91399	12.2096	15.0536	13.9712	10.6852	10.9639	15.5978	11.6397	14.0221	9.97886	14.0935	8.11202	11.0441	11.6713	12.7263	13.1055	13.0946	11.666	15.4402	12.725	11.5904	16.1513	11.2158	13.9387	13.6103	18.6838	10.7406	13.7412	16.6677	13.1096
HLA-G	8.86283	13.2137	13.726	12.5861	13.8319	16.4129	17.0158	17.6863	10.1042	13.6418	7.81828	11.2996	14.5655	10.163	11.7802	12.0753	19.2742	8.21006	14.0163	13.8529	10.1097	7.82995	12.2815	11.4773	12.6743	10.748	17.9425	13.8758	17.3452	20.737	8.18715	12.4967	12.4877	9.71334	18.4166	10.2521	13.7794	15.4873	23.1728	25.8631
IL33	10.2554	14.9662	16.1635	13.4441	13.3089	14.8878	14.4612	15.8977	14.9028	20.568	35.441	16.0943	14.5368	35.7702	54.4673	12.0971	22.0682	9.44785	16.1734	12.6789	20.1973	41.9186	17.1726	10.763	10.6699	15.4406	63.8034	11.8364	12.8316	32.7584	32.7334	13.673	14.0318	29.4099	12.8081	11.4307	15.4816	17.0625	13.4221	11.8364
PIAS4	6.94299	9.39845	14.067	10.0695	15.0589	10.0556	9.1944	13.1168	10.172	10.596	8.74225	8.74774	10.0494	9.914	9.73011	7.31039	9.61245	7.43873	8.25974	9.36747	8.22432	8.55179	8.79172	7.6752	8.8592	9.60372	6.20356	11.5245	15.4816	12.6402	10.373	11.9287	8.9283	7.79469	9.44085	13.0567	6.77684	12.8093	17.6548	19.0504
FLT3	9.67338	6.57195	13.1402	11.7699	9.3797	12.6494	10.1713	10.5944	9.18412	10.0926	2.9285	5.73519	9.5031	3.61197	4.79839	10.0578	8.48439	11.9823	9.61239	6.58415	6.39871	2.52008	11.4583	5.73174	6.57338	13.7874	6.74881	14.9443	11.4125	10.6371	6.36229	10.7587	9.26481	5.4894	13.7552	7.10215	6.73876	9.35544	15.9402	12.2759
IRS1	17.1188	11.3144	14.0531	13.808	13.668	16.847	6.55435	9.70325	15.1347	12.8459	7.08466	8.60639	12.5083	6.3112	11.5481	8.81698	7.81044	10.0162	11.7901	8.26647	11.2619	4.65913	10.93	7.98217	7.56405	9.14435	10.4731	8.9703	12.6293	12.727	8.40848	18.2673	11.9236	10.6886	9.67138	5.7571	19.3949	10.65	14.1723	7.46825
NDUFA1	26.3381	20.2634	14.4762	18.9132	16.4029	16.3809	14.2683	15.8799	16.4911	21.4712	56.1886	22.7368	20.5963	48.5441	37.6343	26.181	20.4333	27.5629	25.8531	22.7481	29.5222	45.9363	27.9169	20.9512	24.7321	29.2914	38.7272	16.5945	12.9506	20.8681	41.2846	21.9125	19.0114	39.1397	15.0643	19.0816	21.7111	18.5147	18.0308	11.9524
MCAT	10.7139	9.43728	13.4795	10.7744	12.8939	11.5042	8.8327	13.4305	11.5347	8.13125	10.7031	6.71789	10.6991	11.3618	6.11998	5.1354	9.26	4.34474	9.19465	8.03981	6.86878	4.18301	6.97082	6.39059	8.50499	6.01499	11.2433	14.6018	13.8453	9.97562	11.0774	12.7429	9.73878	6.17366	8.30713	9.66477	9.25116	9.65194	9.72803	10.9144
SERPINA1	19.3316	12.5712	17.477	17.532	16.6641	16.4957	15.4736	15.6349	11.5245	20.996	9.43722	24.3796	14.6736	9.31941	14.7004	30.5776	20.1235	28.0334	20.2953	19.9833	37.7608	19.7739	22.7609	27.3103	11.3718	27.7582	12.1183	18.6646	23.2657	12.0248	13.2907	11.6069	9.61499	8.6158	11.7886	9.59472	13.8423	11.4533	13.6648	15.2066
BRIP1	10.9693	7.69922	14.6618	12.6402	14.2257	12.6893	15.3246	14.2595	8.85526	7.99669	4.48193	6.38721	9.02245	5.24237	5.17179	6.37593	7.03569	6.14155	8.21468	6.4654	5.78142	3.74008	5.93999	6.82277	7.76425	6.662	7.65292	13.5748	13.5642	10.6754	7.86126	10.879	11.9416	7.51167	11.1042	5.38242	14.2036	9.94465	11.4409	9.08683
STK11	14.217	14.3575	14.1719	11.0039	12.6402	16.8809	15.8103	13.259	12.7641	15.9057	16.7321	13.9011	18.3667	18.9524	19.0865	13.6865	14.765	17.5829	15.03	14.8595	13.6577	19.8395	15.3329	13.0032	16.8032	14.4081	17.7837	15.2935	14.6148	16.9395	15.6731	16.463	15.9032	16.7851	15.3287	25.8628	11.8479	19.653	16.7619	23.2749
FUBP1	25.8015	19.1502	13.0645	14.1101	10.8873	14.0542	12.3062	11.6191	16.1882	18.4852	28.9057	26.9743	19.0651	20.5906	23.1662	20.7031	18.4037	21.6613	19.3975	28.4359	22.6833	25.7501	19.8199	30.1109	31.7104	19.3735	18.2809	13.0624	15.6657	14.9273	15.8339	16.0348	12.5527	17.5833	14.4181	16.1072	12.0504	14.5277	12.3377	8.57877
GPSM3	10.2554	11.9025	13.5701	13.5627	13.1503	16.39	15.3303	8.56137	8.24557	12.315	8.40007	19.6037	11.415	8.24941	11.7912	19.763	11.1618	21.8917	13.8027	22.954	16.7596	5.95212	17.2975	20.8672	23.8168	19.4408	10.0222	11.7506	16.8547	9.45659	11.0327	11.6947	9.16377	6.27329	9.44085	14.0221	10.2718	11.41	10.8012	6.26869
TCL1B	7.06854	10.22	14.8234	16.9043	10.3649	15.8424	15.0672	13.3972	8.1655	10.3912	5.39595	8.04241	9.2561	6.07758	4.68667	7.665	7.06371	7.35629	8.36082	10.0166	9.4028	6.80906	7.58053	7.0018	10.175	6.18361	11.3069	16.2796	10.8164	11.2215	7.72564	12.6693	11.0807	6.14598	11.172	11.1646	11.7813	11.9879	15.5443	10.6868
CSF2	9.72866	6.08552	13.9258	12.2035	12.0036	17.4344	11.3565	13.9576	7.67754	7.64709	2.52818	5.61148	11.8288	3.77548	4.1988	6.19214	10.4147	5.91294	9.51071	6.81124	5.50873	2.24869	7.34419	4.61673	6.39331	5.94316	11.5811	21.5428	13.2916	15.0154	4.99457	17.259	10.2981	4.02995	11.1149	7.71079	11.3303	10.6334	9.61413	4.54342
OSM	10.3303	8.82632	15.7022	21.4469	14.0221	13.2381	12.5683	11.9326	9.3797	8.6553	4.61991	7.37123	12.6402	5.32842	5.04802	7.02896	9.66676	4.90373	9.71882	7.64231	6.59504	5.51072	8.21643	5.86048	7.61493	5.17137	10.5758	12.8362	14.0558	11.8566	6.06546	15.0672	8.11541	3.80463	14.7474	8.04643	14.5339	12.7181	19.1462	9.85441
PMAIP1	12.7378	7.97027	14.605	11.8251	12.8405	16.2232	10.5684	10.073	6.93744	7.75313	5.82411	6.60843	11.3292	7.55938	5.94209	6.23383	6.24045	5.94647	8.62129	7.82331	5.23753	2.75407	6.07774	6.27222	8.55028	5.35655	10.1611	10.1448	11.2256	10.1366	7.70715	12.3319	7.46141	8.26815	7.43583	7.1757	9.10309	10.9552	8.94695	11.1291
PDGFD	11.9827	11.0374	14.8757	8.40027	10.0077	17.3654	9.44755	14.5721	12.1185	8.77171	3.65921	7.21982	10.7319	4.11568	5.26532	7.84734	8.80666	4.65305	8.76313	7.29582	6.42864	5.39581	7.09028	5.67515	7.42533	5.89827	7.99507	14.4906	11.7081	7.87312	5.04982	11.2806	10.3249	3.67752	12.8732	7.10215	11.3767	9.32692	9.18412	8.9703
TIGIT	9.80778	9.37358	13.4026	6.17294	10.8771	10.8561	14.4612	12.024	11.7992	9.81762	3.78825	10.6797	11.9921	4.85874	5.02708	8.94906	7.12161	7.38385	8.71261	14.2651	6.31279	6.14776	8.22739	13.2261	12.7735	9.00572	9.50983	14.4504	12.7893	9.41418	7.15596	13.6698	10.197	3.10937	10.5901	7.10215	9.22207	11.7438	9.3797	15.2925
CX3CL1	13.0683	13.2294	13.3226	13.7583	14.1755	9.01071	15.6827	14.1023	13.4221	11.044	10.1193	11.3637	11.6468	17.2789	24.1688	8.26351	11.145	8.77108	6.75669	7.89162	11.522	24.4406	9.74351	9.29568	6.71704	7.54577	27.0019	12.8362	12.7007	17.8585	32.4679	12.8992	17.1204	39.3414	17.9042	10.5404	12.3886	8.6042	10.8801	10.3042
NECTIN2	11.4699	14.198	15.268	11.6189	12.6794	12.8541	13.9202	14.0716	10.6363	11.8302	13.6142	11.1091	13.7079	14.9933	12.053	9.69394	13.2149	7.70234	10.5008	9.8073	11.0832	16.9733	9.47018	9.92304	7.79387	10.6203	16.7863	10.9144	13.287	14.3851	14.5219	13.1964	13.3953	16.1774	11.2107	10.5404	18.8158	12.0679	15.5691	11.1746
TLR6	11.764	9.43883	12.253	12.2519	11.5252	11.3925	14.297	10.3524	10.7744	9.49847	4.04442	10.8769	9.18084	4.94909	4.96261	8.96701	9.26825	7.4828	8.93523	11.672	8.61044	4.14239	8.72867	9.60643	11.4798	6.60493	8.99243	9.05415	12.4825	10.866	6.59857	13.1652	8.32751	4.51123	9.01849	5.70119	7.17819	9.78336	9.60327	8.09911
IRF9	14.1606	13.7992	11.3702	15.2932	15.1001	12.633	14.5788	12.8102	8.85526	15.9242	30.2558	13.2198	12.4979	23.2961	19.4206	14.3246	13.6215	15.0247	15.899	13.4955	13.8129	24.7694	13.2985	13.093	14.3761	14.6554	24.496	12.3766	10.902	20.5169	23.5032	13.4694	17.257	20.5246	14.178	20.1711	11.7992	15.1747	12.1185	13.1096
IGF1	8.64909	9.52053	12.5105	7.78972	9.09156	11.4474	13.2708	9.9756	8.1655	8.5213	3.44531	7.51241	12.5939	3.43986	3.84405	7.11805	10.3194	5.17085	8.60129	7.40172	8.65108	2.61367	8.916	5.31954	5.06698	6.47089	7.31889	10.172	11.5958	7.87312	5.5387	10.8458	9.29513	4.99648	12.3363	9.17594	14.4285	9.17004	9.40303	12.8362
DAXX	11.6189	11.3372	13.2066	11.2382	12.0274	11.9501	10.7132	10.9323	9.3797	9.94777	9.41639	11.1001	12.5441	9.95738	10.0233	11.4727	11.8644	8.80037	10.5583	14.3396	11.411	12.3791	11.0151	11.0472	13.5271	10.3418	11.5476	7.39573	12.5598	8.19552	11.3795	11.7062	9.36948	9.7846	11.8205	6.54895	9.77694	8.08314	11.2436	7.46825
LRP6	15.2202	10.417	12.0179	12.9414	10.6659	11.5405	9.44755	11.3894	10.5498	8.3825	6.82934	6.02044	11.1492	7.28844	8.96098	6.45537	8.30748	5.63776	8.46428	6.11741	6.67031	9.54038	8.3274	5.73122	7.20276	6.38312	5.08055	10.5498	8.78867	10.4316	5.51636	10.1032	10.4341	6.41916	9.19294	9.95105	10.7406	8.46867	9.25941	9.72803
HLA-DQB1	11.6129	13.4422	15.2184	6.18829	15.7961	20.8736	12.4833	13.5424	15.7961	23.1717	14.9944	25.7693	13.2954	14.5685	17.09	24.7754	20.788	24.7153	18.4364	27.1958	22.5896	17.0458	24.5799	29.6375	38.2195	25.3673	13.7215	8.43863	14.361	13.9682	12.285	17.6014	11.3972	9.17799	14.8523	23.5909	11.4077	12.8317	12.3532	10.4018
WNT7B	10.4316	7.56329	10.7721	13.3466	11.6749	15.1423	14.5188	13.7295	7.70895	7.61908	5.63208	5.36254	9.98777	7.7916	8.66276	5.14482	8.54633	5.31357	6.75418	5.66353	6.8218	6.42835	8.26805	4.55497	6.52882	5.18004	12.7825	16.5012	12.3722	10.841	10.0016	9.86255	8.64138	9.41957	13.2263	7.36591	10.9966	10.2145	10.5498	8.27158
FN1	58.5471	72.3614	13.939	7.33703	24.3438	44.6967	9.04937	49.3544	82.07	56.0294	3.68494	26.8782	141.325	5.42447	12.8164	52.9063	73.41	43.2893	87.8471	15.8566	32.9601	8.33429	66.6659	26.3893	11.9103	52.5585	8.26055	33.2934	25.1047	18.9297	8.11759	250.852	28.4501	6.36366	21.3645	29.9277	32.3791	14.9319	7.32315	12.3327
SAMSN1	10.78	7.66553	13.7631	9.57944	13.8932	13.1605	13.3458	12.7935	9.3797	11.9386	6.43968	13.5192	13.0798	5.86267	5.90745	14.8055	11.8417	13.9538	9.52086	13.9418	12.7004	5.39101	11.9038	13.7633	13.6473	13.5153	12.2246	13.7853	11.5476	10.8801	8.9144	12.3707	8.62054	5.34429	13.7901	13.83	14.5047	11.4314	14.5558	12.2759
BMP7	9.41846	11.5593	14.307	10.6363	13.6057	17.2678	9.87873	10.3296	9.80778	9.83995	7.52814	7.611	11.9428	9.0607	7.4247	7.58148	10.8858	6.17947	10.6575	6.37829	8.33881	4.33144	6.42887	8.13371	7.78681	7.91559	19.6887	14.6471	12.9711	15.1406	11.3313	13.5282	11.8214	17.5568	9.86975	6.95406	12.4388	8.45205	14.0346	15.2925
TACSTD2	17.2178	13.1099	16.5165	40.5888	13.4714	13.7612	25.6682	13.9572	14.6752	16.4523	65.132	11.5295	12.7281	108.727	96.3682	7.70022	9.22144	9.23683	13.8011	6.81491	11.4476	48.3117	9.4163	6.16704	7.28432	15.1023	123.045	11.4125	15.5938	39.673	134.082	19.5981	21.6843	239.523	12.052	8.04643	11.4699	15.4405	6.96026	11.9901
IFI27	9.11797	31.9065	15.1845	20.464	20.5408	12.0063	23.9394	24.3161	9.3797	24.5721	117.55	14.1646	12.8771	63.1608	39.4303	20.2063	32.3026	22.09	25.0714	12.5461	20.6392	36.6339	26.8822	9.83352	13.6866	25.2779	145.755	13.6085	19.8736	60.9801	46.0555	16.8013	28.2564	33.3788	27.1167	14.292	14.8519	23.7704	13.742	18.5188
IGLL1	9.19272	12.0464	19.3934	8.25106	14.6269	16.623	14.365	20.1461	25.0747	15.0056	12.7212	14.8714	19.3562	6.38173	8.43991	19.4344	23.3848	9.67571	17.4553	16.4331	14.4453	9.54038	12.9855	18.345	14.1927	10.9985	7.87997	13.709	12.2244	13.9682	13.4018	13.0411	14.8325	6.04493	16.7306	19.0832	13.8767	17.4725	10.1973	18.1737
FGF14	11.7142	7.91668	12.3603	9.23643	14.6035	16.0566	7.93006	11.2218	6.79821	8.27047	5.50182	6.77079	8.10343	6.2171	4.09266	5.79035	11.6374	4.04738	6.67581	7.31895	7.12786	6.56524	6.84261	6.11659	6.32639	6.53752	4.71625	13.7079	12.4979	9.4723	8.64056	11.7711	6.80718	5.1399	9.6767	4.85969	13.7988	14.8741	18.8061	9.50155
TCF7	12.4277	10.3333	16.2785	12.3969	8.11962	13.1821	9.16072	11.6629	8.85526	12.9222	9.01109	17.5017	11.155	9.271	6.67339	17.3486	9.90328	17.087	15.5131	23.4293	16.7597	5.24894	12.446	27.677	15.4143	14.7687	8.17261	12.1185	14.7672	12.2813	9.44715	11.5106	7.87572	5.50259	14.3068	12.3267	13.1224	13.3465	11.5245	9.08683
WEE1	10.172	13.0864	11.9367	10.0898	12.8687	17.3744	10.9413	13.9864	8.85526	10.4387	11.1143	8.91101	11.7391	12.1783	9.90663	7.25468	7.66039	7.64909	9.40883	11.0909	7.42887	7.89825	8.59407	8.29337	12.6038	6.14704	9.53348	14.6919	19.5052	10.5796	10.7855	13.2608	10.8255	11.4732	10.9279	7.36591	11.3767	11.2499	15.4179	10.6868
SELP	12.1002	15.397	12.6229	14.1706	22.1751	15.687	14.7982	26.1762	18.1327	17.4179	3.70303	12.1084	13.3495	3.87638	5.15127	13.4131	35.3759	6.89209	16.8506	8.77889	17.8314	7.38423	21.1796	12.6285	11.3785	12.5486	7.75235	17.1188	16.9062	17.0763	7.0579	12.6108	21.089	6.9725	17.6088	15.9006	14.2308	15.22	17.0226	12.8362
PRKCD	14.422	11.3845	20.1722	13.8932	15.4683	14.421	19.6784	12.8623	13.1422	12.7246	14.478	13.2717	13.1049	16.2733	14.2536	14.1479	11.494	11.7991	11.756	13.2168	13.9648	13.1041	11.3141	14.2721	15.8915	12.5394	13.9275	17.7858	18.3655	15.6754	16.0066	15.9201	14.0263	20.9843	13.4238	9.37135	16.4393	16.3993	11.6846	17.0763
GZMM	6.09776	10.3567	9.42783	8.25106	11.7276	14.1051	7.18249	11.573	9.40303	11.3884	3.43512	8.12258	11.6316	3.95976	6.07146	9.10167	7.95437	10.6969	9.68125	9.70368	8.46609	8.10776	8.4305	9.72651	6.94182	8.38378	4.98373	17.6259	16.9386	18.9474	12.7337	13.5426	7.52066	5.69922	19.6734	10.5584	13.6827	12.0068	20.1094	12.8507
PRKACB	17.9249	13.0505	16.9024	14.2979	15.2511	17.4834	13.9755	13.8205	12.6716	13.1557	10.2718	14.3999	17.3917	9.45146	9.80125	17.4466	12.7136	17.0511	18.4545	15.9148	12.362	11.1924	18.4127	14.5662	15.8785	16.7899	13.0946	20.6723	19.7958	11.3776	10.2626	16.1722	11.9047	6.78567	11.2741	9.12438	23.6106	14.8299	15.9905	21.8288
LAIR2	12.5339	9.53753	11.2954	12.5035	15.8464	16.4884	9.30139	9.69126	4.43263	9.98427	5.64366	8.87007	12.5565	4.32202	7.27153	9.31637	11.9786	7.16833	8.75097	10.7592	19.3694	6.74607	7.60214	10.4334	9.14189	9.7293	10.9188	18.1335	12.7086	13.1124	4.44973	11.1646	11.0564	7.99216	11.8154	15.2532	9.41823	15.3234	20.5809	15.2221
HLA-DRB3	10.0701	35.3294	14.2259	19.6775	17.1675	9.97381	20.6301	32.7335	17.7305	84.8016	93.1835	69.8747	17.4723	49.9164	76.3801	127.037	79.8272	105.759	57.4126	55.915	93.8796	96.064	103.72	65.3948	79.8067	101.947	50.0363	16.6179	18.2958	35.7033	49.2415	18.3059	58.2548	37.2089	35.4666	47.2187	16.0235	23.935	23.5497	13.6303
ANLN	6.47072	9.94451	14.8916	12.8044	13.9599	9.61667	14.3326	12.572	12.1185	8.68129	5.29738	6.0779	10.0585	9.5613	9.78475	5.87143	7.0929	6.06454	7.15684	7.56177	6.88069	4.29622	6.85775	6.41625	9.01909	7.49789	13.7417	11.1845	10.4116	11.9222	9.48137	10.7165	9.07978	9.845	11.5277	10.3794	14.7593	13.3773	10.6363	10.6868
ITGB6	12.9234	7.46886	14.1976	11.5901	15.4829	10.9971	14.4372	13.058	7.20083	7.83346	8.22198	5.91422	11.5277	8.44608	10.2033	4.74721	8.61599	4.89156	7.59747	6.27136	5.27293	9.82343	6.29075	5.02537	6.80637	5.35908	10.2716	17.1665	15.7105	12.9234	8.1409	14.4449	8.60961	13.342	11.0612	7.70208	13.0683	13.6848	7.70895	10.6868
GATA3	8.62189	7.42145	15.4125	15.4746	12.2835	15.1558	13.4432	10.8591	7.37247	10.146	3.7237	6.97309	9.76032	3.56262	5.18674	7.49039	10.2938	9.96633	10.5804	9.27627	6.94952	5.37162	7.67763	6.57668	8.06248	7.89224	5.84217	15.8352	12.0657	7.79731	4.40999	11.8622	10.8819	3.97827	7.67548	11.9524	8.24557	13.5125	17.0763	14.1014
COL5A2	11.7804	17.9354	14.7043	10.1468	12.2953	19.0986	11.0486	16.8516	14.1723	12.6822	5.04673	11.2418	16.1072	5.4575	4.31756	12.5659	17.858	15.7084	10.9609	8.03883	18.0484	4.14239	17.9497	10.1433	8.39108	15.9006	9.49073	10.2041	14.184	14.6035	6.59857	15.2838	11.6024	4.01728	8.18396	7.36591	12.0125	12.9413	10.5498	12.5374
EYA1	10.5886	10.4414	14.3459	18.654	16.7469	10.0306	18.1439	12.034	5.15208	9.02735	13.0208	8.04831	9.08359	11.7271	12.6694	6.62092	7.13297	4.02437	6.52557	7.70995	8.81597	9.95105	5.46655	6.27075	8.92259	7.01225	20.2286	9.21309	18.644	17.024	15.3776	14.6092	10.8553	14.8307	14.9846	18.5788	13.0683	16.0014	20.0428	21.5489
AFDN	9.55336	11.7583	11.7203	9.45277	15.5318	26.1251	10.623	10.6603	4.43263	8.03602	6.57776	8.56638	12.0227	5.90094	6.9341	6.19903	11.1483	7.44837	10.1318	9.47903	7.39074	2.75407	6.31037	7.28045	8.53143	7.29101	9.45597	11.7506	22.7168	15.4705	8.20692	15.476	7.95075	13.0585	11.1149	9.44375	13.6827	14.0667	26.9796	11.1291
SPA17	10.6691	5.57861	13.9499	16.6941	11.1475	13.1532	23.3429	11.1465	14.0172	7.91848	50.2914	6.10107	10.0733	41.348	10.7643	5.15003	6.4431	4.46303	11.7946	4.62245	6.06914	6.44548	6.52234	4.90064	5.87867	6.31882	8.58859	17.8687	10.5275	11.8157	19.7995	11.078	8.47555	7.67052	11.6061	6.67774	14.2471	8.4232	8.94695	7.64109
SYK	13.1503	12.0003	12.7101	9.87938	11.062	13.4478	11.5053	11.8691	9.18412	15.4939	8.84286	20.3391	7.95654	8.51021	9.46896	17.5347	26.0822	16.049	12.3895	19.3866	19.4956	8.74783	15.4025	19.0192	26.3057	17.2185	10.1971	12.045	14.0956	12.2179	9.44235	12.3129	14.2357	9.99297	12.1842	9.92635	6.24897	11.078	11.6846	11.3198
FAM30A	8.33939	8.54621	14.6642	7.25986	14.0502	10.9846	8.94745	13.1302	11.1746	9.72909	5.21739	12.0358	15.9273	4.08336	6.00383	10.8542	11.2364	7.11194	9.02164	15.2955	10.455	4.1962	10.8646	11.6732	16.7128	9.14132	7.90154	10.9144	15.8522	14.1421	7.81709	12.9949	10.5273	5.54276	14.25	18.2942	13.7988	15.0666	17.4834	11.3198
CD3G	13.7645	7.69922	13.0692	11.1118	11.4125	12.9414	7.52898	9.00268	11.4125	8.26221	2.94675	5.978	10.1228	3.19087	4.02949	7.95943	6.65221	6.71387	8.90999	6.18942	7.42531	4.93507	10.2618	7.71072	5.97383	7.51571	7.2186	8.67061	10.2116	8.42117	5.74439	10.0082	7.15807	3.22484	6.98685	8.0536	6.24897	8.87494	9.25941	5.99507
HDAC5	13.4714	12.4921	16.0665	9.327	17.7056	10.129	11.7796	13.0659	9.60327	10.8218	6.18442	8.84171	16.2979	7.54161	7.74273	10.2381	11.4336	8.47769	11.0633	8.61369	7.79641	7.31313	8.71428	6.49956	8.69884	9.34659	8.07347	14.6018	8.7763	10.4546	11.3914	15.6362	15.6759	7.45023	14.4181	11.0214	11.7329	10.2093	11.3767	10.3042
MX1	15.6263	11.9244	12.1501	11.483	14.1335	9.57354	16.39	17.1633	12.1185	13.4653	17.3434	14.735	15.6611	20.6086	13.2557	9.18944	13.1272	11.6223	12.4673	16.361	12.4821	17.934	10.8895	13.1621	23.3427	10.7176	34.5545	11.6846	14.6319	18.806	17.4591	13.1925	12.5178	19.1545	16.0945	10.163	15.0736	10.6519	14.1723	14.9365
TIE1	6.76002	20.5737	16.052	11.5061	20.1115	13.3729	8.91931	15.1814	7.99524	12.9892	3.77652	9.66776	10.8762	4.68788	3.69518	10.5206	13.3713	8.56499	10.7504	7.58101	12.1904	3.96158	11.5293	6.24558	8.82341	9.05144	9.06615	14.9829	13.4515	12.8771	6.08459	10.9093	16.1922	6.33016	19.2574	13.7802	12.0504	15.4744	15.0964	14.9982
CYFIP2	11.5771	9.80765	10.2531	10.2786	9.83954	9.59281	16.6498	11.3368	7.37247	13.2429	9.44331	17.5797	12.3722	8.90189	12.4827	14.3083	9.28365	15.2875	12.0665	20.3382	13.5466	4.4923	12.2683	20.8144	28.8925	14.8171	13.8702	13.0146	12.1581	11.6846	10.1368	11.2574	11.4476	7.43378	9.48877	10.972	9.90396	13.2573	12.2179	7.46825
CD200	13.079	14.5548	15.6318	14.3404	12.6666	9.02436	8.33454	12.9908	8.2143	10.053	4.77046	11.7496	13.4346	4.30043	4.75208	9.61051	10.9459	6.68104	9.97761	11.8877	8.15034	4.58654	8.26131	11.4464	11.4166	7.80934	7.77347	17.6259	11.4094	11.634	6.5312	15.549	13.5325	3.80807	10.4079	7.39998	14.3728	9.24526	10.7915	21.4345
RPS6KB1	9.682	11.6204	13.112	15.4432	11.7275	11.8156	13.8851	13.5812	8.85526	10.8845	8.80685	12.0921	13.7516	8.3251	9.17012	9.64975	13.5827	6.3782	10.6889	13.1844	10.8537	8.62796	10.8079	12.6563	10.7004	10.1234	8.35997	16.773	16.3124	10.9421	7.75353	13.0891	11.0203	8.64298	10.2903	10.163	15.9006	12.3506	22.8819	18.0877
SETD2	14.6752	16.8959	16.8642	14.4092	15.1001	15.4778	13.4705	11.8739	14.4741	12.342	17.7948	15.5196	14.4612	17.6533	15.2888	15.0907	15.8828	14.7076	14.355	15.266	12.8807	18.8514	13.2074	15.9692	17.9824	13.4799	15.5528	14.217	13.4788	12.8546	15.6469	16.5884	12.9981	14.588	13.8105	14.0221	17.0226	10.4434	12.4074	19.4561
PDGFA	21.0059	14.7686	17.7824	9.97626	14.2117	20.2652	10.7804	13.0567	14.4741	11.6458	7.1261	8.59158	19.0171	9.75774	9.94299	7.2232	10.0474	6.32633	12.0346	7.63715	9.2929	14.5498	7.9265	7.06925	7.522	8.03564	7.2186	16.0493	17.1552	10.3467	8.43501	15.2493	12.2607	11.2989	12.3244	10.1059	13.4775	11.291	9.18412	11.1746
SSX4	10.551	8.90389	16.8111	13.8088	13.5822	12.8506	15.3932	12.1618	7.17586	8.79042	4.34808	8.45815	12.6761	5.73764	3.67414	6.76304	7.06796	3.54983	7.0912	10.9575	9.41238	4.00671	8.56236	7.14619	10.2215	5.84293	8.81524	15.0077	17.5431	13.7709	7.7177	14.0442	8.81049	5.98843	10.196	8.27827	18.4054	11.0371	24.1805	11.4487
CD81	60.8119	96.8072	23.0483	67.8865	58.2079	22.8558	55.9649	52.2142	91.9437	90.3795	93.3903	81.3248	60.2991	150.933	166.955	95.8321	108.442	105.019	96.4639	58.4624	90.8306	158.535	95.2795	71.5218	64.3374	109.04	184.252	22.1898	30.866	91.3451	126.325	67.2837	83.705	217.811	69.7522	64.3935	40.3825	42.1726	17.9659	20.6083
RPS6	140.977	202.383	17.5524	66.4548	65.8009	30.4403	49.8569	72.6805	124.517	147.208	237.327	236.672	132.754	320.534	308.227	230.482	173.888	196.759	206.573	274.562	205.69	317.413	227.19	215.158	268.175	217.817	180.448	28.305	29.057	103.017	244.983	99.573	123.615	276.572	83.3267	92.3436	46.6332	65.4761	29.2021	35.2782
CD36	12.3377	17.5094	17.5227	13.4441	17.712	18.0662	13.3458	10.7804	11.6846	10.2409	5.48632	10.3077	14.8782	4.09957	4.54012	9.69207	10.0004	9.72225	11.1809	10.2419	14.0736	5.1603	10.2024	8.62082	8.9985	11.197	11.9629	18.0877	16.2655	15.0949	13.1305	13.1904	15.8187	7.535	18.5909	12.0397	14.0926	17.0208	11.7992	14.1014
CD53	9.75268	19.6969	12.946	8.9057	10.9788	11.196	12.9406	16.2156	11.5245	36.6533	12.2472	69.919	14.7192	9.54176	22.6934	55.6411	24.8936	71.7982	26.0016	70.7585	46.0259	11.1295	48.2107	73.2811	97.0218	51.2446	11.2021	14.8828	18.3039	19.5022	11.0551	14.8191	24.2287	4.58872	17.0285	30.9985	14.616	17.3926	13.1965	13.7298
CXCL6	5.71278	8.33626	12.5121	14.5369	10.3066	9.38571	10.673	12.0876	12.2705	7.23342	25.8599	5.25373	6.79226	5.27657	24.2941	4.23259	10.6295	4.06354	6.89085	5.41941	5.173	11.5573	6.40896	4.30943	5.19236	4.11485	10.8908	17.0513	11.3313	7.73004	12.897	9.88052	8.61018	6.69919	10.4961	5.87337	12.2061	10.4843	15.7773	8.69124
IFITM2	15.0636	47.9955	16.8718	13.0292	26.9357	14.5602	17.4893	32.9847	20.6507	35.5263	24.928	51.4778	31.9418	14.0726	28.6723	31.4654	40.1434	28.3585	27.1834	30.7161	55.8923	28.608	34.3585	27.7013	26.618	30.08	26.8409	11.7506	20.8326	25.9339	19.4474	22.5711	37.3387	15.8422	25.8014	31.0816	11.5947	23.6322	16.9955	14.1175
TLR7	9.88819	9.21043	16.189	16.2392	12.1528	12.9917	12.3335	13.3398	10.172	9.31603	4.17286	9.11272	10.8315	4.67237	6.00072	9.13007	6.58893	5.41439	9.29992	9.98331	8.15514	1.98079	8.21035	7.94855	8.18157	7.63626	6.96012	14.6919	12.6234	10.9254	4.16342	10.8811	9.31058	5.11103	12.5529	14.3207	16.6677	9.7224	10.5498	23.6728
TNFRSF4	8.8055	7.12768	13.273	10.8873	8.46642	14.8791	12.9618	10.6092	9.04383	8.39817	3.33768	7.11736	9.35752	3.38825	4.5505	6.256	6.87756	5.70608	6.93114	6.62173	7.32749	3.74008	12.1374	9.84851	6.99033	5.50405	5.87518	11.8364	12.8847	7.9754	8.79224	10.0914	10.3794	4.97634	8.62011	8.04643	7.84137	10.7743	12.4074	8.9703
CD8B	6.67332	10.5043	13.5174	12.811	9.9352	13.6994	12.8826	13.923	10.172	11.1637	4.53521	7.51761	9.89593	6.06487	6.1282	11.374	9.10836	12.2224	9.61334	9.6076	8.36978	4.39863	12.75	6.83165	8.4453	11.4823	7.77642	20.4082	14.7192	12.2988	6.91073	14.1905	11.3564	5.41854	10.2694	6.79216	13.0683	15.2717	19.2065	11.3198
ICOSLG	14.3335	10.6759	14.5337	13.4221	13.4836	17.4292	11.5053	11.4188	10.172	8.22246	4.07929	11.4861	11.73	6.36293	4.67194	8.2385	11.0475	6.56086	9.38149	11.9076	9.41327	3.13934	9.50512	8.94857	15.9416	8.30743	7.62206	10.6964	11.883	8.87485	9.62407	12.5986	9.324	5.5882	16.426	15.083	13.9905	12.764	11.7992	12.6603
DEFB1	16.1216	7.76408	16.6206	7.85358	12.9272	6.6492	13.2044	12.0482	10.3467	10.5052	5.25741	6.39919	9.37635	9.5711	8.10356	7.70055	8.7108	4.52009	11.3556	6.80065	6.42477	10.2108	6.60614	5.83088	7.68143	5.55288	9.65734	15.1278	13.3751	9.68487	12.7385	11.3601	8.36502	19.1345	12.2131	9.37135	9.42685	14.7949	16.7203	8.57877
CMTM6	10.0416	10.8559	10.9088	8.94804	12.8939	11.8644	10.0891	10.5294	11.7992	12.0083	30.6481	16.9118	8.93484	30.9842	19.1728	16.4498	11.7096	14.032	12.0016	14.3629	13.9467	21.826	14.9383	18.3487	13.4763	18.317	18.6694	9.16133	11.8179	11.7329	23.873	12.5488	14.034	21.0026	9.20487	15.5552	10.819	8.8736	10.2718	14.217
ATG5	16.4131	13.2207	13.2535	14.9743	14.4995	11.7009	11.6353	14.4884	15.0116	11.8595	14.7627	11.8474	15.0274	18.1504	14.2139	12.459	8.75503	10.9379	13.1146	11.5711	12.8466	13.5991	12.3002	11.6657	13.857	11.9065	12.438	8.38651	11.8451	13.0434	12.7515	14.8497	10.9442	11.8203	14.4195	16.7054	13.0273	13.0415	10.4145	16.5432
PSMB8	12.5439	16.3412	13.2259	11.1526	12.454	12.1662	11.0835	11.6031	11.0313	15.255	34.2707	18.0308	10.8943	40.1786	31.4783	22.5139	17.1809	19.9638	19.7449	18.3298	19.1955	23.7819	21.6195	15.5627	19.9783	21.6803	29.3965	14.6621	11.4511	20.2926	29.9675	12.8416	14.652	22.3416	11.8016	13.7298	10.8286	11.9939	9.18412	15.0589
LCN2	37.5793	8.88847	12.1604	39.4367	9.4058	8.86761	26.394	10.4538	15.5691	29.5809	1089.68	66.7016	16.7031	71.1309	119.879	10.1753	8.25345	6.86741	7.10984	13.211	16.2235	2871.92	6.77684	6.54997	20.3992	11.187	55.5347	18.3426	11.6005	17.4483	98.7725	11.9139	11.6539	85.3579	12.9855	10.7648	11.2208	16.7166	13.4221	8.09911
IL1RAP	10.4905	7.5229	11.8903	10.5236	18.4605	11.9019	8.71166	9.20425	5.91819	7.98133	7.93304	6.27391	10.1853	10.7742	14.6324	6.0718	8.63013	7.2634	6.93699	5.68042	7.65526	11.3948	7.42477	4.45818	6.93438	5.85941	14.7281	11.7992	13.8718	9.83824	12.8567	11.6652	7.96988	10.5515	13.3153	7.70208	10.4905	8.06204	13.2499	12.2759
PNOC	10.356	6.98993	14.3269	12.307	11.159	11.196	10.5914	11.5935	9.3797	7.55253	3.14146	6.61384	10.4015	3.29602	4.2816	6.88457	8.28686	5.02516	7.12475	10.0593	6.99306	6.56524	7.68228	6.9403	9.10901	4.96318	8.97811	11.8364	14.2384	8.65359	8.03868	11.3011	8.25039	2.78012	9.78587	10.7648	12.724	10.4964	15.5691	11.8364
C7	14.0294	26.9673	14.1143	11.0494	21.3215	11.3925	15.0106	20.5922	7.01107	18.1031	2.71931	13.8315	11.7421	3.88541	4.42693	21.073	16.0101	9.66754	20.3558	20.4457	9.79647	5.53692	16.3227	12.6048	10.2583	11.3942	10.0414	14.2973	14.9724	11.6446	4.78251	15.59	17.8707	4.8923	21.19	21.4937	9.3502	15.3468	10.4145	11.4125
CCR1	10.5765	8.88868	14.258	9.7039	8.2591	8.5156	10.7526	8.73871	7.99524	8.93012	4.08818	7.76449	8.52752	4.30474	5.60085	10.7981	6.68351	9.60508	7.76203	7.49358	8.62488	3.00232	8.17772	8.06085	7.27261	7.8091	7.02837	14.6919	10.5572	11.0718	3.38557	9.25368	7.61333	4.97634	11.3792	6.79216	9.3502	9.1991	6.41811	6.88653
H3-3A	54.3048	55.2127	13.6496	28.362	24.1409	14.8567	25.3831	37.2998	37.4629	52.2428	184.656	91.3214	57.4858	153.559	118.134	75.8743	54.2947	70.985	63.6094	91.2802	92.5177	170.338	72.1155	82.4943	107.834	86.8061	83.4241	21.3079	21.0004	41.7902	100.018	31.411	43.348	111.211	23.5398	34.5762	26.0109	24.4303	17.405	24.8147
KLRD1	8.53817	8.07563	13.8763	10.9421	10.4645	14.6297	7.51029	9.73893	7.37247	11.5368	3.9569	5.2038	9.94298	4.15104	5.85647	9.70691	7.6342	11.7918	10.5073	5.99616	6.128	5.5962	11.3911	5.35457	4.71652	10.3012	5.16479	10.533	11.2911	9.87938	6.59857	10.3832	10.9886	6.98336	11.9573	11.1019	10.4409	10.1944	12.2179	13.5964
CT45A1	12.8698	14.1415	17.5753	16.5021	19.8508	13.2984	14.365	8.05843	15.6717	10.8214	4.50544	10.2956	13.9795	3.82904	7.17393	9.71722	11.6924	9.67571	12.546	11.5381	11.4042	6.36025	8.74535	11.6185	15.7994	9.62365	17.3359	15.6675	22.0039	16.7619	18.9859	16.5521	22.5712	15.1123	39.0381	29.9879	16.1895	27.1794	44.1884	36.3473
PDCD1	12.8687	10.7451	14.8791	15.7811	16.7477	16.2292	12.7173	10.5647	10.1149	11.9679	6.00067	11.9343	13.3986	5.49716	8.19032	12.2956	12.8884	13.5511	10.6485	15.4408	10.4086	4.14239	11.7588	14.5375	18.5937	8.69428	15.0284	13.978	13.3811	16.3642	9.45803	12.5767	14.8997	6.02993	11.8946	23.4064	11.4882	14.0999	16.4318	12.2759
NRDE2	10.9693	10.3982	13.6055	12.9093	9.03578	15.0325	11.3477	14.8593	5.91819	9.31673	7.88367	8.69786	13.8158	9.8491	9.95874	7.86771	13.4766	8.34008	11.6074	8.3954	9.08752	9.19876	9.17184	7.61498	9.2104	7.86716	9.31153	18.8391	11.8949	10.9855	10.7231	10.7075	9.85075	9.7189	10.7722	11.0214	19.405	17.9873	14.1723	9.50155
TNFSF10	13.5321	19.266	15.1133	17.6886	11.9964	12.7933	16.6029	18.1323	12.2179	14.4827	60.8775	17.3464	14.8307	42.3375	39.3824	13.8073	22.4323	13.3696	14.6988	13.6278	19.9614	79.8706	14.5358	13.2672	14.6087	15.3765	29.6387	16.0493	11.897	19.3829	28.1379	12.5526	14.2181	28.5504	15.6996	7.98812	9.22207	11.3682	13.8423	11.5896
SOS1	14.5797	14.3856	15.3527	12.3969	13.6804	12.9595	16.5934	17.5157	11.0313	13.8026	12.6698	14.1857	14.8852	11.2369	10.0244	12.8429	10.3403	13.2982	16.6634	13.5356	11.7237	12.1825	11.2097	14.5902	14.0125	14.3558	10.7526	17.1728	13.4911	12.4669	8.0536	13.2974	11.6271	14.2597	11.3337	9.79905	15.6263	12.8572	10.5498	13.5964
GPX4	24.5937	16.7379	11.378	21.8054	14.1884	16.0625	20.8174	18.5971	18.7004	19.6647	38.8543	18.7086	18.3549	78.4293	38.052	21.6895	23.324	27.4036	21.8598	17.4307	17.2919	33.0511	20.6219	16.2677	17.9942	22.2358	34.4088	14.4092	14.9798	23.7104	61.7241	23.234	22.4581	51.1264	20.6318	17.7679	16.6263	18.7864	10.6363	12.207
HMGB1	20.8618	19.7298	15.2769	8.83328	12.2145	14.281	15.8996	15.1839	16.5945	13.9929	13.4765	17.4099	23.2863	15.729	13.3823	16.1058	11.3407	17.9226	19.7713	20.0618	14.2143	17.8121	16.6344	18.5584	19.9417	16.5262	11.6253	13.836	15.6311	11.4378	13.8361	14.3147	11.6836	12.2338	10.0376	15.7713	6.77684	10.4413	11.2662	11.5896
SLC7A5	12.307	9.49719	17.0629	11.6616	13.9011	21.6819	20.032	12.0397	12.2179	13.5278	5.67005	10.4193	11.809	5.47336	7.11289	13.47	8.81409	18.1553	10.4001	12.358	14.1513	5.77142	18.2415	15.0083	13.339	10.3216	13.8194	14.6018	15.8603	10.8009	5.34889	12.9694	16.6451	9.34449	12.7944	15.4678	13.9278	18.4335	16.8842	15.4179
CCL3/L1	8.1041	14.1428	13.2416	8.6005	14.441	13.6225	11.3069	16.2706	7.24528	13.7709	6.71459	11.5	11.9966	4.91245	8.57333	10.857	13.2626	11.8646	8.79287	14.7214	13.6001	4.55066	11.5151	8.92653	11.6641	9.31304	10.7188	13.0097	17.5921	14.2757	8.52531	13.4129	15.297	8.6674	18.0961	17.2284	11.8479	18.2104	21.6819	19.0031
LY6E	14.8658	29.3023	15.309	27.6405	14.2454	13.6838	19.1676	26.9741	22.3492	28.5873	59.1782	27.7665	15.8075	57.2511	74.9699	26.3187	23.2053	28.7851	21.6501	20.2849	29.8951	147.539	24.2691	21.4392	21.9351	27.1496	158.046	8.72994	21.3188	55.5	86.9442	17.5188	29.1384	100.212	20.8855	24.8333	13.1965	24.5813	23.9262	12.8362
GABPA	11.6189	14.4347	14.1852	14.7691	15.5797	12.4323	11.6548	12.8717	16.1216	10.8026	9.67547	12.9716	11.6804	9.29404	9.28525	9.70109	12.1891	8.2317	10.3307	14.9335	14.3261	10.4218	11.5127	13.0772	15.9801	10.4152	9.06615	17.8761	16.1968	13.8129	8.56958	13.2222	13.1802	8.45393	13.4396	5.91292	12.0125	11.7698	10.7744	18.9433
ARG2	13.429	6.12324	16.7862	13.9558	15.128	12.1171	15.2192	11.2021	9.18412	8.69206	8.62623	5.91261	13.3502	6.00737	7.79771	5.27724	11.4045	6.39116	8.01623	6.23525	7.25995	3.55674	10.5271	4.98591	6.01174	5.25183	11.2433	14.8059	12.7641	12.3586	9.09613	12.296	6.87784	8.95375	10.4104	7.52277	12.0504	11.0872	10.8801	8.57877
ELMO1	13.4714	17.8636	17.4866	11.3484	18.2762	14.3535	13.8851	14.8205	14.5558	17.3751	5.68857	18.8449	15.6611	6.68267	7.9754	17.8745	15.6412	19.8829	13.2935	19.9397	16.8788	5.71537	18.8238	19.832	20.9912	17.6309	10.4143	16.7203	17.7991	13.8129	8.58755	14.5437	19.8502	6.93332	17.7976	16.5518	8.13982	16.4202	17.5221	15.6182
MPPED1	11.1577	8.0625	14.284	9.25686	14.1932	13.3384	14.9062	11.2839	9.3797	8.48291	5.76315	6.17567	11.1805	6.35962	5.20118	6.27327	9.44662	4.38897	7.78473	6.64455	8.78257	4.75835	6.39298	4.75274	6.908	5.58107	7.99507	12.4979	12.6516	12.0571	8.93413	10.3962	9.11625	8.95332	10.9461	11.7886	9.69744	16.8392	10.8012	18.7594
CD1C	8.53817	7.022	11.9687	8.98502	10.5503	13.7561	11.2375	8.33884	6.79821	7.45424	3.45137	8.99369	8.51356	2.9411	4.74733	6.44585	4.52624	4.44831	7.18002	8.5615	6.56866	3.60616	5.1495	9.00271	12.261	4.87472	4.39154	11.2662	11.0855	10.1206	4.59266	8.15196	5.82376	4.67876	9.29091	5.81091	11.2308	9.55467	13.9205	7.46825
MAP3K1	15.6967	14.8696	15.3161	11.8185	12.1706	12.0131	15.1202	14.4234	14.0346	12.4477	10.4344	17.3752	16.5338	11.0716	13.8516	14.3336	16.8127	15.6844	15.2027	17.4357	13.6369	13.1631	13.944	16.4274	19.5575	15.8603	11.9893	13.4221	12.9882	13.466	13.0017	14.7026	13.7106	12.5142	13.4238	12.3656	12.7641	10.3302	16.3716	11.3198
FCGR1A	14.3953	15.0573	16.2113	12.0631	16.3151	18.2348	20.3518	20.8121	11.9916	20.9075	7.2923	12.9817	13.9795	6.06264	8.86191	16.0004	8.03538	17.5245	15.622	17.8895	17.1034	10.8759	16.6686	14.1613	16.0674	16.2086	20.4879	21.5428	21.5927	15.1662	6.48737	13.0411	10.7407	5.98843	11.1537	11.0171	20.4667	21.276	33.5317	14.1175
RIN1	12.8687	12.8852	13.4675	11.4597	18.0338	13.4775	13.1087	18.2958	7.99524	11.3327	7.75683	10.3621	14.7756	7.90604	9.11236	10.0976	11.6537	8.21738	9.40433	12.4186	11.0226	7.65846	8.19155	10.2903	11.9294	9.48872	17.6903	15.3313	17.9686	13.1755	8.39509	14.8972	14.9428	12.4641	12.7685	15.7713	9.20738	17.3431	24.9173	11.8364
IL15RA	10.2141	12.6291	12.4667	8.78365	13.7028	10.9846	11.0934	15.898	10.172	10.7323	5.92577	9.37821	11.4729	5.58992	5.78427	11.0817	7.95791	11.2918	9.35683	9.93208	11.8517	6.97136	9.83899	9.55738	10.7725	9.34286	9.49073	12.7116	11.3948	13.6035	7.52204	11.9808	11.5287	6.65162	9.43055	14.7318	9.22207	13.2088	16.3716	10.9144
MLPH	12.6794	14.5369	16.2037	15.4274	15.9241	12.8137	13.5512	14.5721	8.85526	9.22663	30.9793	7.7766	12.9633	21.3406	10.5489	7.02339	11.2138	5.12297	7.84233	8.98617	7.52668	37.3403	8.46784	5.9845	8.87903	5.95909	8.86013	11.6846	14.8228	14.8658	32.0481	15.9844	11.556	20.1891	19.617	15.083	15.3005	22.9893	16.7203	13.9205
CPSF7	16.8853	17.1863	15.9854	13.865	14.0358	13.818	14.4537	14.8032	14.217	16.0725	14.9446	14.7517	14.1401	18.5332	18.2794	16.2615	12.7153	16.3781	15.9669	15.229	12.8727	18.1454	14.7817	15.7138	16.4643	15.8118	21.0677	16.2126	16.0415	15.5667	19.7794	16.9294	17.133	18.7732	15.2615	13.4101	14.3638	14.9162	14.8658	15.2925
TPR	25.6858	16.3523	15.9165	15.3313	16.7392	15.0325	14.297	15.3804	14.9443	14.1488	23.18	17.8332	17.8264	22.6973	15.9921	17.3835	15.0669	14.2469	13.7589	16.052	15.464	16.2684	16.2031	17.4685	16.8279	13.6185	13.5046	15.562	11.0742	15.7329	22.2664	15.9132	16.8771	15.2031	11.5973	18.0147	13.5607	14.1952	10.4145	14.1014
ERCC6	11.8959	8.39365	16.0984	12.4221	11.6814	13.0616	12.0939	11.8644	13.4221	9.27521	8.13981	8.33577	13.4332	6.66905	6.04249	7.42781	10.8457	5.97642	8.62993	10.2193	7.40812	10.6055	8.74076	7.86065	8.97941	6.99917	10.5496	14.8743	10.9105	13.389	7.38002	11.0722	7.7583	6.78567	11.0756	7.98812	15.9089	11.6021	19.3949	10.6868
EGFR	22.2236	28.3438	12.9503	24.5729	18.9682	13.0279	17.6098	13.6661	18.9433	15.382	26.2445	9.59175	20.1644	42.3018	57.5309	7.99938	12.8552	10.8998	16.1617	8.97594	10.0269	34.49	11.3978	7.95556	8.62933	13.1587	58.847	11.5721	15.4124	25.9633	41.7179	23.6486	19.8857	84.5051	18.178	16.6115	23.4866	13.3465	14.2523	21.5489
POLR2A	15.0208	18.5778	11.9249	16.4649	15.373	11.8644	11.7699	15.7767	8.9703	18.1103	37.0663	20.847	10.5259	34.6389	25.845	21.1893	19.7142	20.2083	18.8593	19.4745	20.7907	24.8939	18.2965	19.9056	22.5729	19.2785	21.1179	10.0326	8.01007	18.9981	24.5359	14.5629	14.0106	24.7627	14.0346	10.4812	12.2683	13.6848	9.80778	9.30343
MUTYH	14.616	12.0987	14.4174	21.1771	12.6439	10.3185	16.39	12.8579	9.04383	10.5969	7.0703	7.6072	13.8109	7.9156	8.19689	9.07051	10.0939	7.44076	10.2402	8.41244	9.27146	4.39863	8.97511	7.87975	9.13609	8.06656	9.65734	10.9241	17.0964	13.5846	10.327	14.3572	12.5164	12.1686	11.4383	6.95406	10.356	13.0875	15.3694	15.9905
NF2	10.0416	8.90881	14.0125	10.1887	13.1138	15.0575	12.5431	12.572	13.0683	10.5033	7.68127	9.20455	13.3851	8.6977	9.1262	9.4825	9.59407	9.00406	10.7262	9.08847	10.2943	8.57071	7.90156	8.47859	10.2459	8.58132	9.72784	14.7244	14.5073	11.5245	7.27888	9.59828	10.0601	9.82343	12.1201	7.70208	11.7992	13.7592	12.453	17.8842
PSMC4	15.7544	11.8816	14.8541	13.8932	10.7139	10.3822	13.3879	14.0064	7.43291	10.6585	13.3643	9.52752	12.3515	10.3384	13.3734	8.87864	7.94488	7.60549	12.5449	9.2431	9.36723	10.6437	8.93616	7.76111	8.59067	8.80769	10.6961	19.8807	12.2274	9.74337	9.74571	13.4695	12.4308	12.9518	8.67416	9.46324	11.0769	11.6801	16.3716	15.4179
PNMA1	18.5284	10.998	15.23	11.807	14.6184	12.0442	17.9042	14.9867	7.99524	11.6347	22.488	8.3646	14.5125	22.2071	9.46246	9.23474	10.2828	8.25734	14.1871	8.48151	7.25916	9.02173	10.2161	8.37364	8.02802	8.55666	10.1398	7.57202	10.9877	9.94037	21.7147	15.7021	10.6368	12.0327	12.1951	8.23823	10.0011	14.197	11.0313	12.5374
TAP1	14.7526	17.4062	14.3124	15.8041	13.9058	15.1799	15.3866	24.5448	19.3949	25.7182	38.3613	24.4687	17.306	31.9852	29.8244	37.0898	24.6087	48.9632	29.416	24.527	24.2716	32.1821	35.9702	33.2567	25.3282	38.2389	29.2348	12.0274	15.4166	24.358	24.8006	16.4009	25.0934	31.5659	20.3773	21.1462	13.8995	13.8261	12.2179	14.217
STAT6	28.0102	27.719	14.4773	17.3072	14.2638	10.861	17.167	19.4077	26.3006	23.3346	49.2122	34.1913	29.1133	40.8162	36.5701	25.5364	19.4852	28.3478	25.9606	34.4447	31.9182	31.0126	25.0735	36.0451	40.7824	26.473	25.7764	12.3766	13.2559	19.1461	29.3914	20.7254	21.1767	41.6654	18.0686	22.5497	15.6967	14.648	10.172	9.30343
MYCT1	14.1371	17.7541	17.6969	13.3888	21.3215	12.8541	20.5739	16.6796	8.27158	10.6711	9.58479	6.47826	12.8862	4.89166	6.21541	8.26636	13.1675	6.96761	9.58407	6.42417	8.92651	4.55066	10.0718	5.18332	8.53314	7.115	10.1971	18.2464	18.0293	13.1454	7.75353	14.0252	15.0953	4.15984	11.145	13.4435	14.3112	14.1044	19.9302	11.3198
ENO1	19.072	15.8103	15.2243	10.5886	12.8044	12.5154	16.0805	14.7164	10.4145	11.353	5.98401	10.7198	11.275	8.9829	10.0675	8.61925	10.8562	8.71433	11.2014	10.4557	9.58767	10.8362	11.7179	10.7963	12.3716	8.20676	14.5555	19.6156	12.9226	14.1134	12.4419	13.0832	12.5588	19.5231	14.528	15.5552	11.4882	10.592	12.7959	8.57877
CD80	12.2179	9.88869	15.5014	15.552	13.8158	12.618	13.5191	9.56547	10.8801	8.56675	2.97488	8.43701	13.6338	3.90513	4.47701	7.2048	5.39717	6.46811	8.56838	9.57266	6.96432	6.42835	6.74394	10.2743	8.69228	5.94201	10.3296	11.4125	13.52	9.26547	3.01756	10.8251	8.99933	3.25128	7.93549	3.59721	14.8191	13.4973	9.95991	12.2759
HK1	21.4836	14.1977	17.2645	20.139	15.9861	15.8514	16.8412	17.8138	15.7462	19.4181	17.6087	14.4108	14.6495	25.6535	25.3592	18.9094	17.9061	22.8502	19.8102	15.3581	16.5995	21.5725	18.6394	17.9192	15.5812	20.0834	31.4517	14.1371	15.4179	21.4347	23.56	19.9183	16.2562	34.8849	14.5876	14.2043	15.6334	19.8123	19.2065	9.85441
SMAD3	13.6035	10.0219	14.4881	15.8041	15.5068	10.0778	14.0221	12.0139	11.5245	11.0625	11.815	12.058	10.749	17.724	15.0921	9.51862	8.13425	9.1519	13.1146	12.3169	10.0553	9.07331	10.2173	10.4687	11.8645	8.32079	11.7699	12.2564	12.1643	16.4682	17.7915	15.3149	12.8357	22.4288	11.4075	11.4307	14.6764	15.1729	13.1422	7.91055
TNFRSF13B	10.2463	10.5971	14.5476	11.5668	9.63858	13.5389	9.93454	13.9415	7.37247	9.1465	4.6315	18.5401	10.4226	3.49832	6.61142	12.0856	7.99013	8.01213	7.797	19.0499	13.5189	4.43074	8.17905	18.1409	17.9107	7.39556	6.41798	12.79	14.7763	12.9413	6.84109	12.4871	11.0447	3.92725	12.3029	9.37135	10.0326	8.61549	16.1216	10.6868
JAK2	20.9055	12.1578	13.9915	12.7324	14.5275	12.3549	16.7806	11.1179	10.5498	14.0241	8.58414	14.0996	16.1916	10.4345	7.7539	14.0795	12.4971	13.2446	13.9717	13.4732	12.822	6.66708	14.8985	14.8286	10.7648	11.5219	9.50983	10.8353	11.5773	7.41595	12.7845	16.2432	11.5985	9.37823	13.8799	7.98812	11.9587	11.4894	12.1185	8.9703
FGCR2A/B	14.2244	24.7436	13.3502	16.475	17.6666	13.742	16.0805	22.4619	17.4678	51.204	10.9978	30.5394	16.7646	16.7476	24.4952	66.8028	43.2621	52.5591	32.5255	32.0368	43.1784	16.2911	59.9109	30.8441	26.8861	55.8921	11.9629	17.2788	19.0771	19.4137	13.6265	20.3205	36.7045	8.74529	21.3466	47.4688	14.9273	20.366	28.7383	32.6313
AKAP1	15.5385	12.083	16.1423	16.7401	13.0353	12.6893	11.6548	13.0397	16.3985	13.1013	10.9154	9.60113	12.3485	11.3372	14.0064	8.28111	8.94657	7.62439	15.7561	9.34578	7.97514	17.6592	8.86967	7.89526	9.226	8.12245	15.8522	12.0992	12.6103	14.6276	11.4526	16.4454	11.3504	15.1075	9.94379	13.9434	20.8744	9.62991	11.7992	10.6868
CLCF1	12.9367	8.91183	13.2337	12.1191	18.0472	15.5087	11.6386	12.9664	8.9703	7.53237	3.28644	8.18097	10.3909	4.32303	5.25509	6.8545	8.62131	4.08029	8.08656	7.84709	6.76916	3.00232	6.40601	5.64137	10.4743	5.76251	11.5954	18.2567	12.6443	14.0865	6.8719	13.2092	7.07671	4.71292	12.3293	11.6742	8.24557	12.0056	11.0313	5.21902
TPM4	41.8172	42.2785	16.0207	20.0259	27.7329	20.9885	12.0708	34.3077	52.06	59.6179	35.186	45.5091	49.315	29.3599	44.4444	48.1664	34.8436	52.9826	61.1907	40.6156	49.668	55.1391	49.4669	43.5567	40.3196	43.7695	32.634	18.3022	23.0485	36.2014	36.6372	84.9661	43.1358	35.3717	35.6498	25.8213	53.1921	28.1549	22.8099	24.237
TWF1	16.2211	13.7277	15.083	9.44817	13.9097	15.0575	15.0658	13.407	17.4834	13.9353	27.8067	13.0362	16.6394	27.0412	16.4732	11.8577	14.5972	10.5338	12.4434	14.5789	14.5702	19.7833	14.2348	13.3657	14.7587	13.5877	14.0567	13.9205	13.9266	13.7648	21.8662	17.0625	17.0628	25.8784	12.7917	10.205	14.445	15.9005	11.1746	15.7713
NR4A1	14.7999	16.7229	13.4026	17.0763	14.1684	10.8779	12.1183	18.1048	61.5375	50.2302	25.9192	15.2453	13.9899	29.5297	23.9211	13.0278	22.2437	6.27049	9.60322	12.362	19.0855	15.7134	7.77604	10.8831	15.1363	7.88717	13.5809	12.1185	13.5359	15.0661	11.5597	16.1968	11.7875	15.0397	14.3804	14.603	16.3469	16.2878	17.0226	12.2759
NKD1	25.602	10.8713	14.2259	13.9558	16.604	17.3291	12.1759	14.2602	18.265	8.62525	4.16888	7.09478	11.9052	4.9925	3.27331	6.64033	8.66507	3.95641	16.1334	6.51072	8.32584	6.19816	6.75094	6.03709	6.50338	9.11702	6.50715	14.6018	13.0926	12.1561	5.97254	20.0569	9.38518	5.48894	14.2542	11.4307	10.356	10.6119	20.4463	13.7731
GPI	17.5742	15.2739	11.1979	13.3957	14.6417	14.5761	13.7941	12.937	14.3692	16.2738	31.9084	18.3518	16.6823	22.2039	23.8871	17.8424	14.8501	17.3398	17.388	18.1892	18.4393	27.8618	17.5461	19.6127	16.1202	16.0196	33.4622	11.4125	10.0242	15.9174	27.1361	11.7279	13.2013	29.4147	12.8788	6.61317	8.62189	14.4154	11.5347	5.65988
ADH1A/B/C	22.3454	51.1532	16.4629	14.5197	64.7627	20.7238	18.7189	32.85	66.282	28.009	30.4137	45.4353	39.3086	42.1791	39.6722	31.8121	55.6113	22.083	30.9241	39.0325	42.1973	20.8436	42.7429	19.0989	17.1585	46.1349	39.7881	11.0039	27.0497	37.1039	47.136	23.2872	43.0445	31.8324	41.1209	56.8751	25.8337	22.6367	17.9001	24.237
KRT14	16.1882	9.85611	21.2582	23.0298	18.6669	19.8369	23.6462	20.7887	13.4221	16.8157	10.5052	14.7579	16.563	7.41603	13.0985	10.5903	11.9516	10.2983	13.4345	15.6677	12.3	22.6712	11.1747	12.4762	16.1004	10.1618	14.6276	26.9132	20.9166	19.77	9.83348	17.0389	15.2679	22.9764	20.838	18.2942	23.368	27.1264	30.1164	14.6467
CCL28	13.429	7.34001	14.0492	9.7039	10.1468	16.7806	9.7828	13.6039	7.10848	6.9667	16.2452	5.60248	10.8939	8.77587	6.49538	4.95265	5.9724	3.70482	7.34687	6.68834	5.80765	42.2976	6.45516	4.00798	8.34935	4.99212	8.58624	11.8364	15.4513	9.14601	8.1869	9.08615	7.10214	4.56983	12.649	4.48115	11.0769	11.8798	14.3564	8.09911
C1R	31.0297	45.2335	15.4884	11.9334	43.7375	23.9195	12.6915	90.3548	93.974	70.7796	18.0285	68.7238	80.0467	10.9341	40.8272	68.4222	96.2158	70.1712	108.946	38.32	102.27	10.3843	67.4459	59.1201	23.9699	75.6092	19.664	20.7891	25.45	28.5678	12.2885	44.6153	47.1762	12.4761	36.0778	37.913	21.2991	19.8806	16.9375	14.1014
RPTOR	10.6754	11.8193	15.7068	10.9421	15.094	12.8137	14.8593	14.3554	20.8212	12.3325	8.11561	11.3563	13.3422	6.73627	10.6829	11.0985	9.61245	12.5808	12.7797	12.9824	11.175	6.62962	10.4698	11.1284	11.2734	9.93809	13.5809	14.2523	13.7604	14.4651	9.51976	14.0233	13.9592	10.3176	14.0071	10.7916	15.1588	15.3486	20.2801	14.7449
CXCL9	5.50195	6.76828	12.169	7.41447	10.2003	11.5764	8.4072	78.7575	27.585	23.5137	5.02679	5.90356	6.10131	7.77999	44.0105	70.4944	44.0706	128.126	35.1285	6.31738	7.68597	3.18013	35.4294	10.008	8.41692	67.4553	7.2071	9.63357	13.2334	12.5467	6.68777	14.5382	20.3929	6.42648	11.2352	17.1512	11.4699	13.1851	10.8801	11.1746
DGLUCY	19.0986	13.9406	15.7706	12.0947	14.2181	12.3938	14.1807	13.058	18.8838	16.2148	16.6292	12.7741	18.4518	21.1535	15.2275	14.2117	12.6268	15.0677	17.5355	12.558	14.5561	14.1025	14.647	12.9649	12.7476	14.7208	19.5646	18.8391	15.8087	14.9576	17.9322	13.3436	13.8056	19.8906	11.1369	10.1059	14.1723	12.6488	10.841	11.5896
SPIB	11.8959	10.0687	17.0716	13.3888	12.1085	16.1909	13.3458	12.0153	13.1096	9.82474	4.63165	18.8738	12.053	5.2298	4.72596	7.33021	8.56052	6.95606	9.95566	15.0646	10.8851	8.05102	7.8955	15.3678	15.9006	6.24424	10.4143	15.144	12.6031	12.5484	7.76044	12.9238	9.22435	7.14981	12.8661	7.59654	13.6097	9.05301	12.6716	21.7602
TRAF3	10.9693	11.4939	12.99	15.7462	17.8636	14.421	14.5788	14.63	9.25941	13.2868	13.0914	15.7454	14.8247	13.2253	14.6377	12.5063	12.4019	14.9115	10.9914	14.1229	14.0928	11.0448	10.6881	15.6315	17.1636	12.8849	8.7465	14.1087	13.1397	8.85628	17.5551	13.0791	12.5262	12.9382	13.2263	12.9299	16.9885	14.3481	14.8658	11.8364
FCRL2	8.83328	7.41895	14.9295	5.82779	10.4116	15.0799	12.3062	16.0175	4.86402	8.68547	3.3828	18.051	11.8518	3.41493	4.81329	8.66121	7.33805	6.20649	6.54913	18.2322	8.61501	5.04016	7.47847	18.913	23.5712	7.38843	8.74151	8.49546	11.2053	9.85954	7.65125	12.8593	10.2041	5.71631	13.5857	8.64139	13.9853	12.3113	13.2499	12.8362
IFNA1	7.35418	10.4752	11.5148	8.25106	7.31347	16.623	3.59124	11.0803	18.8061	6.78138	4.50544	8.00765	10.7534	5.10538	3.79796	5.58223	7.44063	5.3754	9.81858	9.09063	7.60277	11.1304	3.44514	6.42076	9.9081	5.84293	6.30398	5.8753	13.0393	3.72486	7.81774	10.5332	12.8978	2.01498	15.8011	5.45235	9.25116	11.6483	27.1929	13.6303
RAC2	14.7526	14.9791	19.1506	12.811	15.2333	19.5437	11.2904	13.4025	18.8061	21.5364	13.2581	35.6474	14.4171	9.91305	16.0027	38.8174	13.6778	35.645	31.0755	41.519	32.4914	11.9284	33.6416	43.7221	51.0635	35.0025	8.07347	17.7497	19.3896	16.0126	16.3149	15.9735	19.4064	8.10043	14.6694	19.0816	15.5456	18.5317	18.2076	13.5964
CXCL12	11.5347	13.8078	14.9578	12.3766	18.8389	15.9228	14.715	17.6906	21.1867	15.4706	5.82474	16.5277	13.9023	4.56443	4.6032	19.8813	25.799	9.92143	14.4681	14.4668	23.3128	4.4923	13.4467	9.5217	7.9564	16.6606	7.47475	15.6263	15.0367	12.7943	7.96753	14.2485	17.6036	6.50255	17.7751	9.66477	12.2683	15.1602	15.2202	15.9006
WNT7A	12.0504	7.72276	14.0881	17.0763	15.4715	18.2096	12.6915	11.57	13.7079	8.83798	4.16665	6.87659	9.48228	4.53201	4.56723	7.67088	9.83346	4.19072	6.49988	8.46063	7.30064	5.04016	6.32232	5.90083	6.93524	6.94925	7.6186	18.924	12.8015	11.7171	5.1865	12.4213	9.18221	6.69268	13.1719	11.8258	14.0926	16.0715	11.7992	18.3682
LCOR	11.0039	10.0261	12.5482	8.9199	12.8514	16.4214	8.8327	11.2375	13.4221	8.67753	6.26425	7.06826	9.74608	7.87302	7.20725	6.8299	8.28686	7.18237	7.79006	8.07561	8.12304	6.27869	8.50348	6.88198	7.79125	7.43714	10.2924	12.7182	13.2549	10.1945	9.27945	11.779	10.0697	7.2433	10.2769	5.70119	8.0536	12.0679	7.37247	15.657
BLVRA	14.8191	10.5566	12.5647	13.808	10.5089	14.9785	13.2708	10.732	13.4221	11.4342	11.4847	10.4803	14.1323	12.5354	11.6852	9.28421	10.5219	10.1455	10.0171	9.00964	10.1543	15.7264	9.22436	9.23996	8.86838	10.9378	13.8423	23.6298	14.2112	10.484	14.6349	12.8479	9.43975	8.50374	12.7959	10.3375	12.3377	15.0502	12.3377	20.6083
PPARGC1B	12.0312	7.36766	11.6914	10.1468	12.2348	10.2697	12.8679	10.2833	10.5498	8.53461	5.88748	6.81039	9.57794	6.1319	6.52352	6.93213	8.56052	5.41439	8.64162	6.83519	7.1487	5.76038	5.92606	7.33087	7.80933	6.36113	7.6186	11.8853	12.8203	9.67338	6.80517	10.3145	8.7582	8.12058	9.54238	6.18278	14.8671	11.7991	11.9631	9.85441
OLFML2B	5.70627	10.0557	15.3528	10.5236	16.6802	9.45076	14.0728	8.63155	7.8091	11.8708	3.41152	8.21369	12.6103	4.87343	4.2282	8.52061	9.25053	7.18445	10.967	7.7126	11.0288	4.18301	9.67524	6.84699	8.14004	8.70342	7.05682	11.6846	14.6858	10.3886	8.1869	12.3873	7.58928	4.35663	11.2049	7.52277	14.4285	12.2864	9.72803	10.438
CCL11	8.09042	9.14702	13.1961	16.9189	8.9199	8.69911	9.37135	13.8641	8.7339	9.78554	3.25343	9.10158	10.5284	4.03972	5.43017	7.74674	4.90858	3.68839	6.039	11.0209	11.8597	4.58797	6.84393	6.77379	9.70731	7.704	5.47067	17.9864	10.1392	10.3678	5.85494	10.5899	8.77614	5.74861	9.67822	4.74655	12.4586	9.48543	11.7136	16.7054
HAMP	12.2628	7.96325	14.8754	8.44773	12.0682	13.1021	15.1047	14.7531	14.8658	10.2078	4.95525	7.32553	11.3509	4.6539	4.83449	8.50126	7.53666	6.83346	9.53349	7.79503	9.40767	8.56543	6.74044	9.58327	8.53554	5.75005	6.81499	12.0504	17.7105	12.4425	7.09778	10.1963	9.85926	5.28177	14.5265	16.7054	19.2859	11.8357	16.4393	12.1185
LILRB1	16.8505	11.5108	16.8607	14.2912	12.5374	9.40339	9.83503	9.9718	12.1393	12.3006	7.62611	16.482	14.8226	8.88299	5.84734	12.3012	7.81103	9.43378	10.3497	13.1986	17.6509	5.50814	12.4103	18.2531	17.0839	12.0296	12.608	14.3915	13.2916	12.5628	8.86449	14.632	11.3178	3.90199	11.3837	10.9047	8.01174	11.1524	11.7749	18.1737
CACNA1C	11.7804	11.0953	16.0701	17.9499	15.8908	15.6886	13.2162	17.0445	17.6548	11.4107	4.58419	9.85073	18.2585	5.35706	4.02766	8.04715	11.4359	9.27714	13.9244	8.63714	8.51048	4.75835	8.85602	9.1623	9.4535	8.01255	8.18565	19.1698	16.0816	15.0516	5.59301	16.9706	11.6435	4.67876	14.6886	9.03578	17.9499	13.1495	14.8658	15.4042
HLA-A	34.9323	118.369	24.8478	115.515	80.4482	31.5837	64.6424	231.68	216.27	443.675	423.776	247.284	78.5002	598.287	665.487	560.084	427.305	559.041	365.469	225.343	269.898	465.889	497.425	280.067	227.083	573.638	494.862	54.8361	76.6061	221.629	560.644	120.881	394.029	603.486	305.798	387.117	83.2604	150.457	61.1839	95.4118
TNFRSF13C	12.3333	8.23151	16.352	12.3766	5.7225	7.05255	9.83503	15.6051	4.43263	10.3504	3.57539	33.9239	10.6995	5.42447	7.48968	14.0102	7.51617	8.86533	7.11215	32.145	12.9526	5.02822	8.5134	33.5044	54.1604	7.4908	5.22698	19.5843	16.1148	6.03496	8.86449	15.2136	8.93587	7.99669	16.3123	8.62092	17.3073	13.0232	16.6522	9.08683
KMT2D	16.391	20.2075	13.9607	14.5197	12.8227	14.6661	13.9989	12.7618	9.72803	19.7605	15.243	20.2161	15.4746	17.1963	19.9554	21.1939	18.4523	21.8154	19.1493	20.6109	20.9901	19.5356	16.968	19.9309	21.219	19.8902	19.8568	15.0946	14.5892	16.8235	21.9328	17.9933	18.1002	20.3372	18.4764	14.0221	20.7578	20.9454	11.7992	20.344
[truncated: 964 more rows]

## Sheet: BioProbeProperties
ProbeName	ProbeDisplayName	TargetName	HUGOSymbol	Accessions	GenomeBuild	GenomicPosition	GlobalOutlier	GlobalOutlierReason	OutlierFrequency	GeneID
[truncated: 6,745 more rows]

## Sheet: Dataset summary
Analysis name:	Imperial College CTA 5.4.2021
Analysis created by:	avanschoiack-admin
[truncated: 101 more rows]
