# Supplementary material for: Mast cell activation disrupts interactions between endothelial cells and pericytes during early life allergic asthma
Source: J Clin Invest. 2024 Mar 15;134(6):e173676. doi: 10.1172/JCI173676 (PMC10940085; doi:10.1172/JCI173676)
Supplement: Supplemental table 1 [file jci-134-173676-s021.xlsx]

## Sheet: Sheet1
	Controls (n= 2)	Asthma (n= 4)
Median age (years)	9.96 (8.08-11.83)	13.3 (9.1-17)
Male/female	1/1	0/4
Ethnicity (%)
Asian	0 (0.0%)	1 (25.0%)
White Caucasian	1 (50.0%	2 (50.0%)
Mixed Black/White Caucasian	0 (0.0%)	1 (25.0%)
Unknow	1 (50.0%)	0 (0.0%)
Atopy status (%)
Atopic	0 (0.0%)	3 (75.0%)
Non-Atopic	2 (100%)	1 (25.0%)
HDM+ IgE	0 (0.0%)	3 (75.0%)
Inhaled Corticosteroids (currently taking at time of biospy)	2 (100%)	4 (100%)
