# Supplementary material for: Mast cell activation disrupts interactions between endothelial cells and pericytes during early life allergic asthma
Source: J Clin Invest. 2024 Mar 15;134(6):e173676. doi: 10.1172/JCI173676 (PMC10940085; doi:10.1172/JCI173676)
Supplement: Supporting data values [file jci-134-173676-s028.xlsx]

## Sheet: Figure 1
F
Mouse number	Treatment	Pericyte nbr adventitia	Pericyte nbr parenchyma	Pericyte coverage adventitia	Pericyte coverage parenchyma	EC coverage adventitia	EC coverage parenchyma	Vessel density adventitia	Vessel density parenchyma	Distance peri to EC adventitia	Distance peri to EC parenchyma	CD45+ adventitia	CD45+ parenchyma
W2	PBS W2	62076	66467	64.12	53.86	53.89	53.69	107.67	138.87	1	1	96672	113416
W2	PBS W2	44711	33333	61.61	41.49	53.49	51.2	111.89	127.56	1	1	93602	79773
W2	PBS W2	36028	24651	61.22	62.66	51	46.81	102.19	118.86	1	1	88751	109288
W2	HDM W2	63473	63772	82.38	73.07	50.7	43.91	117.53	137.82	0.68	0.91	105373	108060
W2	HDM W2	54890	55788	62.19	79.02	37.5	59.98	108.07	164.7	0.9	0.46	112074	119298
W2	HDM W2	66966	74651	74.52	65.47	44.81	64.77	137.09	153.43	0.37	0.16	160888	146130
W3+1d	PBS W3	27280	37172	51.65	38.43	55.69	56.61	95.55	98.04	1	1	90319	93214
W3+1d	PBS W3	37584	38647	60.41	38.1	63.89	67.76	100.11	111.49	1	1	77944	94012
W3+1d	PBS W3	27445	36028	43.4	37.26	52.76	73.95	86.87	106.52	1	1	60479	68962
W3+1d	PBS W3	38613	42754	66.74	57.67	49.69	68.01	102.07	134.29	1	1	81537	89321
W3+1d	PBS W3	59731	51967	82.79	48.56	68.43	67.49	124.07	136.03	1	1	92415	82236
W3+1d	PBS W3	56211	41822	67.88	45.54	64.6	60.25	113.33	107.97	1	1	84930	79741
W3+1d	PBS W3	40580	52692	53.69	54.62	53.48	65.01	110.08	115.52	1	1	75948	80739
W3+1d	HDM W3	35611	54890	38.66	60.42	39.72	74.75	62.48	87.99	2.36	0.57	96806	92016
W3+1d	HDM W3	33633	39022	48.44	38.86	56.29	54.79	66.93	77.41	0.97	0.85	124451	130838
W3+1d	HDM W3	9281	20060	15.1	20.61	57.78	52.5	79.62	72.42	1.99	1.01	109082	112974
W3+1d	HDM W3	43064	51553	52.47	77.87	59.63	55.8	103.64	107.41	1.61	1.05	117764	80240
W3+1d	HDM W3	47826	49586	38.55	61.13	33.63	45.86	113.96	138.17	1.64	1.64	113473	117964
W3+1d	HDM W3	14700	56211	22.29	33.33	36.39	50.72	108.62	105.23	1.05	0.58	101697	111776
W3+1d	HDM W3	38613	56211	35.74	40.46	64.91	70.39	125.12	105.15	0.65	1.65	127944	131637
W3+ 7d	PBS W4	32335	31936	68.46	72.77	51.6	54.99	76.291	72.28	1	1	31437	30439
W3+ 7d	PBS W4	35529	24052	75.1	49.46	57.39	58	97.211	72.885	1	1	37228	41267
W3+ 7d	PBS W4	42365	39596	61.21	56.79	51.2	65.57	99.92	139.02	1	1	62745	88338
W3+ 7d	PBS W4	47380	44810	65.33	52.65	59.96	60.48	131.69	145.18	1	1	44103	92982
W3+ 7d	HDM W4	15644	21527	49.96	27.81	33.4	30.8	39.297	50.721	1.63	1.37	79142	20060
W3+ 7d	HDM W4	17066	17764	49.62	45.74	40.1	44.4	54.845	45.628	1.33	1.62	52464	26739
W3+ 7d	HDM W4	35105	29840	73.62	28.37	33.32	47.98	122.64	115.16	1.42	1.24	98542	75996
W3+ 7d	HDM W4	16866	33633	24.95	29.65	38.62	42.3	84.45	115.65	0.73	0.99	91837	122060
W3+ 7d	PBS W4	50194	53834	68.37	47.6	49.31	57.35	92.5	113.08	1	1	47516	73163
W3+ 7d	PBS W4	29741	42964	57.4	48.3	47.41	47.2	107.5	137.65	1	1	61577	62425
W3+ 7d	PBS W4	51830	52716	61.5	62.3	52.9	59.11	102.5	92.56	1	1	65340	58147
W3+ 7d	PBS W4	41018	45958	62.21	49.4	55.89	53.89	109.93	129.51	1	1	78743	74551
W3+ 7d	HDM W4	50200	79491	47.51	54.5	49.3	36.83	111.73	108.86	1.98	0.3	82335	65719
W3+ 7d	HDM W4	60435	53994	60.64	55.1	39.78	39.94	92.76	95.62	1.15	1.28	93490	68371
W3+ 7d	HDM W4	32086	43291	40.02	15.9	39.65	42.01	86.61	107.76	3.31	1.23	101590	70447
W3+ 7d	HDM W4	30040	36826	56.24	70.3	42.51	44.01	88.3	98.87	1.44	2.23	99900	74102
W3 +14d	PBS W5	45210	46108	75.12	41.6	45.71	35.33	97.5	103	1	1	43214	50699
W3 +14d	PBS W5	35928	47305	53	46.5	52.7	53.6	95.61	108.55	1	1	61577	56587
W3 +14d	PBS W5	46806	42814	59.2	48.1	48.2	38.42	91.8	113.02	1	1	61776	63772
W3 +14d	PBS W5	52096	40120	80.6	32	50.2	61.4	103.16	102.93	1	1	62475	57086
W3 +14d	HDM W5	54391	47904	59.31	51.7	56.89	38.42	95.77	82.57	1.11	0.98	65170	59082
W3 +14d	HDM W5	43014	47006	63.8	68.4	51.6	44.4	81.98	114.17	1.84	1.29	49002	50299
W3 +14d	HDM W5	39820	44311	43.6	43.7	33.19	31	71.46	80.98	1.29	3.71	54092	50998
W3 +14d	HDM W5	42315	43413	67.3	58.3	42.57	19.23	85.42	76.77	1.49	1.34	47804	46906

## Sheet: Figure 2
B
	W2								W3 +1d								W3 +7d								W3 +14d
PBS	62076	44711	36028						27280	37584	27445	38613	59731	56211	40580		32335	35529	42365	47380	50194	29741	51830	41018	45210	35928	46806	52096
HDM	63473	54890	66966						35611	33633	9281	43064	47826	14700	38613		15644	17066	35105	16866	50200	60435	32086	30040	54391	43014	39820	42315
C
	W2								W3 +1d								W3 +7d								W3 +14d
PBS	64.12	61.61	61.22						51.65	60.41	43.4	66.74	82.79	67.88	53.69		68.46	75.1	61.21	65.33	68.37	57.4	61.5	62.21	75.12	53	59.2	80.6
HDM	82.38	62.19	74.52						38.66	48.44	15.1	52.47	38.55	22.29	35.74		49.96	49.62	73.62	24.95	47.51	60.64	40.02	56.24	59.31	63.8	43.6	67.3
E
	W3 +1d				W3 +7d				W3 +14d
PBS	339222	534531	274251	289321	610778	754092	663872	793713	395110	313074	353792	326846
HDM	289022	78842	71756	214471	415170	312774	519661	563872	137924	95609	306287	228543
G
	W3 + 1d				W3 + 7d				W3 + 14d
PBS	42682	50862	38128	80233	54775	35413	21310	14308	37465	26007	42750	92488
HDM	59324	168411	91222	115513	89153	64743	40721	54066	93062	68292	37565	30743

## Sheet: Figure 3
B
	D-7								D1								D7								D14
PBS	96672	93602	88751						90319	77944	60479	81537	92415	84930	75948		31437	37228	62745	44103	47516	61577	65340	78743	43214	61577	61776	62475
HDM	105373	112074	160888						96806	124451	109082	117764	113473	101697	127944		79142	52464	98542	91837	82335	93490	101590	99900	65170	49002	54092	47804
D
	W2							W3 + 1d							W3 + 7d							W3 +14d
PBS	0	100	100					0	0	0	0	107	0		0	0	0	0				0	0	0	0
HDM	200	599	399					282	399	100	301	207	316		200	0	0	0				0	0	0	0
E
	LA						Parenchyma						Pleura
PBS	3600	1720	200	3538	3566	1154	104	1948	0	734	1005	224	8333	501	1823
HDM	21886	24850	2844	18059	12618	5973	5090	19062	6188	8747	2202	5265	926	2932	758
F
Adventia	Parenchyma	Pleura
41.4	69.3	3
37.5	16.5	21.4
73.8	56.4	4.7
G
Degra	HIF
0	14815
128	30907
128	16092
255	67816
255	73946
0	20945
383	26564
511	19668
0	13155
383	98595
255	25415
0	30907
0	2937
0	6769
0	9962
0	9068
128	18646
0	4598
0	25287
0	2554
0	9962
0	12644
0	17497
H
Volume granules average	Pericyte coverage
24.2	81.3
58.7	71.8
50.3	70.6
87.6	76.1
0	72.8
1.1	70.8
10.5	69
21.2	89.7
27.9	79.4
0	54.3
4.07	78.7
0	77.3
186	57
93.6	71.7
7.76	47.1
6.68	58.7
0	82.9
0	62.6
114	73.2
12.5	56.1
12	53.9
71.8	51.4
1.22	49.5
67.3	36.4
0	45
43.9	42.3
110	65.6
37.3	44.1
272	21.1
38.1	40.4
104	26.7
28.6	56.5
243	18.5
0	57.7
399	48.8
128	40.8
0	75.6
0	50.1
0	44.4

## Sheet: Figure 4
C
0	1	10	100
9.52	0	35.29	61.54
	0	14.29	50
7.69	20	50	33.33
0	0	28.57	28.57
25	0	25	31.25
0	32.43	20	57.14
0	0	33.33	0
		50	66.67
D
0	1	10	100
40	8	15	16
10	14	17	7
31	17	17	36
18	7	11	12
9	17	20	12
26	36	10	25
13	12	12	12
8	10	18	13
12	34	6	11
9	13	8	8
5	4	7	15
32	37	29	17
44	22	55	46
30	46	31	15
33	28	17	27
E
0	1	10	100
10852.6	41480.1	71164.7	10818.5
43465.7	27150.9	8691.59	23053.7
29060.2	56155.6	12023.6	18700.5
15399.9	12186.2	46.4526	28546.2
9004.05	11504.7	15171.3	51046.5
13929.2	29785.8	45149.9	21575.9
13758.4	12585.7	6867.21	16411.4
9552.62		7497.41	25714.2
13272.4		15026.1	14228.7
26262.8	11070.6	448.459	17933.8
10225.5	62270.2	25882.7	20877.3
19982.4	21462.9	26316.4	57.7604
22521.6	32307.6	70475.5	12092.9
25433.5	133.641	14590	13.6093
23428.4	13515.7	13291.2	3040.73
5127.25	14201.2		3361.99
22840.5	9204.66	35478.4
17835.4	23952.4	15078.7	46566.2
808.865	22028	42343.2	7508.18
110.512	20607.7	14042.7	9751.91
31749.1	21028.1	12230.9	17763.1
34528.9	18.6484	11913.8	2852.99
8705.16		13.9688	2732.17
19622.2	4488.74	28080.6	6410.43
5160.59	13091.6	9646.14
20415.3	57244.9	23568.1	35476.4
12497.7	27.897	8235.04	18899.8
20357.6	74.0898	48205.3	36982.8
14047.8	8268.49	32396.3	8370.56
26153.6	8348.96	20619.3	24447.9
27703	19032.3	19464.7	74019
4185.01	6577.11	25067	26535.3
6053.96	9899.67	5894.34	11083.3
16401.9	6695.61		10840.9
837.316	7126.27	52048.3	9447.4
7615.66	8159.21	30967	13748.9
8913.59	29862.8	40800.9	6222.4
8137.28	7.7244	17283.5	8949.53
5318.09	82.0568	27641.7	9801.01
9503.14	33355.6	11873.8	18683.9
11010.4	28.4603	16647	4836.37
3107.93	1146.49	13307.7	14536.8
	20.1667	14408.8	8026.82
50764.2	11.141	2.34952	6203.89
	13347.6	18956	10987.2
13.8646	10707.6	21854.5	20570.4
11.5694	59.9699	10472.2	12101.6
	7193.16	11357.3	16466.6
23720	7523.21	165.773	15107.6
57323.4	10407.9	36358.3	14877.1
124.604		11408.7	3648.28
37.2542			5287.83
68906			284.575
84.7573			17547.9
17518.5			18069.8
49.5248			19007.9
17.0289			16374.3
39797.8			12572.3
16865.4			32004.2
37443.1			1536.52
23450.5
48595.6
47930.2
20573.3
24883.4
15361.4
39124.4
33466.2
31795.1
20836.2
22532.3
13905.7
10454.4
19448.9
33719.2
12310.9
34326.9
10882.6
36847.3
34518.8
54921.9
25357.6
147305
88470.3
40715.2
33402.4
21588.1
14465.7
66219.1
17643.8	211990	146523	103779
54362.1	78445	34801.8	125172
31303.7	103449	23927.4	211892
15089.7	186.274	49876.2	71371.6
15813.2	142299	139548	137177
15510.2	136526	16539	120418
8031.25	298500	338633
10126.5		69560.4	254275
37715.2	43507.7	78355.6	149556
8661.52	27398	93755.8	83202.8
23.5799	104635	126363
49891.4	71.032		1.55317
55892.9	222.355	53754.2
	20.5551	46408.2	213301
17639.9		105205	125049
34689.7		53590.2	8880.8
36679.4	99700.4	195676	116454
21540.9	312504	69272.7	43012.2
	97292.9	100129	76391.5
133725	91554.5	42031	103908
	121172	61138.3	144179
	54711.6	34018.4	75747.4
270926	309009	72119.8	38471.3
30277.2	179076	44032.7	46803.2
287216	84265.2	37465.2	25950.1
165310		139216
42352.5	184468	54644	99671.7
138287		83207.7	42237
	53852.6	13290.5	119663
89855.5	175490	19957.3	20333
35767.3		25833.2	47361.5
109723	72472.8	79746.8	21323.4
233586	48271.9		42991.3
166798	158363	142545	54603.3
142265	112557	58092.1	75183.8
54875.4	83012.3	56648	88538
103822	369993	158700	115264
161413	120793	86519.2	85659.4
94615.7	236227		42774.1
101477	81118.6	152671	121565
270067	64357.8		93367.1
99458.3	110187		92792.1
174903	59382.4	311139
137119	209635		21400.3
23777	109832		129283
69137.6	24265.3		51134.1
	159875		33894.5
125221	288805		75668.3
135628	81470.1		74418.3
114569	48083.2		22942.6
	73149.1		22108.4
	31897.4
	89428.4
	67371.1
	166812
	211278
	123812
	209548
	66397
	49297.6
	42090.6
	63977.4
	19613.8	40699.8	28282.6
48556.4	75088.9		211265
171.371	197418	52.9463	16049.5
	64463.8	28177.2	21.4245
81656.6	18495.7	33203.5	31716.1
244625	17204.3	54009.1	21816.5
107625		26934.5	57157.4
189989	172461	80999.9
	78751.6	81249.6
390709	92660.4	25432
161707	257598	3267.42
163245	123485	49633.2	27741.9
303221			27526.6
	47862.5	16639.4	12094.2
190138	24.081	24315.4	49937.8
52233	177650	27924.7	1.90448
	36149.1	83395.3	35649
283289	114012	24059.1	43263.7
70357	56107.3	36764.1	13.1807
272.861	61457.7	15063.3	4781.42
136580	50475.9	214346	90975.7
89887.1	30730.6	135414	11963.6
	193812	39113.1	7607.79
56149.2		68456.9	29291
275510	42307.3	54148.3	60839.7
338745	37944	9446.38
93716.2	35172.3	35164.3	31670.1
141578	2.96141	36810.3	231476
193843	68307.3	55725.7	17444.9
192709	82988.4	7637.4	9814.04
75268	31911.5	17065.1	35606.4
142514	82476		7044.76
163725	111627	3199.42	27555.6
178972	284.604	3147.87	47355.8
	100081	2802.8	13521.7
	90728.3	3400.83	15760
	71.1041	3866.02	21365.9
		3042.1
	162363
	69.0953
	6.29308
	16636.9
	55592.1
	85044.3
	14.4984
	47534.8
	106028
	121464
	73501.4
	93257.4
	78559.1
	6.24037
	47870
	35.7937
	20985.7
	83.7186
	20845.2
	199618	204126	273024
303103	185027	65476.1	289318
109006	273311	153933	22559.6
79237		206298	37524.5
5.28871	53618.4	127028
350553	211693	321973	55730.3
368367	83797.7	267995	41639.9
78383.7	161095		12248.6
296985	109645
	4702.89	80135	197463
		67485.9	126179
250014	35257.6	123760	62341.4
	13706.5	202522	201103
		272688	242228
22809.5			123574
	217073	307153	172444
	171313		331271
	308898
			69451.1
			147418
			137825
			162784
			203035
			150320
6281.44	15026.6	3171.69	19829.9
34219.7	28693.3	30916.9	20204.8
9834.96	13215.1	8442.55	22466
11437.4	13053.3	10328.1	27441.5
21720.9	26221.1	22957	9271.32
23113.3			5332.34
41034.2	53499.5	11197.9	32431.3
23.9182	874.177	12391.4	5174.47
9902.31	7388.32	26614.5	10046.4
8475.71		4224.59	33534.3
12886.5	87141.5	17852.9	47373.2
7550.92	23006.4	45998.7	24127.2
20035.9	21767	15850
13446	48706.9	19260.3	56455.4
12380.6	11083.3	20857.6	25420.2
91952.8	36872.9	48097.3	26836.7
41490.6	42036	47588.4	22656.3
47398.3	9659.04	20793.6
11087.7	18046.3	25506.9	43898.9
	17823.8	13852.3	16489.6
81256	14207	24789.5	49397.3
87251.6	11617.8	30344.4	39054.7
6998.16	10273	4494.22	40608.8
8370.83	45442.2	16981.8	35069.5
76762.8	48535.5	84066.6	28610.6
	10190.2	18699.5	33038.6
77309.9	11533.9	32246	26677.6
98637.3	6992	7309.99	6384.43
14957.5	1633.97	77513.9	21245.7
11620.8	45924.8		25075.7
11358.5	10087.9	44679.6	28242.6
5121.55	60275.4	47070	46942.6
		53179.7	25056.3
49789.5		31536.7	16046.7
20882.9	49100	30019.8	26747.2
50345.3	9731.59	24121.1	30433.3
29.1638	13201.4	52504.2	25424.5
79923.8		71673.4	32933
60384.6	20300.2		12668.6
66056	11256.9	40625.9	93091.4
51595.1	18782.6		31470.6
33463.8	41199.9	20843.9	15098.2
	40677.8	409.416	35254.7
	27781.7		45588.5
29766	39879.6		28703.5
94859.4	91256.7	25761.5	33942.9
25796.3	9954.07		716.368
17361.5	17024.5	54846.3	39502.9
	40609.5	38974.1	108075
47551.5	89098.5	65454.3	50603.4
48608.1	108330	32844.2	21162.2
21889.3	29301.3	13417.8	23986.5
	109067		21371.3
27746.6	117373	16014.3	20231.9
66780.8	57441.6	123585	23688
44151.6	69283.3	37423.7	21471.1
61630.7	34806.5	30172.1	21304.8
48000.2	38010.9	14816.3	51180.8
26415.7	38470.4		22925.5
43996.4	26446.8		17300
82577.7			41380.4
35330.7			31393.8
12223.8		28947.7	26879.4
62982.3		45441.8	3843.56
		2787.71
14976.1		13693.6
56.5604		44733.9
		65089.4
43774		20125.1
35371.8		19879
33536		6316.83
109001		23251.3
		26140.8
		22896.4
		38521.9
122610
35659.2
		63531.6
		30063.2
		23808.8
		51416.1
		80738.3
		35521.6
		67797.4
		51087.8
145838	216080	55163.8	51815.8
41211.1	71039	132302	40290.4
162064	53809.3	46701.9	130439
36619.2	110241	154326	52043
167044	51609.2	112056	56895.5
73643.1	248940	57574.4	45026.1
96338.4	99798.8	103633	60033.6
89616.9	42432.2	149427	204439
105892	59731.9	70380.9	190614
117564	116372	173959	114318
174257	152205	127090	91196.7
39952.8	124932	195992	55352.2
61341.6	152514	112494	82788.3
142131	87760.1	202296	60945.3
61517.9	118419	166365	100128
247691	65391.9	14742.7
167378	81496.2	112706	30043
203861	242678	23729.8	11258.8
92065	102076	18635.6	175806
122868	199421	70657	29708.8
183285	72467.5	61127.6	196256
43533.9	107439	45013	88404.3
99615.8	37261.4	32323.3	68434.8
155862	59789.4	228266	93109.4
137290	44277.8	145937	93322.3
238876	7473.29	172721	63746.9
254905	53521.5	41010	72950.6
209856	189695	84790.5	35737.3
203377	128428	55617.5	120963
131388	125549	32508.7	161057
	111261	238100	94422.9
102345	107577		57746.2
119026	21917	39533.3	249475
145211	63400.5	89143.3	38654.9
106494	58057.7	173037	71132.3
304635	61.5156	295500	56588.6
278072	49870.7	69427	36592.4
40391.4	153801	198835	67589.5
117042	206186	92613.2	62118
154372	103300	355050	51653.9
187898	31579.4		61628.1
225035	306731	89901.5	34777.5
39133.4	326249	102136	40883.2
85625.6	193493	56424.8
97948.2	223694	105388
106507	22771.6	83300.8
158397		26236.2
67061.3	29089.2	56335
130961	51222.8	153810
65678.3	123548
142816	198741
87442.1	100940
163130	99122.3
67427.4	16280
214263	14784.1
111352	66692.2
146012	87897.6
108361	45908.5
44507.5	100397
67627.1	170632
73390.8	45993.4
85731.4	105761
205337	41676.2
142936	226816
	97876.7
	66750.2
	174762
	61267.1
	207163
	277578
	110644
	209410
	72043.1
	30264
	81040.6
F
>45000	<17000
622.394	435.247
756.008	464.46
	827.952
	1882.92
324.9	449.934
313.385	592.806
341.846	430.21
344.187	695.197
344.707	1166.86
418.527	696.485
372.398	395.542
	640.209
495.044	988.982
497.569	1075.73
502.486	2036.83
496.76	511.175
559.147	1902.74
483.922	496.896
491.246	516.551
545.899	537.384
500.079	555.308
	492.459
	524.074
	509.017
	692.916
	732.459
	572.426
	500.937
	661.697
	1807.66
	616.603
	634.477
	504.005
	521.892
	1014.56
	772.007
	530.451
	372.645
	402.425
	418.692
	1836.99
	489.4
	1372.9
	520.445
	372.398
	474.35
H
0	1	10	100
11540.1	6486.79	10782.7	7228.41
5976.82	6423.06	11849.5	12269
7722.06	8862.33	9534.65	12768.4
14810.5	6707.77	8602.76	16114.9
7226.69	8851.53	9162.07	12266.1
4913.58	9191.76	7961.8	10806.5
12007	9826.56	12579.8
25947.9		11266.4	13984.9
17687.9	17088.3	9555.03	9363.02
13708	9225.96	11253.1	7023.93
10225.3	8316.62	16910.3
9206.69	8163.27		19302.5
10981.2	11950.8	11786.6
	19572.8	10582	10945.9
7755.07		19182.7	10267.6
15963.2		13158.5	12187
5820.91	11223.5	13259.1	11048.7
16005.3	8773.13	7875.83	13712.7
	7023.64	11420.2	10499.1
10330.8	6942.46	9802.76	13713
	5990.98	7845.02	24289.2
	7971.06	10322.2	15780.1
9862.54	6045.16	11211.9	9104.13
8291.12	9958.67	8974.06	12037.1
7897.83	5489.68	12179.1	22820.1
9225.21		10097.6
6915.71	7658.33	9606.47	9687.63
7656.62		9688.12	8942.56
	7532.38	8216.48	9482.87
7618.15	7648.31	12388.7	11473
6761.74		9463.03	9937.01
7024.08	9629.21	13773.1	8278.2
7494.28	7768.46		8199.38
8384.9	11041.8	7020.45	8610.9
13017.1	9728.15	9495.62	10993
7249.47	9682.45	8312.98	9269.56
8532.97	10979.5	7344.05	10402.5
6933.35	8104.13	8783.48	10941.1
5072.08	14740.3		9883.62
8840.65	8568.87	12367.5	9126.33
7061.72	13805.7		8198.09
9633.75	12690.2		11524.7
5695.63	6766.29	8727.57
5260.38	10561.1		9604.01
9628.89	11416.8		9527.36
8045.37	8024.01		13653.7
	11606.4		7709.78
8809.7	8107.01		8238.9
6195.08	8889.92		8382.86
7476.02	12278.1		10054.3
	10232		8271.3
	10600.9
	6899.22
	7996.44
	7596.49
	8667.75
	10719
	7289.99
	12245.5
	7142.82
	7281.42
	10489.9
	14185.7	6387.35	9848.94
6855.59	7165.74	10670.8	10605.8
11291	8177.18	9574.7	11061.6
10683.1		9496.77	9168.94
25940.7	9215.33	11779.5
15318.9	9999.34	9381.93	7717.59
9719.98	7242.51	9917.18	8537.9
6929.29	15756.7		7984
8008.74	9080.45
	8005.19	13513.1	12221.4
		8912.11	9788.48
10869.1	8459.79	7163.05	10309.6
	6907.79	7027.53	9243.63
		10493.2	10583.3
13862.4			9456.55
	9221.37	9424.32	12151.9
	7732.81		10021.5
	5758.32
			10778.9
			12493.1
			10392
			11243.4
			9666.27
			7802.52
15717.3	9976.38	12647	9387.46
11070.6	11029	15596.1	9749.1
10211	9424.89	23230.2	13407.4
12848.4	16917.7	9297.63	6356.52
8025.4	9313.39	6261.65	9111.98
8443.24	13932.1	7254.17	7690.18
10420.7	10660.7	9488.79	7908.2
14078.4	12509.1	9303.96	5162.2
10159.5	8954.32	9774.41	8426.59
10385.6	19437.1	8586.12	16467.9
13888.4	8353.77	13485.8	7837.75
12692.8	10590	15858.3	6121.66
9292.23	8952.74	11605	8376.49
12066.2	11737.7	7388.72	5588.67
11568.6	6910.79	9059.39	5658.53
7729.69	12825.3	10972.6
8626.03	10099.8	9606.92	4305.52
10265.2	13337.3	7868.07	4167.81
7515.95	7625.45	6588.97	10012.1
7761.54	9234.33	12327.9	5980.25
9240.26	9470.71	12398.5	8322.8
9376.01	9758.28	11785	8797.77
15904.5	8859.49	7065.22	4922.5
12881.1	12857.6	9297.66	8245.18
9738.1	8883.89	11700.5	8530.51
12984.8	4742.69	12550.3	11639.1
9644.48	7989.61	11214.7	5978.49
12689.5	12367.1	11556.4	4593.25
12264.1	10862.8	8087.78	8026.41
11626.6	9144.79	12102.4	8930
	11001.1	8372.17	10009.7
4697.08	8497.79		9102.93
4042.1	11420.5	5533.71	5890.94
3835.49	12075.5	6784.54	4547.92
3866.67	6750.13	15685.2	7211.13
4188.59	7568.27	7848.18	7773.03
3881.67	14102.7	9246.08	6516.51
3547.04	13073.9	9058.62	9034.07
3943.95	9136.06	5853.97	6897.25
3777.88	14587	18396.5	10916
3816.77	12986.3		5946.16
3638.61	14094.1	7187.31	11867.4
4749.47	7596.1	6166.02	8382.57
5535.24	10245.4	8072.9
4824.83	9963.41	13458.1
5591.43	17261	9667.57
4444.41		10838
4533.59	5822.98	8204.67
3995.31	8349.04	9320.76
5878.51	8880.43
3813.29	9532.32
3408.4	7494.95
3529.81	13721.1
3954.08	7968.33
5976.81	11482.4
5996.67	7061.75
4151.98	7183.67
4419.22	11134.5
4821.84	9977.6
3887.57	19636.9
4669.7	15290.6
4306.77	11843.6
4833.84	6281.66
4220.63	7442.78
	12948
	8576.45
	12571.8
	10272.2
	13556.1
	13270.7
	10154.1
	12603.6
	9201.59
	11156.2
	23194.7
I
0	1	10	100
4791.87	3512.28	3475.86	4257.12
4572.39	4966.85	2870.81	2952.94
5328.87	4163.64	8007.63	3134.51
5092.83	10190.4	8256.21	3465.82
4937.46	2769.5	3550.75	5254.73
6598.36	2682.2	5464.08	3141.05
5245.9	2980	2959.04
6208.37		3782.28	2794.59
7262.3	2725.71	4264.81	4176.03
5336.05	4923.49	3222.55	6555.6
9392.88	2697.91	3481.95
5379.83	19198.7		11597.5
4977.21	7499.34	4152.6
	8904.86	3759.5	3604.2
6603.76		2905.76	8601.42
5972.27		3932.12	4824.44
5640.79	2689.12	3689.76	5664.71
5166.55	3002.71	4009.96	4859.06
	4070.51	4427.34	4042.35
2852.49	6645.45	5591.23	3488.43
	4820.94	4278.63	2909.85
	3033.69	3692.28	3934.69
2763.19	4858.09	3474.45	5201.92
3868.8	2543.45	4922.87	5086.8
4048.97	5301.68	3959.77	3169.6
3336.27		4576.17
3888.81	5627.64	3829.8	4257.72
4800.29		3868.36	3167.57
	3590.45	11204.6	3541.31
3165.47	3513.7	3161.6	5452.51
2917.21		5506.64	3172.85
3380.81	2903.83	5204.73	8939.51
3080.85	7353.51		5908.62
6942.79	5360.72	3928.98	4484.37
2382.69	3515.37	4174.4	2758.78
3632.8	3126.91	3617.24	3183.32
2486.58	3173.57	3393.55	2732.78
2729.44	3423.23	3293.84	2929.97
4465.55	2728.46		3249.35
3110.72	3191.19	2778.97	3629.41
3423.32	3304.44		7345.27
2629.48	3502.06		3217.16
4437.13	4002.06	2929.76
5984.86	2873.01		4042.81
3533.75	3962.31		4245.81
4237.52	3435.79		3387.87
	3384.38		4765.3
3650.58	4248.5		4369.6
4080.13	6029.76		3990.15
3555.4	2934.85		3103.23
	3007.61		3758.59
	3182.59
	4881.01
	4628.83
	3257.02
	3523.46
	3803.84
	5243.09
	3152.69
	4125.83
	6953.69
	3254.61
	3188.81	4794.35	4693.2
4766.18	4049.48	4750.36	3684.99
4057.44	4610.64	4312.48	4940.7
4769.24		3519.53	4449.41
14667.5	3433.65	3390.76
4081.84	3421.37	3994.64	4639.34
3783.73	4292.05	3670	7702.9
4550.8	3616.26		5547.83
3226.29	3523.79
	4493.57	4962.88	3409.56
		4856.77	4671.66
3919.02	4404.97	4575.23	5462.93
	5562.2	3930.71	4106.24
		4538.82	3904.3
5060.06			4037.11
	4381.78	4486.68	3427.48
	5708.83		4145.46
	5081.86
			4363.97
			3641.88
			4837.39
			4519.18
			3705.79
			4587.19
3853.37	4203.67	4479.89	7330.37
4289.63	4664.12	9128.5	4775.1
4201.99	4513.82	8611.78	4697.92
4235.58	7183.57	4264.37	5791.65
4457.03	10067.4	4871.68	6968.7
4549.76	7472.47	5304.88	7679.61
4873.05	5728.04	4485.15	11185
4188.69	4930.95	4930.35	4807.12
5042.27	5894.05	4212.7	4358.4
5669.43	3506.02	6263.77	3869.79
3274.68	3719.24	6415.98	4342.38
3624.56	3805.49	3781.59	4618.82
4031.06	4377.06	4246.41	4938.49
3389.12	3415.19	5207.1	4890.94
4612.54	3632.12	4150.71	5305.1
4755.62	3850.45	4902.72
3289.32	3553.28	5464.52	6687.2
4082.39	3794.85	8552.34	7671.61
3564.06	3905.24	15294	4509.68
3984.19	4123.17	5021.82	5121.57
4688.05	3825.52	4577.25	4429.24
4523.41	3788.64	7738.42	5866.72
3921.54	4217.25	5302.08	7067.92
3641.41	3761.33	3916.8	4946.68
3992.04	4075.6	4456.65	4720.16
3508.71	7082.53	4244.53	6036.72
4169.87	5380.32	5800.95	5283.51
3687.61	3826.68	4644.18	5523.6
4263.45	3663.75	5080.34	4876.37
4851.92	4423.01	7615.35	4969.87
	4613.33	4827.76	5806.63
11003.8	4637.1		7430.13
10528.9	6200.99	4821.28	7173.61
7729.9	4007.03	4270.88	9626.67
7086.15	3601.96	3956.13	6848.2
9124.42	10049.8	6937.6	4577.29
19871.2	4675.98	4824.63	5819.11
7374.66	4190.01	4661.22	5811.62
6691.64	3470.81	4373.95	4906.81
7467.89	3650.44	4193.37	5300.64
8294.87	5689.43		6965.7
7607.74	5754.88	4438.37	6056.32
9907.69	4438.23	4733.23	5778.29
9451.91	4052.5	4433.55
10775.2	4941.94	5254.96
10837.7	6818.96	5141.2
11243.3		6816.5
8766.55	4963.38	7940.45
13430.5	6001.08	7009.26
	3765.35
15621.3	3850.72
12396.6	4413.65
9873.26	5179.03
9607.71	5835.68
10835.9	5701.41
	7423.81
7304.73	7908.49
11709.5	8089.17
	3838.95
12940.7	4128.05
12475.7	4565.54
6503.79	3781.11
12886.1	4038
12081.2	4571.39
	3663.2
	4804.56
	3975.75
	3613.86
	4019.29
	4423.9
	3809.79
	5232.55
	6983.75
	5241.79
	4157.29

## Sheet: Figure 5
B
Intracellular	Extracellular
76.19	39.13
66.67	35.92
97.59	43.1
91.49	38.24
80.28	36
60	28.57
78.95	63.64
D
0 Vehicle	100 Vehcile	0 Prot Inhi	100 Prot Inhi
0	80	0	100
50	44.44	20	66.67
0	60		50
0	100	33.33	71.43
11.11	66.67	16.13	50
28.57	57.14		0
0	100		61.54
	71.43	50
22.22	66.67	0
27.59	60	25
16.67		0
E
0 Vehicle	100 Vehcile	0 Prot Inhi	100 Prot Inhi
177975	331765	151399	233636
133211	18402.8	71740.3	390748
207891	16263.1	214238	38472.4
325987	9355.11	218117	130960
156968	82409.6	213474	118568
184593	63862.9	308155	378805
249688	89463.9	17003	46262.6
211407	48820	78191.7
	59966.8	27762.1
	42122.4	7615.66
	72583
108868	100377	152210	317810
63203.8	47212	230404	50066
93529.6	82755.2	126833	20665.2
182790	163375	186303	205470
21193.8	87857.6	42880	58433.8
231028	41222	111558	107037
197401	10675.8	58584.8
68383.4	14111.6	77410.8
26169.5	223145
183645	317205
139920
247058	31587.4	68731.1	53509.1
111530	68757.3	197891	66903
64504.3	116077	75538.8	133946
41550.5	94286.9	34026.3	35544.6
142766	31079.4	54824.4	55653
54713	21687.7	183722	225968
104476	133765	284065	137600
96750.6	21538.6	19791.9	36013
260023	74079.1	25215.6	112391
91027.1	141639	41204.4	258900
132684	118271	49090.8	74286.6
97935.8	15499.6	156472	100899
133909	124209	29063.6	13991.8
74664.4	86783.1	206591	59018
25501.3	28474.7	40534.2	35082.2
42098.8	61276.4	13531.8	227789
77977.1	13112	174674	26147.9
103203	23776.1	111800
246549	57955.6	167672
150305	28255.9	135579
F
0 Vehicle	100 Vehcile	0 Prot Inhi	100 Prot Inhi
2680.96	3827.2	4352.39	3287.26
2801.82	2800.21	3468.69	4009.54
4039.23	3763.47	3727.04	3037.97
3957.58	3301.78	3547.06
	3365.5
5813.5	3279.15	3090.56	3683.04
2721.06	3433.65	2627.54	2993.66
3874.26	3197.22	2748.72	3541.36
	2101.03	2747.26
3719.67	2199.29	2681.07
2930.26	4073.95	2757.82
2789.52	2773.14	4221.12
3245.77
	3002.48
2390.79	2758.8	2292.83	3115.64
2905.41	2521.48	2830.45	6298.44
3512.54	2773.81	3419.48	3317.76
5098.28	2855.86	4272.12	3161.42
3461.7	3057.94	3752.04	3975.2
3147.2	2926.16	3022.17	3669.08
3817.65	2921.1	3527.16	2558.97
2889.98	3324.66	3247.95	3361.54
3649.9	2662.94	3774.25	2934.3
3760.87	2543.4	3880.64	3104.56
3444.38	2798.13	2617.56	2751.54
3290.11	2511.78	3252.9	3901.35
3247.35	3320.33
	2641.02
	2559.65
G
0	2	20	200
4765.97	29288.8		57678.1
6746.42	7811.98		50744.3
			15711.9
135406	37858.1		18327.8
26100.7	11140.3		27201.3
20008.7	8209.34		10316.9
68659.8	26725.8	20911.5	10852.2
24976.5	26101.3	19152.4
72675.9	48417.6	9839.59	3588.28
12077.1	11713.1	10031.1	12776.3
25675.2	27583.2	25918.4	14377.8
34887.4	23817.2	9401.98	20309.4
19877	117659	10967.3	12952.9
123836	9124.81	13111.6	1935.03
41118.6		16849.4	1617.6
27368.7		21922.4	12702.2
35129.5		22130	8315.15
			10440.5
			26978.2
			15369.8
			27257.7
			5748.72
			481.887
			12300.8
			13466.4

## Sheet: Figure 6
B
	FceRI mediated Ca2+ mobilisation	Cellular response to chemical stress	FceRI mediated Nf-kB activation	Cellular response to hyopxia	Neutrophil degranulation	Oxydative stress induced senescence	Adaptative immune system	Cell surface interactions at the vascular wall	Innate immune system	VEGFA-VEGFR2 pathway	Signaling by vegf	Signalling by PDGF	Cell junction organization	Integrin cell surface interaction	Extracellular matrix organisation	Collagen formation	Non-integrin membrane-ECM interactions	ECM proteoglycan
FceRI mediated Ca2+ mobilisation	0.37
Cellular response to chemical stress		0.35
FceRI mediated Nf-kB activation			0.31
Cellular response to hyopxia				0.31
Neutrophil degranulation					0.24
Oxydative stress induced senescence						0.24
Adaptative immune system							0.23
Cell surface interactions at the vascular wall								0.18
Innate immune system									0.17
VEGFA-VEGFR2 pathway										-0.1
Signaling by vegf											-0.12
Signalling by PDGF												-0.31
Cell junction organisation													-0.34
Integrin cell surface interaction														-0.41
Extracellular matrix organisation															-0.41
Collagen formation																-0.49
Non-integrin membrane-ECM interactions																	-0.58
ECM proteoglycan																		-0.61
C
0	1	10	100
0	20	25	33.33
4.55	20	30.77	50
0	12.5	19.05	71.43
D
average per donor
0	1	10	100		0	1	10	100
32.5	45.75	44	27.75		35	54	49	26
24.5	54.5	26.25	25		30	48	41	37
53.8333	58.1667	59.2	36.5		35	49	43	26
					30	32	43	22
					21	58	33	19
					22	42	26	26
					29	70	25	29
					26	48	21	26
					50	28	78	41
					55	64	36	18
					58	112	108	40
					37	71	23	60
					51	34		25
					72	40	51	35
E
0	1	10	100		0	1	10	100
15921.2	4600	3618.75	4187.5		20800	3510	4070	3560
11056	6012	9658	7765		14700	4040	4040	3050
10785	7740	8515	7825		4920	3470	3280	4110
					15200	2900	2780	3490
					6000	4730	3160	4670
					35200	8160	4100	3650
					24000	4950	3180	7190
					6550	5040	4340	3780
					20788.1	4566.65	6653.34	7616.05
					14714.2	134.548	10797.1	10281.8
					10526.8	5172.69	20241.5	36024.8
					7373.4	187.991	10548.9	37820.5
					29670.6	26902.4	1132.27	80.248
					8640.34	14493.1	9893.51	93.078
					9660.42	18518	23515.8	12443.1
					9390.26	12796.6	11342.1	15689.8
					9562.6	4297.06	4723.9	7508.11
					54329.4	8195.96	14171	23361.2
					9031.6	19652.4	7460.6	18558.1
					7392.03	21463.7	4219.51	2998.91
					7140.51	24487.8	12186.5	135.925
					9101.47	21594.3	10824.2
					12348	12.1805	60.1973	13367.2
					4862.81	12759.4	6735.29	10116.5
					11034.5		8063.69	14.8357
					5160.92	10860.4	15783.8
					17490.3	7132.37	16552.7	12795.4
					7187.09	609.373	4661.36	15990.4
					21379.6		17337.5	6.0293
					19348.8	7461.25	1597	5345.89
					19353.4	4799.74	7.92137	7213.17
					5691.91	10451.7	13412.8	5325.62
					8943.1	3783.42	42.8071	28735.5
					6926.25	10839.3	9387.99	12182.9
					18016.6	5091.84	10643.6	4177.24
					29381.8	10304.6	6742.12	12349.2
					17821		15578	10055.6
					11379.2	3620.47	4310.23	66.1614
					6269.49	7067.39	6546.85	6411.73
					9870.02	3437.71	4383.72	14253.6
					11789.1	14469.3	23118.4
					6977.48	5.85586	116.196	5167.62
					10615.3	3406.84	10006.8	18502.8
					19143.8	62.1188	21606.6	5529.54
					8370.19	4847.34	184.03	5982.82
					12995.4	176.573	9405.02	2942.95
					13978.3	10133.7	2138.74	3656.17
					12478.4	7048.63	4679.65	14121.3
					9506.71	12084.5		10476.4
					14756.1	7387.9	5570.04
					8999	1324.09	13559.8	16530.4
					21705.7	6.42497	5227.72	11305.5
					16437.6	5296.53	8957.88	10263.5
					5920.15	2.68709	81.9829	19071.5
					5677.94	1175.08	12882.6	14020.3
					5077.08	365.944	1562.21	5390.13
					5170.23	8808.93		4194.56
					20252.4	5715.03	6466.68	13878.2
					6488.41	26961.8	6968.17	11550.8
					8677.61	874.217	3918.23	3536.47
					5733.83	71.4356	3682.26	983.024
					2883.22	6.9306	3386.65	11144.5
					2389.49	5861.21	16043.6	3.62097
						3663.23	5766.26	8.70579
							36426.9
					23816.6		13649.7	4839.74
					25152.9	10450.4	267.98	9501.84
					10744.8	4991.68	3702.17	13422.7
					11508.3	2571.8	71.5514
					31270.7	77.3991	26.3033	16415.5
					16289.9	5922.39	7480
					9826.64	487.358		9534.16
					10740.2	4761.65	9578.07	34.411
					13485.5	6517.3	6097.06
					5713.27	6659.1	5319.8	7.20427
					13417.3	34.099	5297.49	20.6853
					10694.8	12384.2	7.47806	266.662
					26252.8	14711.8	6863.74
					6731.38	15623.3	11729.7	267.62
					15717.2	7056.73		4914.54
					18853.3	2881.12	6.47548	68.0659
					21030.5	7384.14	10994.4	22951.6
					8726.71	8233.57	2239.34	1140.71
					9144.86	4917.4	3213.85	9120.02
					12940.1	3338.29	3614.99	8860.12
					13476.4	173.784	8983.37	8336.9
					8963.06	12743		4220.53
					17039.8	237.122	12341.6	100.606
					8131.29	5169.7	5352.39	6749.1
					16180.8	9931.21	10114.5	9955.05
					6217.78	2.8508	2840.6	5682.45
					11681.1		3695.91	27625.2
					9067.59	324.576	3556.24	1229.58
					9258.49	3210.83		3967.05
					15317.2	8697.86	10374.7	6689.89
					18421.5	6087.41	5261.12	1376.53
					8894.88	9810.67	2836.51	7476.12
					13667.3	2225.78	6373.1	5.02317
					7635.87	8634.38	8522.08	5160.95
					3813.39	13326.3	13571.3	509.737
					5731.45	9548.23		187.054
					4772.42		1703.79	6150.05
					5754.17	15104.6	6437.52	7728.79
					12067.4		37640	7281.4
					10903.8	13617.1	610.13	10364.3
					3986.11	560.691	4548.71	8711.42
					6795.01	825.312	1204.79	5476.18
					10522	1.51548	1.22588	1.13366
					12285.6	1.61475	5776.72	10338.2
					8567.63	243.707	6461.03
					10426.6	32.577	8791.63
					8185.83	25.467	7286.86
					9881.18		34865.9
					12849.2	28.6961	3869.48
					15053.6	10163.4	15911.3
						6423.4	13343.6
					23695.3		7630.49
					4065.83	17404.7	23491.8
					3619.49	12141.1	3129.8
					7040.27		18181.8
					13860	3481
					2421.46	5274.47	81.4285
					4085.71	8158.69
					15976.3	3478.97
					23068.8	56.3333	16519.2
					4149.68		7809.24
						7787.7	1514.25
					5601.63	4110.77	21641
					5093.34	9951.05	652.78
					5602.67	11756.7	8170.75
					11035.1	3.07968	10090.6
					4981.78	8869.39	15376.7
					4739.42	1006.37	11196.5
					5062.45	272.332	9527.61
					11516.3	4481.47	6972.04
					7298.38	337.362	37103.2
					13941.2	5.63888	13715.1
					13289.2	57.6405	8454.82
					20325.7	8266.09	6140.44
					12259.6		5911.94
					104.122	3.51397	39.6377
					11574.4	13505.5	9408.34
					7357.13	34.877	3860.64
					11543.8	2889.57	12325.7
					610.431	4082.82	12463.7
					56.3761	5818.86	32218.2
					59.041	2.27755	15767
					12.3374	5240.13	362.841
					2615.27	6991.43	14262.4
					11681.4	547.039	10919.2
					296.887	30761.6	13020.1
					209.893	631.818	3600.06
					12.5642	11519.9	16612.3
						9.45132
					85.0807	8390.13	16783.4
					32192.8	3686.49	4831.85
					7957.56	8880.45	11.7957
					8602.02	6199.71	16872.6
					7540.07	7200.43	7659.17
					28625.8	5182.16	48.5391
					1656.78	4060.41	10997.5
					13693.3	4243.67
					7105.04	4.16288	6975
					6737.83	9937.58	18107.6
						9999.07	15390.9
					6606.3	7297.74	9383.06
					10981.4	10946.9	26768.6
					3029.52	108.284
					10324		5151.5
					5862.09	7037.12	12242.5
						143.108	12665.3
						30590.8	4798.64
					16399.9	32.6748	21568.6
					9075.72	278.508	15987.5
							11764
						24.4868
						5.36829	7774.29
						6584.75	11741.2
						58.4725	13573.4
						5511.03	2934.35
						9783.72	5118.2
						6645.95	62.6011
							21558.4
						10174.8	10530.6
							20576.8
						2642.47	7209.97
						6726.24	30506.8
						205.886	18403.8
						32.2011	8.45407
						10115.2	13554.8
						3006.55	2194.12
						2459.97	2802.04
						389.958
							26009.8
						5251.03	28.8264
						4.42643	6662.04
						14739.9	22007.1
							11668
						4.70429	12665.9
						14730.4	7253.57
						67.1893	8786.25
						1.41095
						2650.42	14582.7
							15077.4
						6279.22	18528.4
						3291.69	2691.66
						5610.61	3443.52
						100.623	4929.2
						9049.05	17161.5
							8084.85
						5234.33	9216.65
						1684.8	9966.68
						3431.44	9474.59
							38533.4
							6871.65
							10503.5
							6714.13
							6730.11
							7659.93
							6838.33
							11801
							10008.8
							9343.5
							3415.25
							10750.2
							5810.86
							26649.8
							21364
							170.552
					9767.44	4377.07	11106.2	8605.38
					5786.73	31130.4	9535.77	1339.78
					6262.9	204.148	1130.08	6293.15
					38781.1	9209.21	5185.47	11997.3
					337.515	4160.63	264.653	509.707
					11332.2	11301.9	5985.04	5383.89
					122.904	7276.06	27126.7	8855.43
					6363.32	10586.6	1223.47	10077.6
					9595.95	7791.57	35711.6	4222.12
					4568.29	12478.9	12284.7	11625
					10318.7	79.6842	17879.3	3.82398
					3811.93	161.298	15804.6
					25495.6		1792.25	6.36053
					9961.14	2.84192	1490.46	4902.49
					9833.69	12.5188	1.32811	14.9919
					117.163	9467.69	13716.8	24546.5
					13.1241	2406.16	5612.07
					20724.5	4651.19	7.81825	12214.3
					36199	21048	11183.1
					147.279	5223.58
					10827.8	5635.81	13619.8	10710.4
					48974.9	11665.7	367.493	8448.42
					277.197	10507.5	8674.29	492.691
					4823.37	18036.8		7037.98
					9860.35	11357.8	1928.37	8237.14
					8370.59	13998.3	8830.81	9412.28
					9256.15	281.338	12379.3	244.029
					9.24253		5488.45	450.284
					25863.9		1178.63	10537.6
					29476.8	8143.34	10929	11729.3
					17113.1	11534.2	7177.37
						8790.19
					15085.5	14321		9731.9
					9520.41	2.92081	9864.6	18704.3
					14082	10880.8	1767.66	6801.1
					39.7932	32.1623	6.39637
					19903.4	20532.1		9378.7
						8215.37
					8398.24	8997.9	10062.9	1371.46
					5831.9	4613.52	6282.37	186.035
					35769.9	6420.99
					10991.3	6700.79	13015.2	4985.15
						10241.4	12451.6
					10643.2	11592.2	8.03766	17583.4
					6519.7	5151.44	28.8095	10112.5
						3497.73	24696.8	13904.2
					17769.8	3428.16	6952.91	72.1014
					13623.2	7900.66	17917.6	5275.35
					13857	13794	1309.87	6634.95
					1944.78	13526.1		3744.97
					12332.2	8491.34	9091.3	3424.67
					14076.6	13821.8	10253.3	7017.86
						5370.51	5872.53	3922.24
					14711.6		239.08	7667.7
					11160.3	4211.88	11814.6	24522.7
					10639.2	7681.78	22029.5	9469.86
					20594.2		1.21735	618.003
					40.7724		173.446
					27311.2	4145.8	5598.09	13.8573
					1316.34	19.7436	109.607	6265.13
					482.965	42849	5403.66
						12509.7	8384.19	16435.7
						5028.01	36994.2	18810.3
					33.9104	2.20563	13717	10183.3
					24637.5	8313.86	27492.7	20700.5
					8600.68	553.086	7454.72	7015.97
					5966.24	163.589	1.78544	2.92762
					141.158	280.621		7718.29
					35510.2	5183.98	10296.8	6117.16
					16401.3	341.393	12316.3	1879.91
					49.9077	4942.63	6329.76	79.9687
							9224.79	2554.05
					15869.6	2730.65	1684.65	505.15
					325.29	396.425	12694.8	86.3995
					383.099	9251.72	720.814	41.8464
					9397.89	9068.48	155.25
					29358.8	3671.33	5501.52	9366.03
					138.131	42454	7251.92	4632.67
					10176.3	4.86846	10823.1	590.473
					156.506		89.9741	5991.06
					36.4208	2.66711	19579.6	12119.8
					285.119	76.7805	8818.93	7838.99
					5899.19	1.27938	9643.2	11757.5
					5420.14		51.9388	22889.9
					18670.7	8426.4	10283.8	6560.92
					24929.4	105.065	15974.5	9374.54
					39.4194	5043.92	89.4401
					19147.3	8093.15		7746.71
					23.6185	16953.8	20082.4	10336.2
						5005.32	6947.61	15597.2
					6084.34	713.275	2512.31	8200.15
					1464.24	1751.7	20611.8	13541.4
					18083.7	15050.1	7597.06	7764.03
					1.30482	22.1933	9288.71	91.4433
					9549.97		7890	22522.2
					8774.86	16574.1	5561.6	4816.18
					102.882		11247.5	13123.3
					2.53367	17273.6		10691.8
					10873.6	7751.58	14082.9	16690.7
					6612.27	11580	5555.53	9829.03
					24973.5	12.1938	26044.8	11940.8
					16579.7	41.4009	9219.54	4696.77
					7459.39	17314.5	5304.67	9032.7
					9780.39	6206.01	7144.8	168.442
					10732.1	3277.34	22.7277
					8732.69	3820.44	3609.97	11751.8
					4688.67		6768.05	11052.9
					11184.5	7095.51	3779.43	17755.1
					6021.49	2.13757	8432.04	26214.6
					10040.1	46.1627	26300.8	1434.89
					12643	18740.3	9605.77
					5229.57	5346.55	12496.9	15160.8
					2.41323	40326.8		8937.85
					14371.1	579.015	1514.67	177.899
					4.34688	84.2183	3856.39	13576.1
					6757.78		4328.39	9274.13
					15159.1	12697.5	3756.16	1249.95
					19537.1	70.6093	8534.71
						10805.7	822.29	14205.3
						3857.08		164.842
					11487.6	4688		13801.7
						16797.7		10952
					8617.91	9677.78
					7614.29	7251.54
					18458.6	9540.97
					139.344	4927.45
					15.6005	15807.1
					6958.41	11102.2
					13169.9	1.6998
					13590.1	16666.9
					15826	654.009
					149.35	12010.2
					5052.46	2960.3
					6923.31	12194.4
					8850.66	3408.11
					64.4984
					9253.63	17054.6
					12212.1	9609.59
					4209.01	6718.09
					15.9213	6.8706
					10762.4	33592.1
					9013.62	161.87
					11871.7	123.376
					12320.4	50.7692
					5694.07	26.4241
					17173.4	34.6559
					15175	6750.65
					1013.35
					14150.4
					19089.8
					15498.6
					20926.8
					23800.2
					10.6874
					14094.2
					24.0305
					21644.4
					13663
					10888.5
					4452.55
F
>9000	<500		>9000	<500
226.448	344.338
252.179	295.67			331.979
230.179	323.48
				366.5
			221.292
			362.918
			260.026
			250.523
			156.429
			158.394
			174.807
			258.102
				375.75
			319.104
			216.35
			222.465
			277.01
			216.904
			229.707
				375.783
				350.711
			187.019
			218.321
				264.2
			120.248
				345.44
			217.813
				163.926
				209.858
			200.911
			209.273
			196.277
				323.559
			197.161
				215.092
			338
				249.575
			719.599
			172.858
			392.754
				245.762
				252.526
				276.25
				349.889
			560.841
			217.186
			227.11
				378.684
			272.673
			217.016
				261.828
				247.481
				228
			141.151
				165.417
			162.096
			226.523
			271.39
			274.597
			267.138
				629.097
				397.188
			212.494
				401.615
				324.153
				349.333
				351.882
			590.274
				245.813
			138.41
				422.104
			248.598
			163.188
				272.667
				391.715
			531
			228.037
			194.884
			718.183
			118.816
			136.957
			164.777
			510.374
			205.589
			265.576
				290.25
			339.682
			295.961
			172.208
			242.885
				322.357
			233.51
			117.418
			321.933
			163.42
				249.163
			167.153
			163.746
				388.04
			231.804
			237.934
				181
			200.821
			99.2077
			110.383
			174.203
				239.545
				298.444
				214.885
				220
			236.952
			244.5
			254.326
			129.875
			277.818
			237.009
			217.622
			98.6593
			289.374
			188.938
			343.012
			163.94
			278.879
				374.318
			180.759
			147.428
			189.21
			191.836
			118.662
			130.357
			133.069
			402.82
				108.077
			171.947
			538.461
			196.497
			166.772
			208.127
				235.872
			305.931
			176.764
			161.273
			188.112
			144.805
				303.667
			129.313
				485.37
			215.957
			204.636
			259.808
			199.423
			223.412
			620.96
			272.736
			116.215
			211.904
			252.985
			280.658
			244.969
				574.25
			252.046
			256.972
			183.932
			195.742
			346.436
			450.764
			220.545
				182.806
			214.781
			285.952
			259.115
			261.069
			229.939
			125.063
			90.3479
			337.705
			113.1
			153
			202.942
			228.859
			201.396
			240.048
			293.579
			187.261
H
IL-6	TNF	Tryptase
13.8	31.1	50.7
9.4	66.6	65.7
22.6	62.1	68.4
J
0	100	0 (APC 366)	100 (APC366)
11.365	38.065	5	14.705
5.36	10.17	7.69	26.32
10.9	57.145	7.485	25.575
2.82	66.67	11.11	38.1
16.665	16.665	0	41.89
K
0	100	0 (APC 366)	100 (APC366)		0	100	0 (APC 366)	100 (APC366)
20551.2	14973.9	26700.4	24934.4		15253.4	8586.14	4938.05	21226.4
17432.6	15073.6	17632.5	15925.7		23744.4	3573.45	13240.8	27107.1
17980.9	9379.88	13694.1	16428.8		16965.6	5293.41	30763.6	25935.2
15297.4	9721.08	11650.8	10421.6		22863.2	2442.02	16268.6	89373.8
18918.6	12467.1	31906.2	20995.9		44147.4	19096.5	34252.5	28184.6
14122	10835.8		15453.3		15602.5	11051.9	7581.4	33587.9
					17389.3	14821.3	16345.6	24728.2
					10611.5	8041.67	42229	18060.2
					23122.7	13960.8	19120.8	31168.8
					23555.3	6161.32	15986.1	76835.5
					45492	13616.9	38169.6	31619.1
					10061.2	6303.15	25225.9	14603.4
					24102	13106.9	27508.9	10592.9
					26036.6	9297.67	19154	42177.2
					20926	13511.4	34139.4	31329.3
					12970.7	5369.73	12992.5	24760.4
					41895.2	14666.2	25124.5	10855.7
					13071.6	12446.9	23211	30943.4
					39276.7	11511.9	10141.1	16097
					44164.7	16860.7	20300.5	21946.5
					42172.8	9307.02	15193	23985.4
					20178.4	9963.95	21110.2	11771.9
					13326.1	15189	9552.88	19258.9
					63680.6	24662	10496
					23268.6	17466.9	26615.9	31738.5
						25867.2	22652.1	63885.2
					10382.5	11269.6	33760.3	23975.4
					20411.9	4461.18	13105.4	27397.6
					10214	21624.2	26623.6	9222.71
					23251.1	16820.6	32139.2	100064
					21856.2	21950.2	27535.6	12247.5
					15405.6	19489.5	25294.5	8725.23
					9985.8	16993.3	9947.88	19984.6
					16126.2	14725.1	42149.2	18846.3
					11786.9	14096.6	35453.9	24094.7
					58846.6	7606.65	30668.2	44511.2
					22785	7777.91	33605.5	9754.07
					39426.3	11678.4	22131.1	32115.5
					17341.2		14391.2	18099.5
					27520.4	5446.78	46674.7	13705.6
					60827.3	19338.7	31740	15971.8
					25840.3	18070.8	13542.6	25503.1
					10520.6	20383.5	61240.6	38784.9
					24644.7	5310.55	39202.9	18074.4
					21905.1	10955.3	15052.2	14033.8
					41428.6	16371.7	18441.8	12373.3
					33882.3	25591.5	39101.3	13354.9
					22278.9	9495.91	59768.3	47112.4
					23747.6	14955.9		33308.6
					14135.2	21060.8	19629.9	9091.06
					27622.3	7592.72	14624.8	38933.4
					24456.9	13908.3	22988.9	15438.5
					28844.3	14546.5	14661.8	14141.8
					24846.2	3654.41	24338.7	13787.3
						8926.93	18473.3	18739.9
					12619.1	6107.41	27328.4	21675.5
					9105.31	9733.97	14781.4	13184.3
					8961.11	24014.5	25912.1	10064.6
					20712.1	7880.93	21425.1	9724.58
					8615.07	4588.24	46289.1	28843.1
					14060.7	7060.88	59900.4	8596.61
					11871.6	43022.2	39709.3	13330.8
					9639.6	3933.92	26269	9150.32
					20461.1	15163.1	19269.2	7829.57
					53298.1	9491.09	18859.4	12234.8
					10336.1	10967	42475.9	20070.6
					9753.04	17183	20250.8	37802.6
					14620.8	32986.5	23406.1
					9357.98	17557.1	15489.4
					10602.9	11574.7	21976.6
					10938.8	4928.63	25394.8
					20713.6	7266.8	25040.4
					11501.3	19973.4	38328.8
					15135.2	3536.61	20001.6
					9027.1	11208.8	36829.9
					17183	11704.5	22916.2
					9563.88	7045.55	23554.2
					16844.9	11101.4	58157.9
					9254.63	15803.6	22201.8
					10692.1	10811.4	20434.6
					13399.9	12225.1	31526
					14485.3	32088.7	25375.4
					26809	17804.3	33290.2
					10723.6	8953.47	43662.3
					14283.6	61124.7	15939.1
					13379.1	32205.9	39288
					8873.27	18137.7	35426
					19434	23005.8	35380.3
					9969.22	3639.21	44940.8
					12794.2	10674.9
					33501.2
					13542.7	45591.4
					11089.4	17767.6
					16874.7	11908.1
					13811.1	15184.9
					32087.3	37241.8
					8386.64	6772.4
					12777.5	16079
					18338.9	17354.2
					10386.7	58757
					15691.6	1290.87	26341	9829.51
					14133.8	12037.6	7872.16	10324.9
					14445.4	18587.7	10037.8	12859.7
					30605.1	8067.07	33630.1	9568.48
					13997.8	15164.8	12797.1	8973.7
					19243.3	20250.2	6121.36	17595.2
					33283.2	12443	14643.7	11745.5
					12183.5	1194.53	7492.94	6613.88
					17114.4	7448.73	13646.3	17928.5
					16308.3	49828.7	11511.5	18560.5
					12829.9	18119.7	19770.1	21413
					9780.04	16449.8	57060.1	37241.5
					17007.4		8298.18	24379.9
							15075.7	24827.7
					7743.95	5595.64	23600.9	11475.4
					15350.1	9116.78	22254.8	16792.6
					10384.8	6908.08	9307.04	18501.9
					6703.6	3448.31	5668.97	6680.52
					10204.8	1858.87	12619	7125.43
					19083.3	3851.88	11016.3	26447.2
					17955.8	2161.04	14752.6	6913.13
					28986.1	10742.5	7364.51	7668.9
					16119.3	4921.26	10087.4	23160.4
					17136.2	3474.3	11628.9	11240.1
					20468.9	12232.1	13681.7	14938.3
					17808.4	2409.47	11397.7	14367.5
					20106	18392.6	13608.9	12859.2
					20588.9	8804.61	16860.5	15519.2
					24745.3	1299.71	11435.5	11983.5
					6321.13	19117.6	6580.86	8082.02
					18177.4	11843.3	13359.1	16525
					36830	10085	11976.9	25555.9
					11834.5	30829.1	13490.9	17413.3
					13251.6	8391.94	34856.8	19914.5
					7144.24	12145.3	7851.94	6768.99
					22582.3	3048.92	4369.07	31987.9
					29157.4	22313.5	10866.8	21845.2
					23625	19664.4	9362.87	14118.4
					29589.8	7446.54	21806	33873.5
					7650.97	22527.6	26419.8	35057.4
					68342	10945.8	18344.4	13260.1
					10590.9	8796.79	4550.01	13709.4
					40101.9	8901.41	14937.9	19170.5
					10303.3	16987.4	10123.3	9776.53
					17211.8	5742.37	12246.3	20482.3
					13323.4	7224.55	13946.4	30901.8
					9887.3	3554.03	20823.3	37518.9
					6703.85	13294.1	13035.5
					23019.9	9453.54	4725.78	6716.77
					13908.4	8699.89	5228.19	15671
					7722.57	4630.25	19658.9	6546.48
					20870.1	3692.95	16895.5	11888.9
					13396.9	5742.89	22402.5	6560.83
					8493.2	3798.92		9452.59
					13790.3	10479.7	13237	10282.2
					13586.5	12618.6	10629.6	7745.58
					20288.1	4038.58	7135.55	13947.4
					8163.13	11427.8	5543.26	8424.84
					12308.8	10987.9	15085.8	9196.3
					15827.2	11632.5	4184	25347.8
					15323.5	11490.1	8537.82	13197.5
					6568.2	13982.8	4100.3	7212.37
					7127.25	16203.8	10325	11347.2
					24837.4		19784.2	7177.83
					20603.8	3099.17	8472.51	9615.39
					8622.15	3610.88	13948.4	8847.03
					18519.6	5554.16	8303.79	6495.37
					23812.5	7006.48	6721.8	7941.34
						4722.86	5330.31	7608.41
					7164.19	6847.63	4970.11	7626.25
					22161.9	3224.67	5006.55	17329.1
					10552.2	6402.32	32066.6	5204.19
					16618.9	6304.96	22692	12844.8
					14246.4	6179.73	6663.86	18018.7
					5812.93	11056.9	9806.72	9254.85
					21468	6000.71	8020.46	10481
					5150.91	8108.86	22691.9	11503.4
					13081.2	3552.07	15706	22010.5
					10944.2	16787.5	14119.8	7855.1
					21238	24906	14289	16772.1
					31895.7	2907.11	20978.8	13569.5
					18923.7	14908.4	5416.62	5468.19
					6214.68	14385.9	22311.5	6646.01
					21426.1	10677.9	21845.3	5252.99
					7518.54	20858.2	5208.91	10643.7
					20445.3	17361.2	8443.98	5198.07
					9153.16	24071.4	13544.4	6722.9
					28537.5	2605.36	21430.1	7408.77
					35632.7	8834.67	5686.04
					6735.24	10811.1	26019.3
					18635.8	12917.3	6398.22
					13309.8	15767.3	11209.7
					7455.59	5259.97	14040.2
					18133.5	4283.47	4135.23
					11993.6	26790.5	15113.1
					5811.02	14900.4	13530.8
					24814.3	24630.1	14584.7
					12586.3	11889.2	4875.99
					5620.44	6474.03	9878.88
					34628.6	7491.1	5596.68
					9271.35	8004.52	11806.3
					13916.7	4483.36	6723.86
					25706.4	5810.24	7432.29
					4916.3	13878.6	9460.22
					16996.5	11883	30530.5
					17321.9	3001.28	10852.4
					4443.05	3189.17	9870.38
					19394.5	3627.15	10174.6
						4793.14	8673.6
						3603.12	5195.73
						6785.65	7339.77
						6178.81
						5560.37
						8009.73
						8495.12
						2441.23
						4995.56
						20298.8
						7231.9
						10994.6
						6690.1
						11558.8
						7363.92
						8110.43
						7382.98
						7218.29
						12608
						6587.87
						18573
						8603.41
						10475.9
						7033.73
						4627.65
						7005.76
						4466.13
						5596.76
						18017.6
						8391.03
						17777.5
						4906.56
						6551.27
						5840.73
						6256.53
						9578.9
						7358.32
						8883
						7106.54
						15209.8
						12434.1
						9402.87
						5856.55
						6892.21
						10591.1
						4910.71
						6925.14
						14262.9
						2960.15
						5891.52
						21601.7
						7388.51
						8955.71
						5174.74
						10785.8
						7871.05
						23968.2
						10971.6
						6554.54
						14438.5
						4632.22
						10985
						9284.75
						21463.4
						11728.5
						19485.8
						14773.5
					76818.6	8300.23		10043.8
					6939.48	12530.8		10904.6
					11223.4	6052.42	14215.4	7549.49
					7367.94	4640.82	82484.5	13712.4
					10805.4	6278.96	16594.4	6320.95
					5995.91	17715.9	12253.7	14106.4
					16091.8	9315.53	12569.8	14161.4
					5328.21	8386.29	18051.5	16367.1
					20651.8	5780.24	27549.7	21268
					36171.3	2917.01		9482.31
					3302.62	14126.2	34273.1	27014.7
					11070.9	5353.57	58208.1	31398.4
					6498.53	5330.63	37314.3	6410.17
					34362.8	25092.7	39895.4	8425.88
					7618.63	2447.75	14288.2	13700.1
					32355.8	7013.38	48003.4	11735.4
					8279.3	3216.46	41148.3	43316.7
						6581.28	50409.5	25150
					16901.8	44249		31077.4
					8454.63	7953.79	30729.7	12354.9
					7158.56	5081.29	14805.2	24896.7
					21202.2	30240.3	56276.8	56585.9
					16441.8	15321.4		11417.6
					2882.52	8615.54	33036.7	5874.4
					5662.6	28822.3	6784.8	11474
					39041.9	30374.4	36796.7	99995.9
					2157.77	17217.1	20241.1	17568.7
					20966.3	12942.4	8241.72	10646.7
					3043.21	18481.1	51577.8	72496.7
					36663.5	8575.27		10700.4
					86418.4	5308.09		9017.53
					18600.1	14685.5		6693.8
					8461.33	17509.3
					5365.88			9792.92
					20924.3	5374.33		12497.4
					14043	8203.34		9723.86
					3605.28	8115.08		11774.5
					17024.3	7622.64		4240.83
					54956.4	13133.7		11081.8
					3563.04	7117.23		5561.48
					2398.63	8164.18		11232.5
					3186.38	6204.09		12942.8
					5011.11	11839.7		11145.6
					4361.51	15298.3		17328.3
					4473.53	13568		22372.9
					6861.88	22202.4		4057.26
					2180.05	16856.3		8425.72
					32438.1	4775.87		8497.34
					17223.1	5836.78		10940.4
					5807.35	4720.93		10029.9
					26791.9	12277.9		4578.26
					4895.88	12624.5		4082.13
					18333.1	5602.06		6986.83
					17731.7	9967.92		22529.6
					38445.2	8616.53		9051.23
					13739.2	5320.78		3816.6
					18408.6	5523.66		8917.41
					12692.5	15692.8		15255.7
					4491.8	10234.1		6759.17
					14742.1	3671.36		28171
					14809.5	4537.94		42114.6
					15881	5368.98		5183.31
					43343.8	6894.63		6419.04
					16687.1	6026.48		32877.2
					11212.6	37154.7		10288.5
					7570.61	23005.8		20886.1
					1526.24	3262.77		32198.2
					15202.1	20215.9		11932.2
						12909.8		6871.23
						19629.7		5596.26
						6680		8349.75
								11553.8
								57692.6
								64866.6
								6418.65
								21180.9
								43722.9

## Sheet: Sup 1
C
Adventitia	Parenchyma
72	100
83.33	91.67
76.67	90.91
58.33	73.33
97.22	81.25
80	89.47
88.89	78.95
92.86	85.71
65.52	55
82.93	88.24
	78.57
100	80.77
100
100
100

## Sheet: Sup 2
A
Var	PC1	PC2			Eigenvalue			Proportion of variance
Pericyte nbr adventitia	-0.746378	0.441334		PC1	4.29428		PC1	35.79%
Pericyte nbr parenchyma	-0.688267	-0.0316156		PC2	2.1619		PC2	18.02%
Pericyte coverage adventitia	-0.438344	0.778723		PC3	1.54553		PC3	12.88%
Pericyte coverage parenchyma	-0.467783	0.407012		PC4	0.895238		PC4	7.46%
EC coverage adventitia	-0.409253	0.147303		PC5	0.727038		PC5	6.06%
EC coverage parenchyma	-0.50432	-0.232647		PC6	0.667566		PC6	5.56%
Vessel density adventitia	-0.843849	-0.00704743		PC7	0.529043		PC7	4.41%
Vessel density parenchyma	-0.821174	-0.0905307		PC8	0.452513		PC8	3.77%
Distance peri to EC adventitia	0.491824	-0.241661		PC9	0.364831		PC9	3.04%
Distance peri to EC parenchyma	0.496442	0.162482		PC10	0.194346		PC10	1.62%
CD45+ adventitia	-0.425192	-0.729519		PC11	0.0980015		PC11	0.82%
CD45+ parenchyma	-0.612501	-0.702133		PC12	0.0697092		PC12	0.58%
C
	W2								W3 +1d								W3 +7d								W3 +14d
PBS	66467	33333	24651						37172	38647	36028	42754	51967	41822	52692		31936	24052	39596	44810	53834	42964	52716	45958	46108	47305	42814	40120
HDM	63772	55788	74651						54890	39022	20060	51553	49586	56211	56211		21527	17764	29840	33633	79491	53994	43291	36826	47904	47006	44311	43413
D
	W2								W3 +1d								W3 +7d								W3 +14d
PBS	53.86	41.49	62.66						38.43	38.1	37.26	57.67	48.56	45.54	54.62		72.77	49.46	56.79	52.65	47.6	48.3	62.3	49.4	41.6	46.5	48.1	32
HDM	73.07	79.02	65.47						60.42	38.86	20.61	77.87	61.13	33.33	40.46		27.81	45.74	28.37	29.65	54.5	55.1	15.9	70.3*	51.7	68.4	43.7	58.3
F
	W2								W3 +1d								W3 +7d								W3 +14d
PBS	53.89	53.49	51						55.69	63.89	52.76	49.69	68.43	64.6	53.48		51.6	57.39	51.2	59.96	49.31	47.41	52.9	55.89	45.71	52.7	48.2	50.2
HDM	50.7	37.5	44.81						39.72	56.29	57.78	59.63	33.63	36.39	64.91		33.4	40.1	33.32	38.62	49.3	39.78	39.65	42.51	56.89	51.6	33.19	42.57
G
	W2								W3 +1d								W3 +7d								W3 +14d
PBS	53.69	51.2	46.81						56.61	67.76	73.95	68.01	67.49	60.25	65.01		54.99	58	65.57	60.48	57.35	47.2	59.11	53.89	35.33	53.6	38.42	61.4
HDM	43.91	59.98	64.77						74.75	54.79	52.5	55.8	45.86	50.72	70.39		30.8	44.4	47.98	42.3	36.83	39.94	42.01	44.01	38.42	44.4	31	19.23
H
	W2								W3 +1d								W3 +7d								W3 +14d
PBS	1	1	1						1	1	1	1	1	1	1*		1	1	1	1	1	1	1	1	1	1	1	1
HDM	0.68	0.9	0.37						2.36	0.97	1.99	1.61	1.64	1.05	0.65*		1.63	1.33	1.42	0.73	1.98	1.15	3.31	1.44	1.11	1.84	1.29	1.49
I
	W2								W3 +1d								W3 +7d								W3 +14d
PBS	1	1	1						1	1	1	1	1	1	1		1	1	1	1	1	1	1	1	1	1	1	1
HDM	0.91	0.46	0.16						0.57	0.85	1.01	1.05	1.64	0.58	1.65		1.37	1.62	1.24	0.99	0.3	1.28	1.23	2.23	0.98	1.29	3.71	1.34
J
	W2								W3 +1d								W3 +7d								W3 +14d
PBS	107.67	111.89	102.19						95.55	100.11	86.87	102.07	124.07	113.33	110.08		76.291	97.211	99.92	131.69	92.5	107.5	102.5	109.93	97.5	95.61	91.8	103.16
HDM	117.53	108.07	137.09						62.48	66.93	79.62	103.64	113.96	108.62	125.12		39.297	54.845	122.64	84.45	111.73	92.76	86.61	88.3	95.77	81.98	71.46	85.42
K
	W2								W3 +1d								W3 +7d								W3 +14d
PBS	138.87	127.56	118.86						98.04	111.49	106.52	134.29	136.03	107.97	115.52		72.28	72.885	139.02	145.18	113.08	137.65	92.56	129.51	103	108.55	113.02	102.93
HDM	137.82	164.7	153.43						87.99	77.41	72.42	107.41	138.17	105.23	105.15		50.721	45.628	115.16	115.65	108.86	95.62	107.76	98.87	82.57	114.17	80.98	76.77

## Sheet: Sup 3
C
HDM + PBS	HDM + HDM
31957	31493
33806	37164
45572	33955
34104	26567
D
HDM + PBS	HDM + HDM
53.7	46.1
64.1	47.2
78.18	41.8
61.7	56.8
E
HDM + PBS	HDM + HDM
1	0.6
1	3.75
1	0.87
1	1.28
F
HDM + PBS	HDM + HDM
68.65	55.3
48.96	62.54
53.83	52.84
63.96	53.01
G
HDM + PBS	HDM + HDM
105.25	103.5
96.75	96.25
88	94.5
108.5	88.8
I
HDM + PBS	HDM + HDM
54097	70074
29665	104346
39167	145590
29228	80304

## Sheet: Sup 4
B
	D-7								D1								D7								D14
PBS	113416	79773	109288						93214	94012	68962	89321	82236	79741	80739		30439	41267	88338	92982	73163	62425	58147	74551	50699	56587	63772	57086
HDM	108060	119298	146130						92016	130838	112974	80240	117964	111776	131637		20060	26739	75996	122060	65719	68371	70447	74102	59082	50299	50998	46906
C
	D-7								D1								D7								D14
PBS	499	100	100						824	814	299	475	89	336			996	730	103	103	399	599	699	200	299	200	1098	100
HDM	200	599	399						1233	399	399	466	407	1042			695	293	486	292	200	200	299	0	699	798	299	299
	D-7								D1								D7								D14
PBS	499	0	0						0	0	0	0	0	0			0	0	103	0	0	0	0	0	0	0	0	0
HDM	200	100	0						0	0	599	104	104	104			174	100	0	0	0	0	0	0	0	0	0	0
D
-	+
3.9	8.2
3	2.6
1.3	4.7
2.1	2.6
6.3	7.3
4.8	10.8
3.1	2.4
2	3.8
4.9	5.3
5.5	6
6.4	12.5
6	7.3
5.6	9
4.6	5.7

[truncated: 1 more sheets: Sup 6]
